# Supplementary material for: Whole-Genome and Chromosome Evolution Associated with Host Adaptation and Speciation of the Wheat Pathogen Mycosphaerella graminicola
Source: PLoS Genet. 2010 Dec 23;6(12):e1001189. doi: 10.1371/journal.pgen.1001189 (PMC3009667; doi:10.1371/journal.pgen.1001189)
Supplement: Dataset S1 — Library of repetitive sequences in S1 generated by RepeatScout. (0.30 MB TXT) [file pgen.1001189.s001.txt]

Dataset S1
Library of Repetitive sequences in S1 generated by RepeatScout

>R=0
TACCTCCATCCTTCCGCTCAAACTGCAACAATCCAAACCAAACCAATCAGGCCCACCTCGTGCGGTGCATATCACACGAC
AGCGTAGAGACACATTGCCGACAAGACCGTGAGAGCAACGATTCTAATGCATATCTCCCCAATCTTCCGCGCAAACTTCA
CCGTACAGGTCTAGCTCGGTTGGCTTGGATGGTGCAGTTTGAGCGGAAGCACGGAGGTA
>R=1
CTAGTAACATTTAAATATATACCTAAGGGATTAAAATGCATAAGACCGTAATTAGAATTAGTTACTAACGATAGCAATTT
AACTTAAATACATATTGTACAAAGCGCGGGAAGGCTTCCCGAGTGGTGTGGAAGTATCGCGTATGCATTGACCGAAGTAT
ACTATTTCGAGTTGTTGCAGCTATTGTTCTACCAGTCGTCCGTA
>R=2
GTACAAAGTAAAATAGTAATAGTAATTACTATAGTAATAGTAACCTAGTAATAGTAATAAATATAGTAATCTAGTAATAG
TAAGATAGCTTAATACTAGTACTTTAAGGACGGCATCTACTAATATCTAGTATAGTCAGTCTTTATTAGACTGAAATAGC
TTTTTTATTATAAATAGTAATTATATATTGCTGTAATGATTAATATAAAAAAAAACTAGCTACTATTATTACTAGTTACT
ATTACTATTACTATTAATAAAAATAGTAATAGTAATAGTAATAGAAATACTAAGAGCTATTTTTAATAAATATAAATCTA
GATAGTAATAAGTAAGTACTATCTATAATATAACATTAATATCGGACTAACTAAGAACTAATAAAGTAGATCTCTGTAAA
TTCCGTCCTTAAAGTACTAGTATTAAGCTATCTTACTATTACTAGATTACTATATTTATTACTATTACTAGGTTACTATT
ACTATAGTAATTACTATTACTATTTTACTTTGTACCTAATTACTAGTTACTATTACTA
>R=3
AGGGCGGCGAGGGCGGCGAGGGGAGTAGGTAGTAAGGGTAGTAATTAAAGGAAGAAGAAGAACGATATTGCGAGCAAGAG
AGGTAGACGTTGCGAGCGCTTAGTAAGCGTTGTGCACTATAAATAAAACGAGGTTTTGAGAAATGAGGAGTAGTGACATA
CTTAGTCATATGGGACACGATC
>R=4
ATGAAGCTGGACGAGCCGACACTCCGTACTCCGTTCAAACTGCCGCCAAGCTTTGCAGTTTTCGCCGGAGCACTGCGTTT
GCTCAAATAGTTGGCCCGAAGGACTATCTATAATAGTGCGACACAAATGAGAAGTCTTCTGCTTTTCTTTTCTAGGGGGA
GACCCCCTAGGACCCCCCTCTGCCTGCCGGCGGCCGCGGCCTTCGAAAGACAGAGCGGAATCACGTGTAGAAAGTCACAT
GTCAGGGACATTTTTCAACTTTGGCTGGCAGCCAATCAAACCATTATTCGGTTTTTCAAAAGCAGTCGACTATTATAGGC
CCTTCGGGCCAATGA
>R=5
TCTGTAGAAAATGTTCCCTACGTTGCCTACGTAGGCTACGTAGAGAATACGTAGGCAACGACGGTTTCCTACGCCAAGGC
CTGTCTGTTTGCTGTGTCTTTAGCTAGTGTCTAAATTTGTTTACCTCTAGTGTCTGGGAAAGTAGAAACGACGTCTTCGA
GATCGAAGAAACATAGAACACAGTGATTTATACGATAGCGAGCCTGCTAGATGCCGAAATGATACGAATAAAGGCTTGCC
TTTATCGCTATAAATTCGACGTCTGGCCTGTACACTTTTGTTTAAGTCGCTGCCCTCGATCTTTCGTCGTTGTCGCTGCC
TTCCCTTACCCAAACCCGAACCCTAGAGGAGAAACAACCCTAACCCTAGCGAAAGACACAGCGCACAGACAGGCCTTGGC
GTAGGAAACCGTCGTTCCCTACGTAGCCTATTCGTAGCCTACGTAGGCAACGTAGGAAACATTCCCTACAGAACCATCCC
TA
>R=6
GATCGCTAAGACCTAAAACTACGATCGCTAAGACCTAAAACTACGATCGCTAAGACCTAAAACTACGATCGCTAAGACCT
AAAACTACGATCGCTAAGACCTAAAACTACGATCGCTAAGACCTAAAACTACGTTATACTATAAACTATGTTTAGCATTG
TTTGCCCTACAATAAGTTATACTATAAACTAGGTTCAGTTATACTATAAACTAGGTTCAGTTATACTATAAACTAGGTTC
AGTTATACTATAAACTAGGTTCAGCATCGTTTGCCCTATA
>R=7
AGACAAGCGAGCCGAAGTTGCGACTTCGCGAGGTAACGAGCGAACGCAACGAGGGAAGTGAGTACTAAGGAGCCCGAGCT
TGCGAGGACAGCGACGGGCGTACGATACCCGAGCGCGTAAGGCATAGGCACGTTTAAAAGGTTAGCAAAACTATTCTGGA
CGCCGCAGGCTCCAATGCGAAGGC
>R=8
TATAAGGGACTAGCGCCCTTCTATAATACGTAGCGCAACCCCGTACTTTGTCTTAGCAGCCTACATTCTTTTCTGCGCTT
ACCGCGAGGTTTTAGGCTGCTTCCTTATCGAACTTGCTATATCTAATACAGACTCTAAACTCTCGTATATATATTGTTTA
CCCGTAATA
>R=9
CAGGGGAAGGAAGGGGTAGAGGTAGAGGTAGAGGTAGGGCCTAATACGTAAATAGATAGTAAAGTTCGTATAGGACGAGT
TACGAATATATATATAATCCTTAGCGAGAAAGCTAGCGAGAGAAATTCGACGAGTCGTCCTTAGTAGTGTTCGCGGTGTA
TTCGTGCTCTTAAGGTTTCTGTTTTTCGATTATAAGCGATAGCTGAATTCTGTTTTCACGCTAAGGCATTTCCGGACTTT
TTCCGAATGGCCACTCTGGAGCTCCCTA
>R=10
ACGAGGGTGCAAAGTTAGCACCCCGCCAAAATTCGTGATTTTCGAGAATTCCGGAATTTCCGAATTTCTATAAATTCC
>R=11
TACAGCGTGTGGGCACATCGGAGTGGACACCCCCTTGTCGCCTCCAGGGG
>R=12
TACGAATGTCTATATTACCTACTAAGTGTAACGAAGGGAGGCAAAAGGGAACAAAAGGGAATATGTGCGCTAAGCCTCGC
TTAGGGCAGCCTCGGGTCTGCATCGGGTCTACATCGGGCCTAGTATAGGCCCGATTTAGGCCCGGAGTCAGGACACCCTA
GTCGTTCCCTAACA
>R=13
AGGTCTTAGCGATGTGCAGTAGTCGGATTCTTCCTTTTTTTAAGAATCTAATAATAATATTACTGGTCGTCGGTAGCACT
TAATGCACTTTATAGCTACTGCTTATTTCTTAATGTAATTCTACGCTCGATATTACGCCCTTAAGTCATAGCATGCACTT
ACCTCTTAGTGCCTTAGGTTAGTAGTAGTCGATTCTACTACTACA
>R=14
GTTAGCTAACTATGCAATTGTTAAGGCTATTTAATAAGCTAATAAGAAAAGGGGTTTAAGAGCGGCAATCGACGTTT
>R=15
GATCGCGGCCTATAGTTACATTTAGGCGGATTCACCCATTTTTAACTTCCCAATAACACCACGTCAACGCTTACTAAGCG
CTCGCAACGTCTACCTCTCTTGCTCGCAATATCGTTCTTCTTCTTTAAACCCTTACTACCCTTACTACCCTCGCCGCCGT
>R=16
GTACAGCAGGTTAGCACATCGGAGTAGCCACCGCTCCTAGCATGTCCAAGGGTATGTTGCCGGTAGACAAGGCACCAGAT
TAATCGAGTGACTTGTATCCAGGCCACGTACCTGACATTGCAAGGAGCGGTGGCTACTCCGATGTGCGAACCTGCTGTA
>R=17
CGCTAATGCAGAAACGCGAAAACGCGCTAATTGAATTTCCGGAATTTGGCACTTGGCCACTTAGGGCCTACCTA
>R=18
GGGCAGAAGGGTTAGCAGTGGTTCGCACACACACGGTAGAAGAGCAGGCTGAGACCCGCTAGCATAGCCCGAGAGACAAT
CTCGGACAGCTGCAGGCCTTCTGCCCTTTGGTTTTCTTAC
>R=19
TATAAGGGTAGTGTAACTAGGTAGCAACTAACACGTGTAAGCAGTCTGTATACGAATGTTTATATTAC
>R=20
TAGTTTTAAACGATTTAATCGAAGAATATTAACTTAGGATGTATCTACTTATATAATTTCTTTCTAGTCCATGTTTACCA
CGTTCGTAGTGCGGTCGCTTACTAAAACGCTGGACTTCTCGGATTTCAGAGAAATTCGGAAAATTCAGAATCCCGAATTT
TGCGGTATGGGCCATTTGAGCCGCTCTAAACCTCCGTA
>R=21
GCGGCGGCGAGGGGGGGGAGGGAGGGCTACCTATAGTAGCGGCAGAGGGCTAGGTAGTAGTAG
>R=22
CTATAATAGCATTGCTAAGGCTTAAGTAAGGATTATTAGATCCGCACTATATAAGGTTAGTCTCTAGTCTCATAACTATA
GGAATAACTAAGGCTTAGCGCAGCCTATACGTATATCTTGCGAAGGGCTCGCGTTTATAAAATAAATTCTACAAGAATTA
GTCTTACCTTTTATCTACGGATACTAGGCGTTTACTACGTTGCTATATACCCTTTTACCCTTATA
>R=23
TATAGTAGGGAATATCGCACTATTACGTGCAGTCTGTATCTAGCTTTAGCTTCGTGTTTAG
>R=24
CAAGCACATACGACCACAGATAGATGAAAAATCGGCTTCCCGTCCGATCAGCCATGATAATCATCTAATCGCTACACTAG
TACTCAAGTTGGTGACAATTAGGGAATCCGTAGTGTTGTATGTTTTTGCATTTT
>R=25
TACCTCCATGGCTCCGCTCAAACCGCACCACGCAACTCGGACTCCAGTGGCTCGGTTGGTATGGTGTAAGCTCGAAGGAC
GAAAGTTTTGTCGTTGCTTTCGTTCCTCTCGAACATACACATCCTCCTCGAACTATATCTCCGTTCTCTCGCGCAGACTG
CACAGTCCAAGCCCACGGAGTCAGACACATGCGGTGCAGTTTGAGCGGGATCACGGAGGTA
>R=26
GTACAATCTTCGCCTTAAGTAATAGTCTTGCTACGGAGCGCGAGGATTTCGATAGGTCGGAGAGGAGCTATAGCGTATAC
GGCGAGTATATAAGATAAGCAAGCTAGTCGTCGAAGTTAATTAGAAAGTAGTTAGTGTTAGTAGAAACTAGTTAGTGTCG
GTGTAAGAAGTCGAGACGTAAAGGAGAGGTCCGCGGAAGTTAAAACTAACCTGCCTAGTTCTTACACCAGGAACGCCCGC
AAAAAAAACTCTAATACCCGCAGATCTCCGCGGGTAGATAGCGCTCTTACACGCCGCCGCATCCAC
>R=27
GACGAAGCGCCAAAGCGGCCAAGTCCGGAAGTTCGGAAATTGAATTAGCGCAAAATCGCATT
>R=28
GATCGTGTCCCATATGACTAAGTAGGTCACTTCACCTCATTTCTCATTTCTTTAATAACACCACTACTACCATTGTCGCC
AATTGCTTGTATTGTCGCCTATACAGCTGCGCTAGTTACTCTAACTATTAACAAT
>R=29
CCAAATGTCTCGGGGGAGTACAGTCGGAAAGAACACTCGAATTGCGGGCGAACTT
>R=30
CTTCTCTTCCTTTAGCTATTAGATAACGGCGTCCTGCGTCTACTCGGAAACTCTAAGAAGGAGCTCGATCTCGTCTCGAA
GGTAGTCGATATCGATGCGAGGGCGTAGTATAGCG
>R=31
ACCTGCAAAGCAAAGCGTATAAGGTCAGCGGATGTCGTAGACAGTGTGGAATGGACGAAGGCCCGGCGTCCGAGACAGTC
TCGG
>R=32
GCTATATATAGAACCTCTAGTTATAGAAAATCCGGTGCTTCTAGTTAGGTATACAGTCTAAGTAGAAAGTCCGGTATAGT
CTATAGATCTAAGGAGGTCTTAAACTAGAGTCGTTTTAAGCTAGTTTAACTAAATAGGCAATAAATCGAGCATCCGGCTA
GCTCTAACCCTTAAGTAGCAGAGCTAGCCGGTAAGACGGCTAAGGAGCCGCCTTAAGTAGTCTTAGCTACCTGATGATTA
AAAAGCGGAAAAAGAATAATACTAATTTATAAGGGCGAAGGCCCTTAAGCTATATAGACTAACTGAAACGAGCGAGTTAT
GTAATAATAACGAGCCTTCAAGTAAAACGGTGCCTGAGGCTCCAAGGGTTTAAGTAAACCT
>R=33
CCGCCACCAGCCACCACCCCAAAACAGCCACCACATCCTCCTTCCCCTACCACCCCACCCTCCAAACCGTCCCCCACCTC
CTCC
>R=34
AAGTCCTGAAGTGAGAATTTAAAGAAATTCGGCTAATTCCGGAATTTCAAGAATTTGGCGGTGTGGGCCATTTGAAGCTC
CGTC
>R=35
AAACGACTCATATAGAAGCTAGAAACGCTAAATCCGATAAGAAACGCTTAGCTAATAAGAGGCTAGAGAACTCCTTAAGT
TTTT
>R=36
ATGAAGCCTATTTAGACGAGCGGTGCTCAAAGGTTGGCCCGAAGGGGCTAAGACGCATTCGGCATAGCACCGGCTCCGTC
CGAAAGTTCAGGGTAAACGTGTCGATGCTTAGCGTTTGGCTTCA
>R=37
CTGTCGAGTCTTACGACGGCGCCAGCGTCGAGGCCAAGCGTACCGAAAGTCCAGACGTGGACTCTTACGACGGCACCATC
GTCGAGGCAAGGAGCCAGCTGGCGGAGGAGAAGCGCGCCATTAGTCCATCTGTCGAGTCTTACGACGGCGCTAGCGTCGA
GGCCAGGAGCCAGCTGGCGGAGGAGAAGCGTACCGAAAGTCCAGACGTGGACTCTTACGACGGCACTATCGTCGAGGAGA
AGCGCGCCATCAGTCCATCTGTCGAGTCTTACGACGGCGCCAGCGTCGAGGCCAAGCGTACCGAAAGTCCAGACGTGGAC
TCTTACGACGGCACCATCGTCGAGGCAAGGAGCCAGCTGGCGGAGGAGAAGCGCGCCATTAGTCCATCTGTCGAGTCTTA
CGACGGCGCCAGCGTCGAGGCCAGGAGCCAGCTGGCGGATTCTTGCTACGGTCCACCCGGCTGCGCTGCAGTGGAGGAGG
AGAAG
>R=38
CTAGGCTACTTCCTCGGCATGCCAAAACACAGCCAGAACATCAAGCATGCCTCCATCGATCCAAGCATAGCCGCATACGC
AACCTCGCTGCCGCTCTCGAGCCTCGACTTAAATAAACCCCACCACCACAACCAGCCACATCTCCTTACCGATATCGAAG
CTACCACCCCCCCCCCCCGCCAGTGCCCGCCTCTACCCCACCCTATACCGCAGCCA
>R=39
TTTTTTCTATATATATACCTTCCTAGCTAGATATTAGTACTATCTATAATATAAAAGCTATTTCAGACTAATACAGACGT
ACTCTATTAGATCTAAGTAGATTCCGTCCTTAAAGTACTAGTATTAAGCTATCTTACTATTACTAGATTACTATATTTAT
TACTATTACTAGGTTACTATTACTATAGTAATTACTATTACTATTTTACTTTGTACCTAATTACTAGTTACTATTACTAT
TACTATTAAAAAAAATAGTAATAGTAATTAGAAAAAAAAATCCAAAAACCAATTTTTTCTATATATATACCTTCCTAGCT
AGATATTAGTACTATCTATAATATAAAAGCTATTTCAGACTAATACAGACGTACTCTATTAGATCTAAGTAGATTCCGTC
CTTAAAGTACTAGTATTAAGCTATCTTACTATTACTAGATTACTATATTTATTACTATTACTAGGTTACTATTACTATAG
TAATTACTATTACTATTTTACTTTGTACCTAATTACTAGTTACTATTACTATTACTATTAAAAAAAATAGTAATAGTAAT
TAGAAAAAAAAATCCAAAAACCAATTTTTTCTATATATATACCTTCCTAGCTAGATATTAGTACTATCTATAATATAAAA
GCTATTTCAGACTAATACAGACGTACTCTATTAGATCTAAGTAGATTCCGTCCTTAAAGTACTAGTATTAAGCTATCTTA
CTATTACTAGATTACTATATTTATTACTATTACTAGGTTACTATTACTATAGTAATTACTATTACTATTTTACTTTGTAC
CTAATTACTAGTTACTATTACTATTACTATTAAAAAAAATAGTAATAGTAATTAGAAAAAAAAATCCAAAAACCAATTTT
TTCTATATATATACCTTCCTAGCTAGATATTAGTACTATCTATAATATAAAAGCTATTTCAGACTAATACAGACGTACTC
TATTAGATCTAAGTAGATTCCGTCCTTAAAGTACTAGTATTAAGCTATCTTACTATTACTAGATTACTATATTTATTACT
ATTACTAGGTTACTATTACTATAGTAATTACTATTACTATTTTACTTTGTACCTAATTACTAGTTACTATTACTATTACT
ATTAAAAAAAATAGTAATAGTAATTAGAAAAAAAAATCCAAAAACCAATTTTTTCTATATATATACCTTCCTAGCTAGAT
ATTAGTACTATCTATAATATAAAAGCTATTTCAGACTAATACAGACGTACTCTATTAGATCTAAGTAGATTCCGTCCTTA
AAGTACTAGTATTAAGCTATCTTACTATTACTAGATTACTATATTTATTACTATTACTAGGTTACTATTACTATAGTAAT
TACTATTACTATTTTACTTTGTACCTAATTACTAGTTACTATTACTATTACTATTAAAAAAAATAGTAATAGTAATTAGT
AATATAGATTCTAAGAGCCAATTTTTTCTATATATATACCTTTCTAGCTAGATATTAGTACTATCTATAATATAAAAGCT
ATTTCAGACTAATACAGACGTACTCTATTAGATCTAAGTAGATTCCGTCCTTAAAGTACTAGTATTAAGCTATCTTACTA
TTACTAGATTACTATATTTATTACTATTACTAGGTTACTATTACTATAGTAATTACTATTACTACTTTACTTTGTACCTA
ATTACTAGTTACTATTACTATTACTAGCGAGTTTTTTAGTAATAGTAAATAGTAATCGGGTACAAATTACTAATTATTAT
TACTAGGTACTTCACTGGC
>R=40
TTTACGAATTCGACTTACTTAGAAGAGTTAAAGAGCTTAGATTTAAGGGACTTAGTAATAG
>R=41
AACAGATATATTCAACAACTTCCCCCCTCCAACCAATCAAGAAAACCCTCCCATTTGGCCGCTTCGCAAAAAATCGGGCT
TGTAGTAATATAACGATTTGGAAAGGGTTTCTGGACTCGTGTTGTGTCGGTAAGTGTTTCTTTTGCT
>R=42
GTGTTAGAAATGCATCGAACATTCACTTCGTTTCTGCTTACAAATACAACGCCTTCTAACGTCGGCCAACGCCTTCGTGG
AACCTTCCAGATGCGGTAGTTACGGATATATATAGCCCTCGTTCGCACCGGTAGATAGTTAATTAACAACACACTCGTTT
TTCCAACA
>R=43
TATTAGGGAAGCTAAGCAATGTGCTTAGGATTTAGACGTAAAGTCGAGCTAAGCCTCGGCGCAATGCGATATCCGAGGGT
ACGTAGCCTTAGCTACGCACGTAACGCACATTCGTATATTAGGAGGCACGCAGGTGCCTCGCAACAACAGCAAGAATTAG
TTTTATTACTAATCGGACGATTAGTTAGCGTTCTATACACTGCGACATCTTTATACTTCTT
>R=44
TACAAGGTTTCTAGCGGACTACGTCTAAGGATGTACACGAGGTACGTTATATACTAAGCTACTTCCTCTAAAAATTATAA
TATTTATTACGTACCTAGTTATAA
>R=45
AGGGAACGAGGGAGCCAATTTAGCATACCCGAGTACGAGTTGTTGCAGCTATTGTTCTACCAGTCGTCCGTA
>R=46
AATAGACGTAATTCTAATAACTCGGTAAATAGACAAGTTTATATATAATACTATAGAAGAGAGTCTAAGAAGGACTCGAA
GATATATAGAAATAGTTGCGGCCTTAGGTATCTACCTTAGAGGTAGG
>R=47
GTCGATATTGAGTCAATATTACACCCTTAAGGGTGTAATATAGACGCAATAACGAC
>R=48
CCTTTGTATTGGAGCCTCCGGCGGCCAAATAGTTCTGCTAAGGCGCTCGCCGCTGCGGGCAGGGGACTATGCCTCACGCG
CTCGGGTATCGTACGCCCGTCGCTGTCCTCGCAAGCTCGGGCTCCTTAGTACTCACTTCCCTCGTT
>R=49
CCACCCCAAAACCGCCACCACATCCTCCTTTCCCTTCCCCTTCTCTCTCTCCTCTCTGCCACCACTGCTCCGGCCGGCGA
GCCTCATCTTGTCGCATAGAACCGCCGAAACATCCTCGAAGTCGCCGCAGAGTCTGGACGTCCGCAGCATCGTAGCTACA
AGCCAACACCCCAAACCATCCCCCACATCCTCCCTCC
>R=50
CGAAGTGTCTACAAGGAGAACAACAGGAAAGAACTTCCGGCTATAGGTGACTAAGCTATGACTAAGCACGCTAAACCCAA
AAAGGAAGTTTTCCGACCAAAAAGCAACATTAAAAAGATGAAGTCTTACTAACGCTAGTAGCCTTAGTAAAAGGGCTTTC
CGGATCGGCTCGAACTAAGGACGCTAAAGGAGGTAGTTAATAGAAGGAGAAACGAACACTCGAGCCCCTTTACTAAGCTA
CCCTTTCTACCACTAATAAATAAAGCAAAAGATAAAGTGTTAATATAGCCCTATTAGCGGGCTTCGCGCTAAGCCTAATC
GGGAATTTTTCTGCAACTTCCTAACTAG
>R=51
AAATTCTAGATGCGGGGAAAACTCTAAACTATCGACTTCGTCCTTCGATCTCGACAACGAGAAATACCTCGATAGGAATA
AATAATATTTATAGTATATATCTCTAATACTTCGTTTATATAGT
>R=52
ATTAGACGCGTAATCGATAACGTAAGACGCGTAATCGATGACGTAATCGTCGAAACTAGTAGAGAGAAACAGAAACAATT
CAAAGGAGAAGAGTTTCCAGAATTTTCGACCAACGCCGGTACGATTTTGAGCTAGTCCCGAATGAGAAAGAGCTAGACAG
GGGCTAGTCCTAATCGGGTAACCGCTAGTCCGAATCGGGTAAAGTGCGCCTGGAATCTTCGACCAACGCCGGTACGATTC
CGCGCTAGTCCCAATCGGGTAAAAGATCGTCGACCAACGCCGGTCCAAAAATCCACTAGTCCGAAAACAGCACCAACGCC
TAACGCCTTCCGGAATTCAGCTTATTTTCAACA
>R=53
ACCGGCCGAGGATTCCCTATAGCATACAGCCTTATAAAGAGCGAGAGCGCTAAGGATTAGCACTTTATGCTAGTAGTAGT
AGCTAATAACTATCTTAAAG
>R=54
GCCTTCTTTGCATCCTTACTAAACAGCTAGACTAATAACAACCTTAGACTCTACTAGCTAAAGAAGATATTCGAGCCACT
TACAAGACAGAAGGCTAGCAACAGAGGCTATAGATTGCTAGTAATCAATAGCTATAGATTACACGTAAATATAGCATTCT
TGCAGTACTGCATAGACTACCGCATCTTCGTAGCGGTCTATCTACCTTATTTAACATACCGCTTGCAGCCTCTCAATGTT
AGTCTCTTTAGTCTATTAGCTAGCTTCTACAGCACAGAACTATTACGCTTCATTTACTACACTAAGGGCCTATTAGCTAT
TACAAAGCGTAACTTCTTCAGGTTGTTTTAGCTAGCCTAGAAGAAGGCATTTACACTAAATAACATAGCGTCTAGCTTCC
GCAAGACTAGACTCTATCTAC
>R=55
TAGGGAGCTCCAGAGTGGCCATTCGGTTCAAAGTCCGGAAACACTTTAGCGTGAAAACAGAATTTCAAAAATCTCAGTTA
TAGACTACCTTAGAAGGCCCACGAGCACGAATACACCGCGAACACTACTAAGGACGACTCGTCAAATTTCTTGAAAATCT
TCCGCGCGGATTTAGTAGAATTCTTAGTATATTTTTACTTTACTTTATCGCTATTAGCTAATGTCGTCCTACCGTCGCCG
TCCGTTCGTATTATATCCGTAGCCTATTCGTAAGTAATATTTAGGTTAGTACTCTTATTATTAGATACCCTTATTATAAT
ATAGCGGTTTCCTTACTATTATTATTAGTTTTTAGTATATTAGCTCTTAAAACAAACACCGCGCGCGCTCGGAAACCTCT
CTCGAACAACATTACTAC
>R=56
TTATAACTAATATCGTTAAAAAGTTAAAGGAGTTCTTAGCCCTCTAATTAGCCTACTGTTTAACACCGGATTTAGCACTT
CTAGCTTCCGTGCGAGTCGTTTATGCAAGTAAGAGATATCTAC
>R=57
CCTGCAAAGCAAAGCGTATAAGGTCAGCGGATGTCGTAGACAGTGTGGAATGGACAAAGCCCCGGCGTCCGAGACAGTCT
CGGACAATGGAGGCCTTCTGCACTTCAGTTTCTTACC
>R=58
GTTTAGATTAAGCGTTTCCTCGAGCAAATACGCTATCCTACGGGCTCTATACAACTCTACGGCGATAACGAGGCGTCCCT
AGCCTTAGTTAAGAACCCCGAGTTCCACTCCCGGACTAAGCACTTAGACGTAGCGCTGCACTACGTACGAGAGCTCGCCG
AAGACCGAACGATTTATATCTCTTACTGCCCGACGAAAGAGATGCTAGCAGACTGACTTACAAAGCCTTTACCTAAGGTA
AAGCACCTCGA
>R=59
TTCGCGTTTCTGCGTTAGCGTAGATTCCGCCCTCTTACTTCTAGGTCTACCTTATAGGATTTCTCTTTATTCTATCTAGC
TTATAGAGAGCGAGCAGCTAGGACAGGTGCAAGATCTAAGTAGCGCTGCTAGGGCGCAGAGGAGCATAAGCAGCATACTA
TCGGCCTCTTTAGCGTCGGTAATAGGATTCGATCCTCTCGAAGCTCGAAGCTCGAAGCTCGAAGTTCGAAATTAAAGTTT
AGATCTAAGACTTTCGTCTACGCTAAGACTTTTGACAGAACTTCGACAGCGAAATTTTGCGAATAGCGATTTTCCTAAAC
GATGCAATGTCTTATTTTCTAGAGCTACATGTTTGTTATCGACTTCTTAAAGTGCCCTCGGCTAAATCCTAAAGACTGTC
GTTATAGATAGACAGCCTAGAGTGCGAGAACAGGCTGTACTCCGAGGATTTCGCTATATTCGACGCTAATTCGATTTT
>R=60
GCGGAGGAGGCTGCTATTAAGGATAAGCTAGCTGTAGAGGCTAGATAGGCTGCTAAGGGAGCTAAGTCTAAGGGTAGAAC
GGCTATTATAGGGCTAGGGGAGGAGGCGGCTATTAAGGATAAGCTAGCTGTAGAGGCTAGATAGGCTACTAAGGGAGCTA
AGCGTAAGGCTAGAACGGCTGTTATAGGGTTAGAGGAGGAGGCTAATAATAAGGATAAGCGGGCTATAGAGGCTAAATAG
GCTGCTAAGGGAGCTA
>R=61
GGCGATTCCGAACCAATCTCATCTTGACAAAACGTCGATACTTGCCTGAACAAGGCAGCGACAAGGTCTCCGGAAGTTAG
CGCTGCTTCCCGTATGCAGGATAGGGACTGTA
>R=62
TACTAACACGCATAACATTAAGGCAACGACTTTAAGCTGCTTAGAGCTAATAGATATAATTAATACTATTATTTTAAGCT
ACTAATTATGTCTATTAGACTACTAGTTGTAACGTTATTAGCTATAGAAGTAGTAG
>R=63
TGTAAGGGTCTAAACCGAAGTTGCGCATAAAGGTCTAGATCCGAATGTATAAAATTCTAAAGCTACCGAAAAGAAGATCT
ATCTAGAACAGCGAAACGTCGAGTATAAGCCGTGTATGCGCGTAGCGTCGCTTAGCGCATACGTAGCCTTCCGCTTAGCC
GAAAGGAAGCTTGTTCCCGATTCGGCCTAGTAGATTTCTAAACCGGCGTTCGTCCGTTAGGCGTTAGGCATCGGCATAGC
CAATGCAGCCTTAGGCACTAGCCTC
>R=64
AGGTCCTAATTAATATAGGAGGTCCTAATTAATACAGGAGGTCTTAATTAAACTTAGGCGCGACTTAAAGGGTTTATGTT
TAATTAACGTCTAAATTTGACGTAATCAGCCTTGCTGTAACCAAAACCCGGGTTTAGCCTAAAAGCCCTTATTCCATCAA
ATTTAGCGCGGATTTCATCAAAAATCGCATTTGACCAACGGCCGGCTACA
>R=65
GTAGTGCAATGCAGGGGTGAACTTCAAGATTAAGAAAAACCATATGTTTCTTAAGGTTATCGACCTAAAGACTATATAGA
CGCCGTAATTCCAAATACCCAAAAGGGGTTAGGGTCTTATCGCTAATATCCTATAATATTATATAGGACACTAACTACGT
AATTAGGCTGATAGAGTAAATATCCCTAGTCTTACCTTATTTTATAAGTTAACGCTAGCAGATCGACACA
>R=66
CGGCAGCGAGTAGACTGCCCTCTAGACTAGTTACTATATTAACTAGTGTCCCGGGTCCTGCAGTTAGGTAGCGGCCTTAG
GTTCGGCGGCCTTAGACTCGTGCGAGGATGTAGTCTCTTAACTAGTTTATAAATTAAGATAGGATAGTTTGCAGTAACCT
TACTATCTAAAAGTAAGGGAGATCTCCGCGGTTTAGTAACATCTCCGCAAACCTTAATGTTCTCCGCGCCAAGATCTCCG
CGGCACGGAAGCGCGGGTAGCTGAAGATCTCCGCGGGTACGAAATGTTCTCACACGCCGCTGTATTCAC
>R=67
TATCGATGTCGACAAGCGATATTTCTTAGTACGATAGTAGTATATTCTATACTAC
>R=68
AAATAAATTGCAAAGGTAGAGCAAAACTATGTTAAAGCTCGCGGCGACCTAGGGAGCCTGCGACCGGCAGTCGGGCGCCG
CGCCCTTCGAAAAGG
>R=69
AAGAAGACCAAAAACGTTTACTTTAGCGATAGCTCGAGGCTAGGCACTACTAACAAC
>R=70
AACCCGTCCTTAGCCTAATCGAATAGCCGGTTTAAATTGTAGAAGACTACCCATATAATATCCTGCTTAGTATAGATATA
ATAACTCTAGCCGGATTCTACATCGACCTAAAGAAGCGCGAAGTCTTAATAAGAGAGAACGGTAATACTCGTATACTTAT
CTTAGTTACGCCCCGTGCGAAAAACAAGACTATTTAGATAGTTAGGTCTATACATCCGGTCTAGCTCCTACCTTTTTCTA
AGACCTATATACGAATCTGAATTAAGTAGCTACTCGAACTATCTCGAGACTACGAGTTCGTGCTAACACCACTAACAGCC
AATATAGCGTTTCTACGCTAGGGAGCGAAAGTTTCTAGCTATATTATAGACTTAGGCTTCTACTACGTCGAAGTCTCGAA
>R=71
GATGGTGTACTAAACGTAAGTTTCCCTCACTACGTCATTTTTGCGATTTTGCGATTTC
>R=72
GAAAGCCGTGCTCGCGCTTGAGCTGATGTGCCCAAAGAAGCGAGGTGGGAGAAGTCGGTAGGTGGGGTG
>R=73
TATTCTCGCCTTAGGCTCGAATGTGCTCCGCACGTAACAGGCAAGCCTGTCGCCTTCGGCGATAGGCTTCTATACTAGAC
CCCTTCGGGGCTAGCGCCCCTTTCGGGGCAAACCTATTCCCCTTCGGGGCAAGATTGTTTATATCTAAGGGCTCTATAAT
AATTCTAGCTAATAGGA
>R=74
TGTTAAAAAGTGGAAGAAATAGCCAAGGGGGTGAAAGAGGTAGAAATCGTTCAATTGCTTGTCTATCGATTCTACGGACA
TTTCTAACCCTTATATGCCCTTTTACTAGCTATCCAGAAGCTTCTGTATACGCGTATGCGTCGATTAGACGCGTAATCGA
TGACGTAAGACGCGTAATCGATAACGTAATCGTCGAAACTAGTAGAGAGAAACAGAA
>R=75
TTAAAGTTAATCGAGTCGGACAAGGAGCTACCGGTTGTGCCTAAGCCTAAGAGCGCTCTACGAGCTAGTTCTAAGCAGGC
AGTGTTTATACTAAAGCTAAAGCAGATCTTCGCGGACTTCTGCCGTACTTTATTCCTGTACGACGCCGATTTAGACTTTA
CTAATCTAATAGCACCTCTGCTATATAGCTTAATTATCGATAACGAGTATATATAGGAACTCTGTAGCTATATCCGCTAT
ACTTCTCTTAAGCAGGGAGTAGGCGATAAGGAGTTGTCGGTCGATAACATAAAGGAGGTCGCTCCGGAGTTCGCGAAGTA
GCATGCAGATAGTAGTGCCGAGCGCAGATTAGAGATCCCGTTAAGTCTGCTAGCTAAGGAGATTACGAAGGTCGCTCCTA
AGGTGTATCTCCGCTATTAGGCTCTTCTCGACGACAACGCGCAGAAAAAGGAAGCTAAGAAGGCAGCCGAAGAGCTGCGA
AAGCGACAATAAGAAGGCGAGCTAGCTCTAAGATCCTCGTAGCTACAGAAGACTATTTAAGAGCGCTAGAGCGGCTTAAG
TGCCCGTGCAGGAAACTTAGCGCTAGAAGCTACCCTTCTTCGACAGGCCTTAACTAATGCAGCTGCAGATAACAGCGACG
AGGATTACGTTAAAGACGTAGGTAAAAGCTTAAGGATTAGGCACTAATTTAGGCATTAAGAAAAGTAACGAGAGCGACAT
CCACCGGCTTGAAAGAGAGACAAGCACTCTTAATAAGGCTAGTAAACGCTCGAGCACATGTTATTGCGCCTAAGTAACTC
CTACATATAATATAGAAAGTAAGCGCGTATTTAGTTATAAGAAGACCCTATAAGCGTATAAGTAAAGTAACGATTACGGC
CTTAACCGCAGTAAATCTCGCGTAATATCGGGCTAGTAACCTGCAGCACGTACTCGAACCTACTAGCAGGTCGCCCTATA
GAAGCACAAACGCACTAGCTTTCTTCTTTGCAAACCCTCTCTTCTTTACTAACTTCCGCAATTCCTTCCTTCCCTGCTCC
CTTCTTAAACCTCTATATAGTTTAAGCTCGATTGCGCTACTATTCTAC
>R=76
CGAGCCTCGACTTAAATAAACCCCACCACCACAACCAGCCACATCTCCTTACCGATATCGAAGCTACCACCCCCCCCCCC
CGCCAGTGCCAGCCTCTACCCAACCCTATACCGCCGGCAAGGGCAAGGTACCCACCATCACCGATCGCCAGCCGCATTGA
AAGTCCGTCCGCTACAAGCCAAGCCCGCAAACCATCTCCCACAGCCACC
>R=77
CTAGCACGTTATCTAGTAAATCTAGCCGAATATTATCTTAAAGCAGTAGATTATTATATTAGATATCTGCTATAAAGCTC
TTAATTAAGCGTTTAGTATAGCAAAGACGATAGCAGGCTAACCTACCTATCGCAACCGCTAGAGTTCTTCGGAGCCTTAG
ATACTTCATTCGCAGACGATCTAGAGACGCGAAGAAGCTTAGAGGGTATAGTTTTCTTCTTATTTAGAGGAATAGTCGAC
TAGAAATCTACGAAGCAGACTATAGTTACTAAAT
>R=78
GTTCTAAAGTAATTTATACTACTACTCTATTCTTAACTGCACCTTTTATA
>R=79
GTGGTGCTAAGGGTCTTAAAATCGGCTCCTTCTTATAACCTTACGTTGCTGCTATATCCTCGATTCTACTAGCTCTTAAT
GTTTATAACCTTGCTGTCGGTGTTGTAAGAGCGTGTCGAGCTCGTGTTGTTAATAGTAGGGGTAGTAGAGGTTTAATTGT
AAGAGCGTGCAACGACGCGTTGCCGGCATAAAAAGGAAGGACGGTGTGATAGAAGGACTGTATTATTTATTTAGTATCTC
TTTTGTTAGCTCGTTTACTACACTATGCCGTGTACTTACACGGACGACTACTATCGCTAGTATAGCCGCCGTCGCGGTTG
TTTAGGTGTTATTAGAGGCTATAGAGC
>R=80
TCGTAATAGGACTACAGTAGCGAGCTAGCGAGGGCTCGGACAACGAACAGGAGAA
>R=81
ATTTATATCTTAATATACTATTATTCTTTAATACGCCTAGCCTTCTAATCGTTTAAAGGCTCGCTACCGGAAAGACGGCA
TAGCTTAATAGTAGTGCGTGCGACAATAAATGCCAATTTACGTCGTATCGATATACCTATTTACCTTAGGACGGGTAAAT
AGCTATATTATTAG
>R=82
TCGAGGTCTAAATTAATTAATTAGTAAGGACCTTAATATTTAAAGGGTTAAAGTTAT
>R=83
AATAAGGGAGGCCTATTATATTAAAGTATTACCTTAAAAGTAATTAAAGTTATTAATATAATAATATAATATTTTAATTT
TAGCTTAATAGCTTAATATAACAGGCCTTTCTATTTATAATAAGAATCCTTAGTATCTATATAGTCT
>R=84
TTTAGCTCTTAATTGTTTATCTACCTTCTTCTTAATTGCATTATCTTCCTTCTGCTTCTT
>R=85
ATTTTAATACGGCAGTAGCTACGTTATCGCCTAACCTTACCTTAGCAGTTTAGCCTCTACTAGCTTAGACAGAACAATAA
TGTACTTATCTATTA
>R=86
GAAGATGTTACTAGCTAAATGCAATTACGAGATCTACGATAAGGAACTTATAGCTATCGTTAAGGCATTCAAGGAATAGA
GACCTAAGCTAG
>R=87
AGTGCTAGTTCTATTAAAGACTACAGCCGTCTTCTTCTACCGATAGGGATCTTTTAAAGGTCTGTTTTAATTAGTTTTCC
TAATAAAAAGAAGGGTCTATTAAAGCTTACTTTTAATTAGT
>R=88
AACAACTGCCTTAGAGCGATCGCTTAGCTCTACGCTAAGATTAACTACTCC
>R=89
AGCGAGCAGAGGTTAGCAATCGTAGTATAAAGGGCTACACTAATCTAACGTTTAACTTAAACTAGTCCTATAAGGGCATT
AAGGTCTACGTTAATAAGGTATTTAACGAGCTAGAGCCGCTAGAAATAAACACCTTCGCAGGCTTACCCCTTCTAGCTAT
ATCTATAGATAACTAAGGCTACTTTAAAGAGCTCGCAAGGGAGGCAACAGTATAGCCAGTAGAGCGCATACTTAAGAACT
AGTATACCGCCCTCGAGATAAAGCGC
>R=90
TTATCTCAGCAAGCACAGACTCATCTTCGCGAGGGCCTTGCATATTTAGCGTGAATTGAAGACCCCACAAGACCCAGGTA
GACCCCGACTAATAAGACGACTGGATTTGATTAGTTAGGTTAAAGTCCTTCGCGAAGCGTCTAAGAGATTTTAGTTCTAT
GTTTAGTAAAGCGCGTTTAGGATTCCGACTATATACAAATCTACTTATTAACTATTATATAAACATCGCCTCTACTATCT
CCGAACCGGGTGCAATCGCAAGCGCCGAAGCCGATTTATATATTGCCTATATTTTAACGGAGCGCCGTCGCTATATAACG
GTCGATATATACCTTCGCGTCGAAAAGCGCGTTCGAGTAGCGCGTTTAGGATTTTAGCGTCTACGCTAGCGACGACGATA
ACGACAAAACCGCCCCTCGATTCTTCTAACAACCTATCCTGTGCGAGTCGATTGCGCAGGTAAGAGATCTGCGCAG
>R=91
TTCCCTTCCGTCCTGTCGTAATATCCTCGATGCCTCTGCTTGTGCGCTTCACTCTTGCGTTTGCTGCCCTGATCTTGCGC
ACTTGTGGTAGAACGCTGGTGTTGAACAACTCCAC
>R=92
TATTACACTAACAAGAACGCACTCTTATGCCCTATATCGACACCCTTACACGCAGAGGCATTCTACCGACACCTGCTATA
GTTCGTACCTTCGTTTACGACATTGCAAAGGTCCTTCTAAGCCGTTACTAGGTACTACGATTCGTAAAAAGGCATAGGAA
AAACATCGATTCGAAATACCTTAATCCACTCGACAAGAACCGCAAGAAGGCAGACTCTGCAAAGTAATATTAGGCCTATT
ACGACCTCCTTAAGAGCAAGATAGAGTAGTATAATATCGAGCTACAGAACACGTATAACATAGACGAGAAGGGCTTCTTA
ATTAGCATGCTTTAGAAGACAAAGCGAGTCTTTATAAAGGAGCACTTCCTCATAGGTCGGCTTATTAGTAACATATAAGA
CGGCAGTCGTAAATAGATTACCTTAATAGCAGCTATCTGTGCTAATAGAACCTTACTACTACCGGCATTAATATACAAGG
CAGTAACTAGCAATATCTAGTCCTTATAGCTATAGGACTTCGACCCAAACGACCACTATGCCTTCTTTGCATCCTTACTA
AACGGCTAGACTAATAACAACCTTAGACTCTACTAGCTTAAGAAGATATTCGAGC
>R=93
CTCCGTTCTCCTGCTCAAACTGCACACTCCAAGCCAACGAGGGGCAAGTCGTGCGGTGCAGTTTGAGCGGGACGACGGAG
GT
>R=94
TAGGATGCCTAAGAATAGGTTAGCGAAGCTAAAACAAACAGAAAGCGTAGAAC
>R=95
CTACTATACTACGCCTACCGCCTAATTATAAGTACCTCCGCGAGGAAATTAAGCTTTTGCTATACGTCTTAGGACTAAGC
TACAACGCAGTAAGAGCATAGCTAAGAGACGAGAAGGGCGTAGATATCTCGAATAGCTTATTCGAGAGGCAGATAGCTAC
ATAGGGGATTATAATAAGGCTACGCAGCCTAGAGCTTAGTAACTATAATAAGGAGCATCTGCATATAAGGATTAATAAGC
TATTTTAGCAGACGGATAAGAACGATAGCAAGTACTATGCGATCCTGCAGGTAGACAGATTTAAGCTCTAGAAGTAGTAG
TTCGTTT
>R=96
GGCAAAAAGAGAAGGAATTAAACCCGCGACCTTTCGACCGGAGCTAAAGAGCTAAATTTAAC
>R=97
CCTGCATACAGGAATAGCGCGGACGGTCGACAAAGTCTATCTACCCTGCTTGAGCACATTTCGGCAGTTGATTGAGAGAT
CGCATTGGCGCGGAAAGGCCGTTGACATGCCCAAGGGGCTATGCACTAC
>R=98
GCAGTTAGAGCGGCAGTTGCAATAGTTTCCTTAGTGACCGGATGATTACCACTCCGAGATTAACACGATAACCTTATTAA
ACGTTGTATTAACAGTGAACATGCATGCCCTTGCAATAGAGCAAGGGGCCATGTCGATGGGCGTAGACGACCAAC
>R=99
GGATTTAAGGTCGTTAATATACTATATAACGTATCTATTTACGCCGGGAACTAGCAGATAAAGGCTACTATAAGAGGCAC
CGCAAAAGTGCAGTTCCTATTACCCTTAGGCAAGCCGATTACGCTATTACTAAGGGACGTCCTATATATACCCGGATTTT
ACGTTAACATCGTATCGACTAGGCTATGCAGAGACTTCGGCCTCTTCTTAGACAAGAGGAC
>R=100
TATTATAGAGGGACTCGGTAGATAGATGCAAGAGTAATAATTAAAGGTAAAGACTTATTATATAGTGTCTAGACTAAGAG
GTAGCTAGGAAAGTAGTCGAGGTAGGCAGACTATAACGGAAGGGAGCGGGAGCGGGATTAGGTAAGCG
>R=101
TACAAAGTAAAATAGTAATAGTAATTACTATAGTAATAGTAACCTAGTAATAGTAATAAATATAGTAATCTAGTAATAGT
AAGATAGCTTAATACTAGTACTTTAAGGACGGAATCTACTTAGATCTAATAGAGTACGTCTGTATTAGTCTGAAATAGCT
TTTATATTATAGATAGTACTAATATCTAGCTAGAAAGGTATATATATAGAAAAAAATAGCTCTTAGAATCTATATTACTA
ATTACTATTACTATTTTTTTTAATAGTAATAGTAATAGTAACTAGTAACAAATGTACCTAGCATTAAGTAATAGTAATCA
AGACAGTAATTAGTAATTACTAGTTACTAATTATCATTACTATCGACGTTACTAATTACTGAAAATGCCGAACACTG
>R=102
CTCTAGGTGCTTGCGGAAGCGGCAAGCACTATACGTGTTCTTCCTATAGGCGAACCTATTATACTACTTACGCGCCTGCT
ACGTATACTTAAGGCACGGAGTGCCCTTTATGCGACACGGACAGTATAGTGTAGCCTCTAGGGCCCTAGCGCTCGTCTCG
TAGATGCGGCCGACGTGCGTTAGACGACGCACACAATCGTTCTCCGAGCGAGGAGCCTCTAGCCGCAGCTAATACTACTA
AGTTGCTAGAAACTCCATAATACTCTTGTACAAGGCGCTAGGCGCAGAGACGGGCAAGCGAGCAGACAATCTTAGGCCCT
TTAGACCTTTGCGGCGCGGAGCGGAGGAGGGCGAGGCAGTAGTAGTAG
>R=103
CTATAAGGACGCTAGTAGATAGCACGTCGTCGTCCGGATAGCCTAAAGGGTCGAATCTAAGAAGGTCTTAATAGTAGTCG
TCCTATGCAGTGCGCTAGATGCTATAGTTACGGTAGAAGTCCAATAGGGACGGTAAATCTACTATAGATAAGTCGCTAAT
GTCGTCTATTTTAGCAGTTAAGGGCTAAAAACTAGCAGTAAAGTTAGTGGATTTATATCGAGCTTAAAACAGGGCCGATT
CGGATAATTCTTTTTTTTACGTATAGCTAATAATGCGATCTATTAATCCTAATATCGCTTTACTTGCAGTAGATAGTGTA
GTAGTGCATTAAGTAGTGTAGAAGGTGGAAGGGCGGTGAGATAAAGTCGAATTTGCAAGTCTCGGCATGGTATACGAGCT
ATACGAGCTTAGTCATCTCTAGCCGGAAGTTCTTTCCTGTTGTTCTCCTTCTAGACACTTCG
>R=104
AAGAACTAAAGATCCTATAGAAGGAGCTAGAAGAAGAGAACGAGGGACGTAAGATCCTTAACTTTAAGGCCGCCCTGCTA
TAGGGCTACCGTTCCCGCCTCTCTAACTATCCGGCTCCGGCGAATATGCTTATTAAAGCCTAAGAGAGGGTTAATAAAAC
CTATAGGATTATCGAGAGTTAGAAATAGGAGTTAAGGGACAATCCGGGCTATAGACAAGGCAAGGGCAACTAGAAAAGGC
GCAGAAGCAATAGTACCGACAATTAGGACTCTAAGAAGTCTAAGTTAGAGAACGGATCGGACTAGAAGGGCCTATCTAAG
GCTACTTACTACAGTTGCTGCTAGGTCGGGTATATTAAGCGTAATTGCCCTAACCCTTCCCTCTAGAAGAACTCGGAAAA
AGAGACGCCCCCTAAGTAGACGCTACTATCTTAGTAGGCTAGGTTCTCTATACTAAGAAGTAGCGCAG
>R=105
GTAGACGCTACCTTTAATATTGACCGCAGTAATCTGCTCCTTAGTGTAATAACTAGCGTTGCTAATACCGGCCGAGGGTT
CCCTATAGTATACAGTCTTATAAAGAGCGAGAGCGCTAAGGATTAGCACTTTATGCTAGTAATAGTAGCTAATAACTATC
TTAAAGGTCTACGTATGCTAAAGGTTATTATATCTAACCGCGGAAAGGGCCTTACCGCCGCTATACTAAACACCCCCTTT
AGCGGTGCGATATAGCAATACTATTAGCTTTACGCAG
>R=106
GTGTTTCTTTCGTAGTATCCTAAGCTTAAAATTCTATACAGACCTAGCCGCAATTATATAGCGCCGGACGCGCTGTTAAG
ATT
>R=107
ACCTAGGAAGGCACTAGCTCGTCTACCTAGGCTAACCTAGGTTAAGAGGACGTGCTAACCCTTAAGAAACGGAACTAGGA
AGCCCGGGCGGAATACGAATTCCTCGAACTCTAGGAAAGGATTAGGGAGCCCCAGAACGAACTAGCCTTATATAGACGA
>R=108
AGCGGGAAGCCGAGATAGCCCGGCGTGCCCGCTATATATAGTGCTAGAACGAGGAGAGGGAGAAAGACTAGACGGATCTA
CTAGAGGCTCGATCCTAACGTTATATTACTAATAGATATAGCCCGGAGGAGCGGAAGAGGTTAGAGCGGCCTGTCTACGA
CCTGCTGGATCTTAAAGTAGACTAGGAGACTAAGGTGTTTAGGCCCTCTAATGCTCTCCTTTCGGCGGCCCGGCTAGTTA
AGTAGTCTAATATAGAGCTAGAGACTCTGTTAAGGAGCATAAAGGCAAAGGCTGCGAGTTCTAACCGGAGGGATTTATAT
ACTAGTATCTTCCGACAGCATTATAGAGCCGGTAGCGTCCTAAGGAGGCACAGTGCTATTAATATTATTACTAAGGTTGC
TAATATCGTTTATCTACTTTAGACCGACAATCTAGAACCGAGAGAGGGTAAACTAGGGTACTAGTTTAGGCATATACCCG
TGTAGCTATTGCGAGGTAGACTAAAGGTCTTATCGCGGCGTAATAAAAACGATCGGATAAAAACGCTATACATACTCTTA
GAGGCGCAGGACCGTGTTACCTAGTAAGAGCTTTCGCACTAAGCGAGGCCTATACTACCTTAATACATTCCTTCGCATCG
AGAATACCGTTCTATAGGGCTTAAAAGAAGTATTAGAACTTGTAATACGGGGTTTATCTCTCGCTTGTCTATTTAATTAA
AGTAATGCATTAGATCTCGATGCTTGCTCGGAGGACGGGATTCTTTGCGTCTCTCTCGTATTCGCAGCTAAGAAGATAAG
TAGGTACCGCAACGCCCCCTATATATAGATTACTCCTTCGCTACCGGTTGCCGGCTTAGTCTCCTTATTACCTTTGCGTA
CCCCCTAAACTAGCTCGCTAATCTACCCCACAACCTCGGCTTTTAGCACTATAATCGTCCTTCTCTCTATATACTACTA
>R=109
GGTGTATAGTCTACGCCCATCGATCTAACCCTTCTTGGTGAGGGTTTACAAGGCGATTACAAGGGCCCTTGGCAGTCGAT
ATTGCGTCGATATCACACCCTTAAGGGTGTAACATAGTATATACGAACACACTATGTTTATAGCATAATTATGTTATTGT
TGTTATTGTTTATAGCGGTGCAATAGTGCTATAGGGTGTAGGTTATCTAGTTTCTTACGCTCTTACTGCTCTTACTTCCC
TTTAATCTA
>R=110
AGATTCTATGTATCCTTATACCTCGAGTTCCTCCTTTGCCTCTTCTGAGTTCGTATAGATTATATAG
>R=111
TAGAGGCTATATAGGAGCCTGCTAAAAATGTCGTTAAATATAGAATAGCAGTACTAGCTAACTT
>R=112
ACGTCCTTTATAGCACTATAGCTAAGAACAAGTTCTGCGTAAATAAGGAGGTTTTATAGAAGCTAATAAGGGCTCTTAAA
GATAAGGGACTTACTAGCGTAGAAGTAAGCCCTAAAGAGCAGGTTGTTATATTCCTTTACTACGTTGCACATAACAGCCC
TTATCGTCTCTTAAGGTAGATCTTCTAGTATTCTATTAATAGCTTCTATCGCTATATTAAGAAGATTAGCAAGCTGCTCT
GTTAAATAGCTAGTAAATACATAGAGGTGCTAATAGAGCCGGACCTTCTAAACTACCTGCTAAATAACGATAAGTTTATG
CCCTTCTTTAAGGACTGCCTTAGTGCACTAGATAGCTCGCATATTCCGATTTAGAAGGTCCTTAGTGCTAATGCTAACAA
CTACCGTAACCGGAAGGCTAGAGTCTCTTAGAACGTGCTAGTAGTTTGTAACTTCTATATAAGATTCGT
>R=113
CTACACTGCACTGCGAACAGCGTTAGATATTAAGGACTTTTCCGTACCTTAGGACTCGATGCCTTATATTGCTCTTCGTA
TATATTATGTACTCTTTACGTACTAACCGTACTACATACTATACTAGTTGCGAAGAATGTTGTCGCAAAGAATCTT
>R=114
AGGGATATACTATAATAATAACAGCAATAACGCAATAAGTTATCGGACGC
>R=115
AGAGCATAGCTTCATTTCTTACACCACTTTAATAGCTAATAACTTTACAACTAGTAGTTACAATAAGGTGTTTAATAGCT
CAAATTCATCGCATTAATTATATCTATTAGCTCTAAGCAGCTTAAAACCTCTGCCTTAATGTTATGCGTGTTAGTGGCTA
AGAGGATTTAGCTGCCTATGCACCCCTCCTCCGCAGTAAGGGCACCTTTAACACTATAATTAACACCGGTTTATCTACTA
>R=116
ACTAAAACAGCTCTTTAATCCTTGCGTATAGCAGAGCTCTATATCTATCGTCTTAAGAGATCTTCGGTTA
>R=117
TAGTCTCAGACGCTCAGACCACCTCGCGTAACCGGCCAATTAGCTGCAAGCAGCTGGCCCTACT
>R=118
TATTATATCTGCCTCCGCCGAATACCGATAATCGGCATCTAATCCCCTGCCTTAGCGGCATATACACCCCTACTAA
>R=119
ATCCCTTTGCTTCTAAAGCGGTGATTCCGGTGAAAAGCCGAGGATCCTTGGTGGACGGCTGTCCTATGTTAGCGCTAAAC
TCTTACCTATTTTTAGTAGTAAACAAGCATCTTAGTAGGACGTGCGTCCACCTTAATCTTAGTAGATTTCCTTACCTCTT
AAACCCTTAAAATCGCTCTAAATAGTATATATAGCTCTAAATCTAAGGTTATAGCTCTACCGGTAGTAAAGGAAGAGGTT
AGTAAGGGCTAGGTTTAGTATACACGCTTTTAAGCTAATTGTATACAAAGATTAGTAATAGCGAGCCTAATAACGATACC
CTTAGCCCATTAACTAACAACGGTAACCTCGATCTACTACCTATTATCGACACTTAATCTGTAGAAGATCCTTATCTATC
CGACCGCTCTACTATTATTAAGAACAT
>R=120
TTCCACTTCCACCCGACCCTGCTATTGTTCCCTTCCTACCTTTCCTCTTGCTGCTTTTCCTCTCTCTATATACCACTTGT
TGCTTGCACTTCTCTGCCGGAGCCGAGAGCGAGAGAGACAGAATCCC
>R=121
TATTACGGAGGGCATAGTAGACAGGATTAGAGAGTAATTAAAGGTATAGACTTATTGCTTATTATCGAGAGAAAGAGGTA
ACTAGGAAGGAAGTCTATATATATAGATAGTAACGGGAGCGGGCTAAGGTAAGCCTAGAAGTAGAGGGACGGAGGTAGGT
CCGGATCCGTAATA
>R=122
TACAATCACCTCACCAGTGCGATGGTGACCCACTTAAACCATGTCACATCCAAGGTGCCCTTGGTGTACGGCTCTAGAGC
ATGCCAAAAGGCTTGCAAGCGCT
>R=123
CAGTGTTGGGCATTTTAGAGTAATAGTAAGGTAAAGTACTAAGAATAATAGTAAATAGTAATTACTATTTACTCTCGTTA
TTACTATTACTACAAACGTAGCGGACATTATTACTCTTACTATTATTCTTACTCTAGAGAGTAATAGTAATAATAATAGT
AATAATAATATCTAGATAGTAAACCTATAGTA
>R=124
GAGGAGATTCTTAAAGTTATATTCCGGCTTAGACGCAAACAATGCCTTCGCCTGCTTCTTAAAGAAGAACTAGAGT
>R=125
ACGAGTGCCGAGCGAATAACTCTAGCTACAACATACTATAATATTAAGGTAATCGGAGTAGTAGTTATTAAGCGCTAGCT
TAGGAGGAAACACTCTAAACTTAGTAAAATTTTAATAACAACTCTACTACTAACGCTACTAAATTCGCCGTTTTCCGCAA
CCTCTACCGCTTTATATATTATAGCTCTACCTCTAGCATAGCCTCTAA
>R=126
AAGCGATTAAAGCCTTTAATTACTAACTACGCTAAAAACCGAGCTTTACTTTAGCATTCAAATATTATCGACAGTTTACC
TATTTAGCATTTAGATATTTTAAGCGTTCCGCTTTAGCC
>R=127
TAAGAAGAAAGTAGGAAAACTCGTATACGAGCTTTATCTACCTTATAGTGCCGGACTAAAGTTCTACCC
>R=128
TTCTAGTTAGAAGCTATTAAAATTCTTTAGCTGCGTATTACCTAATTAACCTTAATTTTTAGACGTCCCCTATTAACGAT
ACGGCCGGCAAGACTATATTATTAGTTTCGGAAAGCGATAATTAAGCCGCTTGTAGTATAGCTAGTATGCCCTTACTAAG
CTTAGAGACTTCTCTATTATGTCCTTAATTAT
>R=129
GGTAGGTATATACCTCTCTTCTTAGTACCTCCGTACTAAAGAGGTAGATCGCCTCCTACAATAACACCGGAGCTAGATAG
CTGTACTTTTTAATATTTAGGGTGATGCGGTTAGCGGAGGACTAGCGCTCGAGGATCTAGATTAGTCTACGTACCTTCCC
TAGGTCGGAAGCTAGAAGAATACTATTATTAGTAAAGAATAGCGAGCGAGGAATTAGCGGCGATGTAGGTATTGCGTTGG
AAGGGCTAGCTAGGCTAAGTGTCTTAGGTCGATTTAAGTCCTCGAGTAAGCTATTAATAAAGATATTAAATAGATAGGGC
GAGAGGGGTAAGCCCTACAGAACTCCCCTTGTCCGCGGAAACTACCGAGAAGCTATATAATCCGAAATAATAAAGGACTA
GATATCGAAAAAGTAGAGGCTCGTAATTAGAGCTAG
>R=130
GACTTGGATGCCAAATACGTTGCAAAGGCCCACGCAACTTATTTAAAAAGCAAGGAGCCGACGT
>R=131
GATGTCGTGACCGCGGAAAAGAACGAGCTCAAATGGAAGCAGCAGGTGGAGAAGCGGACATCCGAGGTGGAAGAATGGAA
AGAAAAACACAAGAAAGCAAAGGCAGAGGCGAA
>R=132
CTACTATCTCCGCGACAAGTACTATAAGAAGGTCCGCTCTAGCACCTAGAACGAGAATCCGTGCTCGTTATGCCTCTCTA
GCGTTAAGGAGGGCTAGGACCTATCTAAGATCTGCTAGATTGCGGCAGACAAACCCCTACCCGGTAATATCCTAGC
>R=133
GGCGGAGGATCGTCACCGACGATGGGTCAAAGTCCGGGTCGAGATACTCTTGGTCGTCCATGATG
>R=134
CGGCATCTACGTAACCAAAACTTAATTTATAACGTCACCTTCTGCGAATTCACTCTTTAAGCGCAAAAGCGCTTAA
>R=135
CCTCGGCTTCCCGTTAGTATAGTTAGCTTTACTAGAGTTGCCGCGTAAGGCCCTCGATTATCTCCTCGATCGCATAGCAG
CTTAGGTCGGGCATCTAGACTATACCGCCGCCGTCGACCTGCTTACTAAACAGAGCTCGCCAACGACCTTAATCGAGTTC
TCCCCGAGCCCTCTTACCTCGAGCCTCTTATCTA
>R=136
AGAGCTTTTCCTCGCGACCTAGGAGTCCGTATACGGCGCGCTAGACAAGAACTAAGCGCACACATAGTAGTAACGCTTTA
GAGGTTAGATAAACGGCTTAGATCGCCTAAGCTTTAATACCTCGATCTAAAGATATAATAGCGCTAGTAGCAGGTTAGCT
ATAGATTATATAACGTAGTTAGGCAGCAAATCGCTATATTTTAAGCCGTATACTTAAGCGTCGACGACCTATAGTATTTA
ATACTACGAATACTAGAA
>R=137
AAGACTATTTAGATAGTTAGGTCTATACATCCGGTCTAGCTCCTACCTTTATCTAAGACCTATGTAGCAATCTTAGTTAA
GCAGCTACTCGAACTATCTCGAGATTACGAGTTTGTGCTAACCCTACCTTTAGCCGATATCGCCTTTCTCCGCTAGGGTG
CAAAAGTCTCCGGGCATATCGTAGACTTAGGCTTCTACTACGTCGAAGTCTCTAACCTAACTTCTTAGGCAATCCTGCTA
CTAGCGAAGCAACGTTTAGGAACAGTGCAGGAACTAGATATCGATAGCTGCGTTCCTTTTAGCCTTGCAGCCTAGGTAGC
AGACCTAACCTCGCTAATATCCGGCGAGCTCGATAACGACGATAACCTTGTTACAACTAAAGGAGTTCGCATCTGCACTA
CTAACTCCGACCTCGCTGCAGCTCGGCGCCTCGCAAAGGTCGTAAAGGAGTTCCTAAACCTTTAGACTAAGCGCGAAGAT
AGCATAATCGACGTGCTAGAACACCGCTATATACCAATTAACCTAATCGAAGGCTAGGAAAAGGAAAAGCTAAGTAGCAA
AGTCTACCCGCTCTCAAAGCGAGATAAGACATAAGTAAACAAGAAGTTTAACAAGCTGCACAATTAAACTAAAATAGGCT
AG
>R=138
TCGACTATCTGCCCTAAAAGACGGACGCATAGAAAACCTACAAAGGCCTTATCAAGGGCAAGGCTTACGCGCTTCTTATC
TAG
>R=139
AGTCTAGGCCTAAGACGCTAGTATATCTCGTGCAGACTAGGAAGTCTTGCGCAAGATTATCGCTTAGGGCGTTCTCGATC
TGCCGGCGAATTAGCTCAGTAACCTTCCCTAGTTAATTAATACTCTTAAGCTTTACCTTAAGTCTATATTACTAGAACTT
AAACTACGCTTTAAGGACATTAACGTTAAGCTAGCAAAGCAGCTATCTTAAGCAGCTAGCAAAAAGGGCACTATAGATAA
GACTACTAGAACAACTCTCTTCTTCTTTA
>R=140
TGCCTTAATGTTATGCGTGTTAGTAGCTAAGAGGATTTAGCTGCTTATGCACCCCTCCTCCGCAGTAAGGGTACCTTTAA
CACTACAATTAACACCGGTTTATCTACTACTGCCTTCCTTCTGCAGCGCTTAG
>R=141
TAGAGATGTTGCTGCACGGTGCACGTAAGGATTTCCACTGTGTGCACGTGTGCACATGTGTGTGCACTATTGTGCATACA
ATGACGACGCTGACCTAAATAGGCGACGACGACGATAGAGACTATTAATCGATCTAGACTTCGTTGCTCGCTGTCTATCG
A
>R=142
GTTAATAACCGCTCTATCGATAAGGAAGTAAAATAGTAGGTGCTATAGCTTAAGAGCCTTATGTTATAAAGAGTAGTAGC
TTCTTAATTAATTATAGATATCTACGCCGCCTATAA
>R=143
TACCGAGATTAGTCTCTATAATACGGCTAATATGCGAGACCGCATTGCTAGCGTTCTGCTTGCCCTTACCCTTCT
>R=144
TTAGTTAGCGCGCGGTCGCCGGCTTCTTTCCTGCAGCCTTTAGAGTCGGTACGATAGACGTAGGGTAGCTCTCGGTATCC
TCAGGAATTAG
>R=145
TACTAGGTCTAAAAGACCTAATCCGATTAATTAGCAACTAGATTAGCTAGATAAAGTGTTGCTGCGTAAATCTTAAATTC
CTTAGTAAACTCGATGATTATTCCTTGCGAAGGAGCGTTGTCCTTAATAGGGATTTTAGCTCTAGCTATTATAGTATCCT
CCTACGTGTTCCCGTTGTCCTAGACTTGTGCGCTTTAATCCGGCATCTGCGCATTGCTTGCTGCGCGCTAGTTAAGTT
>R=146
TGTTACTAAAGCCTAAATCTACTCTACTAAGGTCGGAACCAAAGTCTCTTAGACTCTCTGCGAGAATACCCAGCCTGCAT
CTCTTATTAGTCGAGGTAGTCCGGGGTGTATTAGGGAGGGATAGGGTAGGGCGGGGATATTAGCGCGAAGCGCTAATTGG
CTAGGGTGAATTGGGTTCAAAACAAACATTCTCGCTAGAGAGTCTGAGCTTGCTGAGATAA
>R=147
CTTCGTAAGGTCTATAAGGTTTCCGAACGTGTCTATAAACTAGGTAGCAGGGATCTAG
>R=148
ACTTACTACGTTAGTGCTAGCTTCTAGATAATCTAGTCGAGCTCTTCTAGCTTGTGCTACTCTATACTCTTCTCGGTATT
ATAGTTGCTAAATAGTAGCTTGCTATTACGGACTAAACGCTTTAGCTCTTTACGGATAACTAGACTACTAACTAGACGCT
CGTCCTTTAGCTGCTTTTGCAGCAGCTTTAGCCGGTTGCAGTATAAACGATACTCTAGCTGTCCTAGCTAACTAGCTACG
AACTCCGGAGTCTTTATATATATACGGTTAATAGCCTTCTAGATCTTATCGAGCTTCTCCTGCAGCGTGCAACGGGCCTA
ACGCTAGCGCTGCTCTGCGTTATCGTCTTCCTAGTTACAGACAAGATTCGGATTATCGTTGTTATTGTTATCCGGCTTAT
CTAACTAATTACTATCGCCCTCGACTTCCTCCT
>R=149
AAGTAGTAGTAAAGGCTACTCCTCTATTTACTAGCCCTTATAGTAACGTTTAGTTCGAGAGCTAGTAGCTATCGCCTAAG
GGGTAGGGGACTCTTCCGCTCCGGCGACGAATTTTTTGCTCCTGCCTAGTTAGGAAGTTGCGGAAAAATTCCCAATTAGG
CTTAGCGCGAAGCCCGCTAATAGAGCTATATTAATACTTTATCTTTTGCTTTATTTATTAGCAGTAGAAAGGGTAGATTA
GTAAAGGGGCTCGAGTGTTCGTTTCTCCTTCTATTAACTACCTCCTTTAGCGTCCTTAGTTCGAGCCGATCCGGAAAGCC
CTTTTACTAAGGCTACTAGCGTTAGTAAGACTTCATCTTTTTAATGTTGCTTTTTGGTCGGAAAACTTCCTTTTTGGGCT
TAGCGT
>R=150
GCGAGGAATCCTCGTAGTTTGCAGGGATCCCCTAGTATAGAGCGGTCGCAATTTCCGCTAGAGTAAGCGCATAATAAAGC
AAGCACTTCGTGCACTATTAGCCTACAAAG
>R=151
GGAACAGCTTACCTATCGACTTATCTATATAGTAGAGATCCGTCTGCTACTAGATACAATGCAGATTAGTTAAGATACCG
GCGATAACTTCGTTCGGATCTAAAGGCACTTCTAGATGCAGTATCTCCTTACGCAGACCTACTTCCGGTATACGCTTGTT
TATAACAACATAGTAAGAGGTTATATAGTAATGCGCTATAGCTACACCGACAC
>R=152
AAATTCTAGATGCGGGGAAAACTCTAAACTATCGACTTCGTCCTTCGATCTCGACAACGAGAAATACCTCGATAGGAATA
AATAATATTTATAGTATATATCTCTAATACTTCGTTTATATAGTTCTTACCTATCTACAAACAGAATATATTAGACATAA
GGTATCGAAAAGTGTATATTGTATATACAGTATTAGTTTCTATACGCAATGTTCGAAATCCGAAAATGTTCGAATTGTCG
GAATTGTCGGAATTCTTAAAAATCACGAATTTTGGCGGGGTGCTAACTTTGCACCCTCGTC
>R=153
CTACCCCCGCCTATACCTCTACCGCTAGATATACCGTTAGATAAAGAGGCGCAAGT
>R=154
GGTATAAGGATACGTAGAATCCCCTCCTTCCAAGAGAGTATCGAATCGAGTCTGTTCTAAAGTAATTTATACTACTACTC
TATTCCTAATTGCATCTTTTATA
>R=155
AATCGAGCTAGACTAGACTAGGATAACTTATACCGGACTACTACCGCAGTATTAGACGTTCTTTTACGGGGTAACCGACC
TTACAGCAAGAAGAAACTATGCGGTGTCGAGGACATAGCCGACAGAAAGGGAAGGGCAGCTGTAATAACACGAACAAGAG
TAGCCTTTGCACGTTCCCTATCGCCTGCACGAATTCTACTAATAGTAAGTAGCTTATAACACTCCGAGCCCTCGCTGCTC
TTACTATATTTAGCGCATAAGCACTTCGGCGGCACTTAGTTAATCGGTCTTACGTGCTAGTAAAGTAAGGATCTTAGCTC
GTTTCTAATGTTAGATAATCCGCTCGTTCGGTGTTATGCTGCTGCCTTGTCTACTTTATATATTACTTTTAACCTTTAGT
ATTAATCTTACCTCCCTAGGCCCTCTG
>R=156
AAGTTAATAGCATTAGAGGCTCTGCTACTATAATTACGCAGAGCCGGTAGAGC
>R=157
GCGCTATTACATGCGCCGACATATACGTCGAGAATTAAACTTCTAATAATT
>R=158
TACAGCGTGTAAGCGCATCGGAGTAGCCACCGACCAGTAGCTCGCACTGACCGTCTCTAGTCTTTAGTGCGAATCGCACT
AATAACCAGAGAACGATGTGGGTGCCTTCTGGGGGGCCTTGTATATCAATTTAACC
>R=159
CACAACTTTCCACGATAGAAATTTGTATATAGCATTTAAATATAGTATTCTATATGCCCTCGAATTTACGTCTAATAAAA
GGCGTCGGCATCGCGTTAAACCCCTTTAGTATATTATATACTGCCTAGGTATTTTCTA
>R=160
CCTCCTTCTGCTGCTTCTTAGCAACCTTCTTAGCCTCCTTAGTAGCTAGAAGCTCCTTGCTAGCCTGCAGTTTAGCCGGT
AAATAGAACTAAGCTAATTGCCCTTATAGAAGAGCTAGTAGCAGTTTACTACGTTATCGCTTCTGCTTCTTGTTCTTAAA
GGATTGCCGCAGGCTAGTGCACTTACTCTTAAGAAGCTAGTTCTGCGTTTGCACGTAAATAAAGGTGTTAGTAAGCTTCT
AAATTATCCGCTTCTCCTTCTCGTTCTCTAGCTGCTTTACCACGCTCTTTATAAGGGCCCTTGTCTTGCGCTAGTTGTTT
AAGATAATAGAGG
>R=161
GAAAATCGCCGTTAGTTATCTTATAGCTATAGATCGTAGCTTTAAAATAAACTACTTTTCGAAAAAATCGAGCCGGTTTT
AAAAGAGGAGTAGGCTTTCGCGTTTTTT
>R=162
TCGCTATTGCAAGGGTATTGCCATGGGTTTGGTCTTGCCCGTGCGTCGTGAAAACAAGGGAGTTACCAGGTTCGGAGGGG
CCGTCCGGACGACCTTTTAGCACTTGCAAGCCTTTTAGCATGCTCTAGAGCCG
>R=163
ATAGACTTAGGGTTATCTAAATCGTTCGTAGTACTAGCGGCTTCTAGCTA
>R=164
GACTTCGTAGACTCTACAAGCTAGCTACGTAGCGCGAAGAACTTTCTATTCTATAAGATTAGAATTATCAGCTTCGCGAG
CTACGCCCTTATAGGAGCAAAATCGAGATACTAGCTAACCAAGCTAGAACTATTCAGAGTCGTTTAGGCTATAAGACGAG
CTCGTTAGCTTATAGACTTAGCTAG
>R=165
CTTAAAGAAGGACAGTTTTAAACTATTATTAAGGTAGTTACGAGAGATTCGGAAGCAGCTAGGCTTATATCGAA
>R=166
TTTCTTTATTCCTCGCGTCTTCCTTAATTCTATTCTAATCTAAGACAGAAGTACGTATACTAGCGGACTACTAAGGTTAT
ATAGGAATT
>R=167
TGTTAGAACGAGGGATACCGGACGATCGGATACACTAGCTGTATACGATATACACTACCTGTTTCGGCTATATATATACA
GATATATATAGCTAATACACAGGGACTAACTAGATATAGCTCGAAACAAAGGGACGAAACAGGGCTATTACGTAGGGGAT
TACGCACTCGATTCTATCTATATACACAGAAGGGGGATATAAGGGCCT
>R=168
GAGCTGTGCCCCTTGAGGATCACGAACATGTTGTCGGCAATGATGTGGTTCCATGGACCCTTGGCAGT
>R=169
TATATATTAATCTTCGAGGCCTAGTTCGCTACTCGGTCTATTTTATAGTTACTAAGGTTGTCGGGATCTTTATTACGGAT
AGCGTTGCTGTTAACGACCTCCTAGAAGTATGCAGGATTACCTTCGACCGGACGCTCTAGCTGCTCGAACTTATCTAGAT
CTGCATCGGGGATATCGCCGTAGTAGTTATCTTAGCCGTAAGCCTTAGGGCATTTACTAC
>R=170
ATTCTAGAGCGCATTAGTACGCTAATTCTAGAGCGCCTTCGTGCGCTAATTCGGTAATATTCTAGTTAGGGAATAGGTTG
TCCTAAAGGTGCTAAGATTAACTCGGAAGTACTACTTAATTCAGAAGCCGCTTATAGCTAA
>R=171
ACTCTCGAGCTGCTAGCGGCTTTCTTTACCTTTAGTGCCGCCGACTACTAGTAGTTGTTATTAATGCAACTTATGCCCCG
ATTTAAGAAGTAGGTTTATAGCACCCCGGAACAACGTATTCGAATCGCTCGTAAAAACCTTTAAGACAACCCCTACATCG
CTACCGCCTACTTCTACTGTCGCATCTAGGCGTTTTTAGATAAAGTTATCGTGCCTAAGTTCTATATAGTAGACTACTAG
TATCGGTACGAGTTTTAAGGCCGTAGTAGTATTTATTACTATAGCTTCTTCTAGATAAAGGGCAT
>R=172
GCCTTTCGTAATTATTCGTAGGCCTTCTTGCGGCGTTCCGCCTCTGTCCCTATAGAGTTAAGCATAACTCCCTTTATTAT
AGTCTAGGTTAGCGTAGTCTAGC
>R=173
AGGTAAGTACTAAAGTGTATAAGGCCTGCAGGTTCCCGAGACTGTTCCACGGGGACGCCAGCAGGTCTTACCCTGCGTGA
AATCCTCATTGTCTGGACCATAGCTAACTTATACACTTCAATTTGCTAGG
>R=174
GGAAATGCGCCAGCCCGCACCTAAGTAGCTTAGGAGCGGGCACTTTATTACTAGTGCTACTACGACCGCCGGACCC
>R=175
CTTTAGGGCCGCCGGATCTACTCAATAACCGCTATGCATTATAGTATATATACTATACCGGTAGACGAGGCGTTACCGCA
GGAGCATAGGTTTATTAATAACACCGCAGACTTTGAGGTATATAACTTCCTATAGT
>R=176
AAGTAGGGATGGCTAAGCCAACGTAGGGAACGAATTCGCTACGTTGGCTACGTAGGCTACGTAGGGAATCGTAGCCTACG
CTAAAAAGTCCGAGGTTGTCGGAGATTTTCTGTTTCGCTAGATCTTAGCTAAAAATGCATACATCTCGTGTCTGTAAAAG
TAGAAACGACTTTTTCGAGGTTAGAAAAGCATCGTACACGCTGTTTTTATCGATTGCGTGCCTCCTAGGCGTCTAAATGC
GACGAATTTAGGCTTGCTTTTATCGCTATACACACGGCATCTGCCCTGTTAATTTTTGTATATGTCGCTGCCCTCTGTCT
ATCGTCGTTGTCGCTGCCTTCCCTTACCCAAACCCGAACCCTAGAGGAGAAACAACCCTAACCCTAGCGAAAGACACAGC
GCACAGACAGGCCTTGGCGTAGGAAACCGTCGTTCCCTACGTAGCCTATTCGTAGCCTACGTAGGCAACGTAGGAAACAT
TCCCTACAGAACCATCC
>R=177
GTTCGATATAAATATCACCTTCTCTATTCTTCTTATTAGGAATAGCTAGACGAGCCTAGTAAGGG
>R=178
TCGACCGACAGCCGGCAAGAATACTTTAGCTCGGATTAGTAGCGCGACCTCCTTTTAATCTAGATCCCTTCGAAGTACCG
CCTAGAAGTTTAGTCTTCCTAGCGACGCCTCTATTATACTACTATAGTAGGTCCTGTCTATTTATTCGTAGCGCTACTAT
GTTTTAGATAGATCTACTACTATTATAGCAACCGAAACAGGAACGTAAGAAGCTAGGACCTAAGAAG
>R=179
GACGGTTGCACAGACCTACCAAAGTCTCAAAATGCGTTTTTGCGTTTTCGGACTTGCGGAGATACT
>R=180
AGGAAGAGTGCAAGCGGACAACTCTAGCGAAACCGGGTGCTAAACTACTCCGATTTAGA
>R=181
CTCGGCTAGTCTATCGGGGCGTATAAGCTCTAAAAGGCATAATTAATATACACATCTGTATCGATAGCAGTAATGCGCGA
GGCTAGAACGTAAAAGAAGTAGTCTTTAACTAAGAAGAGCTCGCGTTAAGGAATTACCGCAGGCTAGAGCGCGTCTATAG
TTAGTAGGTCTTGTCCGCGGAGCTACTAACCGGTAACTATATATTAGATTTTAATAAGGATATCTCTATGTTAGGTAATA
GGCCGCGTAAAGTAGTCGTGTACAACTGCAACGATACGGCTAAAGTAACCCTGCGGAGCAGCTCCTAGAGCCTAGTACTA
GTAGCCGGGAACTAAGTAATAAAAACGCACGAAGTTAGACAGGAAGATTAGGTCGCTAATATAACTACGGAACTCGCTAG
CGAAGGCGGCTAATGCTATAGCCTTAGATCGAGTATTAGTCT
>R=182
GTGCTATATACTAGCTTCTTCTCTTAAGGTTCGATATAAGGCTATAACACTGTAGCTACCCTGTCGATTTAAGATAGCGT
AAGTCTGCAATACTGCTAAATATTCTCGTAGTGCTCCGTCTCGATCGACTAGTTAATATTAGTATTAAGTAGGAAGGAGT
TCTTTATATCCGGCGCTCTTATACTCTGCTAATACTACCTCTATAGTATCTCGATCTACTACTAATTAAGCTCTACGA
>R=183
CAAGCACCCGACAGCAAAACGGAAACTTTTGGCACAGGGCTTAAAAGCGACCCTCCAACTTTAGACATATGATTCTTACT
GCAACAACGAT
>R=184
TACTTTCTACTATAGCAATTATTCTTTATATCTAGGCGTATATAGATTTACTTTCCGAGGAGTAGAAGACGGTAAGCTCC
TACTAGGGCTTAATAGCCTCCTTATAGATCTTGTAGTATATAAGGACTAGAGTAGCATTA
>R=185
TTGCGGAAGCCTAGACCGTAACTACTATAAAGAGTAGTAGTTATAAATCGCTAGATTAGGTCCTAGATTCCGGCTGCTCG
CAACATATTACTTTCGATAAGTCGAAGTATACCTCCTATAGCACGGAAAGTGGAACTATTACCGTAGGCGACCGGAAAGA
ACTCTCTATATCCGGGAG
>R=186
GAAGGACGCCCTAGAAGGAAATATAAGCGCTCCTAGTTCGAGTTTGCTAACCCTAATAACTTCTATACTAAGTATACTAT
AGGAGGATAAGGGCGTTTCTATAATATGCTCTTTTAAGCGAAGCTAATACTTAATCGAATTCGCGAAGCAAACGCGGATT
TAGAGCGTAAGATTACAGACTTAACTAAATATAACGGCTCCCTAACGAATAAAGTTAATAAGTACGAGGCCCGCGCTAGC
AAGATTAAGGCGTTTATTAAGGG
>R=187
ATACGTATACTAATAGCAGTCGCTAGCAATAGTGCAGGAGAGCGTAGTATAGTT
>R=188
TAAATAAGTAAGCTTAAGAGGAAAAGGGCAACTAAGCAGGTGCTAATAGGTCTATATAGCTATATAGGAAGTATAAGGGC
GAATAGTCTTCTTTGCTTTACTTTATTTGCTCTTTCGGGCCTAAATAGTATTATACGCGATAAAAGACTAG
>R=189
GAGGTTATTACGTAGTAGGGACAAACGTAAGTACTTTGTCGGTTCCCGTTTGTTATCCCCCGCTAACCGCT
>R=190
CTAGAAGAGCTTCTTAATCCTTACATATAGCAGTGCCTAATAGTCCTTATCTTAATAGATCCTCGGATACGTAGATAGCT
ACTACCGAGCTAGTATCCGTCTAAACGTTCGAGGCTTAATAGCTACTTGCTGCTCTTCCCTTAGCTATTAAACGACGTCG
TCGTAGGTCTATTCGGAGACCCTAAGAAGGAGCTCGATCTCGGTTTAAAGGTAGTCGATATTAAGGGCGGCGCGTAGTAT
AGCGAGAGGGTAATAAGGGTGTTAAAAGAAAGAAGAAGAACGATGTTGCGAGCAAGAGAGGTAGACGTTGCGAGCGTTTA
GCGCTTACTAAGCGCAATATCGATAAAACTATGTTTTGAAGAAATGAGAATTGAGGTAGTGACCTAAACTGCGGTATAGG
ACGCGATC
>R=191
CTTAGAAGTCGTTATTAACGTATAGGTGCTACTGCAGGATAGAGTTTACGTTATGCTTGCGTAATGTAAGATGCTTAGCT
AG
>R=192
CTGCTCCGGATATTGTTGTTAGGTAGTAATATGTAATCCTTCGCAGAAGGGTCTGAAAACTTTTGGGGCTTTTCGGCTGT
TTCAGCGCTACGAGGCATTGTTAAAAAATCAACTTCCGCAAAACACGACCGATTCTTTTAAAAACAACACGAGCTCCGAG
AGCAGGTAATTTAGAGCAGATCTGTCTCTTTAGAAATGTCGATACTTAAAGTATAAGTCTCGGTTTTGCCTTCGAGCAGA
TCCGGATTCCCGTAACGTATCGACCTGTTTTTAACTCTTCTAGATGTAGACGCATAACTACCCGAGCTTTCTTTATTTTA
ATTTCTGCTTTATGTAGAATGCGCAAGATCCGAGATGCTAAAAATCCAGATTTTTAATATCTAGTTTCGTTGTCGAGAAA
TCGATGTTCGTTCGTCGTAATCCGAAGCCTCGTAACGCAGAAATGTCCCTTTAGCCCCAAAGCACCTCAGGCGCTTTACA
A
>R=193
TGCTCCCCTCGTCCCTCGGGTCACGGCTTTGCTAACGACAATAACATAGTTATCCTACTGGACGAACGACGAGGTGTCCG
CGA
>R=194
ACAACATGGTCCTGTCGATAATGTGTTTCCTTGTTATCGCTTACATTTGACTAGACAAAGTGCATGTAGGTAGCTTGGAG
CGTGCAGTTTGAGCGGAAGCACGGAGGTA
>R=195
TAGTAGAGGCACTAGCGTATATATAACCCTCTTCTTCCTAATAGTATAAGGCGTAAGCAAGACGTCCGGACGGCCGGCAT
TAATCTAGTTGTTAATAGTATAGGTAATATGCACTTAAATAGCGTCCTTTACGCACCTAAGGAACTATACTTGCGCATAT
AGTAAAGCCGCCTTGTCGACGACCTTATTGTCCTTAATGCGGTAGAAGGCGTTCTTTAAGTCCTTGCTAACTCCGCCAAG
GTAATCCTTTAATCTACGCAGAAGGGGGTTAATAGTAAGCTCGCT
>R=196
AAAACTATTATTAGATATATTACTAAGCGATACTAGGATATACCTAGTCTAGGTATATAAAATACGCTAAAGATATCTAG
TAGTAAGTA
>R=197
CAGAGTCAGGAGATCGTTCAGACGCTTCTCCTTGGAGGAGTGAGTTTCCATAATCACCTCGCGATGAAGGAAGGGAACAC
>R=198
TAGACGCTATATATAGACGTAGACAGCTTAGCGGAATTCGGCGTAGGAGTAATATACTACTAAGTCGAAGGAGATATAAA
ACTAGAATAGGAAGAGCCTAAAGCTCTGCCTCGCAAAGAGAACACGCTCGCGGACTTCGTAGACTCGATAAGCTAGCTAC
GCAGCGCGAAGAACTTTCTATTCTACAAGATTAGGATTATCGGCTTCGCTAGTTACGCCCTTACAGGAGCTAAATCAAGA
TACTAGCTAACTAA
>R=199
TATCCCTTCGGCAAGCTCCTATATATTATTTATAATATTTCCGAAGCTAACTTTTTACTAGCTCCTTACAAACATTAACA
TTAACTTCTCGAATATCGCA
>R=200
GCGGAGTCGGAGGTAGTAGTAGTAGTAGTAGTTACTTACAGGATTAAAAACATTACGAGGTAGAGGAGAAGTTTGGATTT
CTCGTTTGCGTTTCTTCCTATTATTAACTTTCTCTATATTATACTCTCTTTTCTTTTATAACTAGCGCGCTTACTATAGA
AAAGAAAGGCTACTACAATTAGAACAATAGTGAAGTAAATGAAGTCAAACGCCAAGCATCGTCACATCGAGACCCTGAAC
TTTCGGCCGGAGCCGGTGCTATGCCGAATGCGTCTTAGCCCTTCGGGCCAACTCTTTGAGCACCGCTCGGCAAAATAGGC
TTCATG
>R=201
TAGTAATGCGAATATACCTATTTGCTATATTAACGCGTCTGTCGCGTTACTTAAAGGAGGACTTCCGCCTAT
>R=202
GTTATAGCCTAAAGGGCGGTTAGGGCGTCGTTTAATAGTCCGCTTTATAGCCTTCTAGAGGTTCTTAATAGGGTTAAGGT
CCGGTAAAGAAGGTAGCTATATTATAGTAATTA
>R=203
TAACGCTTATATATTTGCATCCTCAAAGCTTCGTAATTAGCGATTCCTAGAGTAGAAGCGGGTAGGTATCTTTTAGGACG
AGCTTATTTAGTCCTCAAATATCAATAATAACGCGAGGCTTCTGTTTAGAGTCGCCTTCCTTATT
>R=204
ATTCGAACCTAGGTCTAGGCACGCTACTAATAGTGCGTATCTGTGTTTAACTACTCTACTAC
>R=205
CCTTCTTTAACGAATCGAGTTGTTATATTCTAAAACCTATTATTCGATACTTCCCTACTTTAGTCTTTCCCTATCTTATT
AAGAGGTAATCCTAATA
>R=206
CGACCTCTTCGATCTTCGCTAATACGAATCCTACCCTAATAGCAAGTTCGCCGAAGGCCTTCTTAAGAAGTGGAGAGGGG
GCTGCAGCTAGCTTGTCCTCGTCCGCTTCTTTAAGAGTAGCGGTATCGCTTATTCTAGGGAAATGTCCAATTGCGAATAG
CTATAATTGCCGGTAGCTAACCTTAAAGTCTACTACTTTAGACGTTAACGGATAAGATCGTATATTACCGTCGGCGTATT
TAATAGTAAGCTGTTTAGGTAGGTAGTAGCAGCGTTCGAGTAATTCTCGAATAGATCTTTTAAGGTTCCGTAGTAGAAGA
TCCTTTATAATCTTCGCGCAGGGCTTAAGGTACTTTAAACCCTCGAAGAATGTAAATAAACTCGGAACTATATTATCTAG
CTGCTCTAGATTCCTTAAAATCTTTTCTCGATCTTCTAAAGGGACCTTCTAAAAAATAGT
>R=207
ATATCTTAGCAGAGGCGTTAGGCAGCGCTATATAGTAGCAAATAAGTATAGACAAATCGAGTAGAAGTAGTAAGAGCCTT
ATCGATTCGGT
>R=208
TTTGTCCAGCTTTTCCAATGATCACACCAGCTTCCTTGGAGGTCACGATGGCGCGGAGAGTGAGCTGAGCCTGAGCGTAC
TCTTCTTCGGTGCGCGGGCGCTCGTCCGCGTTGAGACCGCCCATCTTATCGGCGAGCTGGTCAATGCCATTGTCGAGGAC
GGGAGAGTTGTCTTCGGCGGACATGGTGGCGTCGGTGATGGTGAAGGAGGAGTGGTGGT
>R=209
CTATCTCATGTGGATCAGAACCGCCATACAGAGTGTTTTTCTCTCGTCGTCGTTACGTGTAATAGCAGTACGTAAGCAGG
GAGGTTTTAAGTTATAGCCAGCCCCGATAGA
>R=210
CTACCGCGCGGAGCTAGTCTTTATAATTAGTACAGGTCTTCCCTTCGAATATAGGTAGTTCCTTAGACTTAGGAAGGCTA
TCCTTGCTTTTGTCGAAATAGTCCGTTTCTATAAAGAGTTTAGCGAGT
>R=211
CCATGCGACATGCGCACGAAATCGAGAGCGCCAAAAGAGAGACCAGCAACTGACATTGACGAAGT
>R=212
AAAGTATACGTTTAGCTTCCCGCATACTAGCGCTAGCAGCTAGACGATTTAATAGGGCTAGGTCTATTACTAAATGCTAT
AGAGGACA
>R=213
ACGAGGGTGCAAAGTTAGCACCCCGCCAAAATTCGTGATTTTTAAGAATTCCGACAATTCCGACAATTCGAACATTTTCG
GATTTCGAACATTGCGTATAGAAACTAATACTGTATATACAATATACACTTTTCGATACCTTATGTCTAATATATTCTGT
TTGTAGATAGGTAAGAACTATATAAACGAAGTATTAGAGATATATACTATAAATATTATTTATTCCTATCGAGGTATTTC
TCGTTATCGACTTCGAAGGACGAAGTCGATAGTTTAAAGTTTTCCCCGCATCTAGAATTTAGAGGGAAGCCCTCTAATAT
TTAGTTAGAAAACTATAGT
>R=214
CTCGCTCCACCTAGCGGTCTAATAACTCTCCGCGGAAAACGGTCGAATTCGTAGTATGCAAAGTAGATATTAACAACTAT
ACGGTAATATATTGTTTTTAG
>R=215
GTCATGGCAAGAGGTGCAGTGCCGTGGATCGAGCTGTGCCCCTTGAGGATCACGAACATGTTGTC
>R=216
CTACCTCCTTCTCAGTGCGCTCCTTCCGAAAGCTCGAATTCGATGTGCAGGTACAGAATTT
>R=217
ACCTTTGCGATATCGTAAACGAAGGTAAGAACTATTACCGGTGTCGGTAGTATGCCTCTGCGTGTTAGAGTGTCGATATA
GGCTACAAGGGTGCGCTCTTGCTAGTGTAAAAGAATTATGTTATTCTTATCGCGTTTAGCTCGCGAATTAGTTACTCTAC
GAAACCGCTTAGATAAAGTCGTACGGTGCACGCTATAACTTCGCGCTACTTTTGAAATATTCGTCTCGCTTCCCTCTCTT
AGCTCCTGTAACGCCTTGTCTATTAGAGTTATAGTTATTGTTAATTAATTCGTTAAAGAGTGGGCTATACCATCGATTTT
AACGTTCTCGAAATTCGAGCTGTGCACGGAACCGCCCGTGCACA
>R=218
CCTGCAATTAGAAGTACTCGCTTTAATTTCTTATAGGTAATTGTAAGAAGTATATCGAATCCCTCGTTAGTTAGAGGGAG
CTTAACGACCTAGTCTGCGTACTAAACGTCTATCGGTTAGGTAGGTACGTCTATAGGATAAAGGAATCTATTAGGGAGGT
GCCGATAAGTCTAGTTAACATCGCAGACTTTGTAGTAGTCGAGGTATTGCTAGAGGTGTTTCTT
>R=219
AAAGGATATAAGGGTCAGCGATGTTCAGACAACACAGCGATACAGACTTAGACCTGCAACGGGCCGAGACAGTCTCAGGC
GCCGCAAGCCTTGCACCCTTCAG
>R=220
AGGGCGTGCAGAACCTACTAGCTATTACTCCTCGAATAGATTAAGCGTCTTAATCTCTTCGTCGGAATCGGAGTCTAGCA
AGTCGTCGATAAAGGGGAAGTTATCCTTATTAGCCTAAGTCCTCGCTCTTAGTCGAGCATTATGGCTATCGAGAGCATCC
TCACTATCAACCTTAGCTTCCTCGTAATTGCGTATAATGCGCTGCATACGAGCCTTATTAGCGGCGTTAGCAGTCTTAAT
TGTAGGAACTA
>R=221
AGGAGGAAGTTAACGCGAGTTTACGACAGGCTAGTATCTTAAAATACGGCTAATACGTCGACTAGACGGCGCAACGATCC
GCTATTAGTATTACTAAGACGCGTTATAGCCGAAGTTAATATTGCAGACATCTTCGATAGAGATAGTATCCTAGA
>R=222
ATTACATCGCATATCGCGAAGATTATTGTGTATAACACATTAGTCTAGTATTTAGTCGGTCGGTATCCCTTGCTAGGTTG
AATATATCGATAACTAGAGTTAGGCCTTCTTCGATAATCCGGTATTATATATCTAGTGCATACTTACTCCGGCCGGTATC
GAATACTAAGCGCTAGAGCTCTTTAAGTATACTATCCTTAATCCTATTATAGCGCATCTCGAACTACTACTTCTATCCCT
CTAGACTAGTATCTTCTAG
>R=223
GCTGTGCACGGATCACGCAATGCAACGCTCCAACGAGAGCATGGCTTCATTTCTTACACTACTTCAATAGCTAATAACCT
TACAACTAGTAGTTACAATAAGGTGTTTAATAGCTCAAATTCATCGCATTAATTATATCTATTAGCTCTAAGTAGCTTGT
AACTTCTGCCTTAATGTTATGCGTGTTAGTAGCTAAGAGGATTTAGCTGCCTATGCACCCTTCCTCCGCAGTAAGGGCAC
CTTTAACACTACAATTAACACCGGTTTATCTACTACTGCCTTCCTTCTGCAGCGCTTAGCTAGCGAGGCTATGCAAGCAG
AGGCTCTAAGGTCGGTATTTAGCTGTGAATTAGCCTTCTTCGTCTC
>R=224
TTCTCTGCGATACTCTCTACCAACCACGCTACTGGACAACTCTGCAGGCTGTCAAAACGGCGACGCGACCGAGAGATAAA
ACACCCCTCGAATGACTGGTTTCCAGGTGGAGCAAAGCCTCACACACCCAAATTTGTACTGCATAGGCTTTG
>R=225
TTAAGCGCCGGAAGAACGCTTTAGGTTTCTAGATTAGTAATCCTAACATCTATAGCGGACTATCCTCTAGAGCATACTTC
TTTACAACCTAAAAGCTAGTTTTTAGTACCTTAAATCGCAAGGGTAGGGTAGAGATTCCTAGGAGATT
>R=226
CGCCTCCGACATGCCGAGCGTACAGATGCAGAAGACACGGCCAGCGCCGCCGGTGACCAAGACCCGACTCACTCAAAAGC
AGAGTCA
>R=227
ACGGCATAAACCCCCGCTAGTAGAAATGTTACGAGCCGCGCAGAAGGCGATAAAGGTGCAGACGACTGCGACCGAGAACT
CGAAGCCCTACAAGTATAAGCGCGAGAAGTAGATTAGTAGCTCGCGAGGCGACGTTAAGACCCTTTACGACTCTACGAGT
CTCGACGAGATTAAGGCTCGCAGGAGGGACGTAAAGAAGGCGAAGAAGAGGCAAAGGGTAGCGCCAAAGCTAGTCTACGG
CCCTCGCGCAACTCCGCTAGTTATGCAACCGGATTAGTTGCAACTGCAGGCTAACGTATCGGGTCGCGCGGTAAAGGTAT
ACGATATAAGAGCTAAGGGACTTCCGACGCTACGGTGTGCGTGTACTTTAAGACGCTACGAAGTCCTATCGACTACGACG
C
>R=228
AAAAGCCTATATAGCTAAATTCTTAATAGCCGAGCATTAAGCGTAAGAGTAGTTAGAAGGCTATACGGTTGCAGCGACGC
AGGCGAAGGCAATCTCTATAGCTACTAAGGGTAAACACTATTTAAGAGACGGACAGACCCGGTGCATTTGCTACGTCGTC
TGCGACAGTCCGTTATTTAAATTATGTATTATATTAATTAGGGAGATTGCTATCTTTACGAGTATCCGTAACTCCGCGCT
TATATCGTCGACTATCTTTATATGCAAGAGGTATAAAAAGCTTAGTAAACGGATCGGCGCGATCGAATAGCG
>R=229
TATTATAGAGGGACTCGGTAGATAGATGCAAGAGCAATAATTAAAGGTAAAGACTTATTATATAGTGTCTAGACTAAGAG
GTAGCTAGGAAAGCAGTCGAGGTAGGCAGACTACAACAGAAGGGAGCGGGAGCGGGATTAGGTAAGCGGCTAGCGGAGCT
AGGTCCGTAACA
>R=230
AGAAGAAGCGGTAGTAAAAAAGGTTCTAGGCTAAATATCTCGATTAGGAAGCGCTTAAGTATTAATTCGAGCAATACGCG
CACTTCTCCGCGGCAGCTAAACCTATAGGTACTAAAGACCTAGCTCGGAGACTACTTCTAGATAAGCGTAAGGAAATTAG
GAGATGTCCTCTATAGCATTTAGCAATAGACCTAGCCCTATTAAATCGTCTAGCTAGCAGCGCTAGTATGCGGGAAGCTA
AACGTATGCTTTCCGAGCGTTTTAGGGCAGAGTCTCCTATATGCGAAACTATAGACCTAGGGTCTAATTTTCGATTTCTA
GTGCAGCTGCTACCTAGGATTCGTAACGATCGAATTCTCTAGTCTCTAGCTACTCCTTGTCTAAATTCGGAGGTATAGAC
CTAGGGT
>R=231
AGCGCGTTTTTACGCGATGCCGACGACTTTTCTTAGACGAAAATTCGAGGGCATATAGAATACTATATTTAAATGCTATA
TACAAATTTCTATCGTGGAAAGTTGTGCGGCTATTAAATAAACGCGCGTTTAGTACTTTATCTAGTAAAAAAATCGCGCT
GCGCCCTAACAAACATGTCGAAACTGGCTCAGACCCTCTGTGCACTTTCCTTACTCCCCGCGTTTAATTAGCTAGAATCT
TTAGCTCCCGCAACTAGCGTAGCTAGCGCGTTTTTGTCGCCCGACGCCGAAGGCGTCGCCT
>R=232
AACTAACTTAGTTAGGATCCGATATTAAATAAGGCCGGAACTATATAGATCGATAAAGATCTAATTACCTTGTAGAGGTA
CAACAAACAAAGCTAGACTTTAGTAAGCTTCGACTCGCTAGAGGTCTCGAAACTTAAGGCGA
>R=233
ATTTTGTTAGCCGACAACTTTCGAGCGGAGACTAGGGATACTTACGCGGTATACTAGGTAGCTGCGCGGGTAAAAGTAGC
ATAGGCGATATAGGCGAATTAAGGACTAGACGGTTAGCGACATATTCCGAGCGGACTCTAGGCAGTACTTACAGCTTAGC
GTAATATTTGCGCTTAGCGTAGTAGCTGCGGCAGGCGCGCGGACGAGGTTTCTTGTCGCTAGCCTAGAATTGTTAGTCGG
CATCCGGAATAAATCGAGCAGGCTATAATATATATAACTTATAGTATATAATCGAGACCTATCTTAGCGCAGGGCTCGCA
GTAGATGGCGGCTAGCGGACGGTTTAGAGCGGGGGCCGC
>R=234
AAAGCTCAGGATTATACTATAGACGGATTGCTCGAATGCGGAAGAGATTCTTAATAGGGAAGTTAAGGATTCTAGCTTAA
TTCTGCGGGAATCTCTTCTAATACTTAATAAAGTTCTTAAGATATACAGCGTTCTTGCAGACAGTATATTTAACTTCCTT
AGATCCCTTAATCTT
>R=235
ATTTAATATACTTCTTATAATTACCTATAAGAAATTAAAGCGAGTACTTCTAATTGCAGGAAAAGTAACCTAGACTGCTT
AAGACTAGGCTATTATATACCTTATAGCTATCTAGGAACGTAGCTAGTTAGTAATAAGGGCCCTTATTTCTAACCGAGAC
CCTAAGTAGTTATCGGAATTCTTTACTAAACTCCTTAAATGCCTAGGAGCTCGCTACCTCACCTCGACCGCCTATTATCC
TTAGACAGACGGCCAGAGCAAGC
>R=236
AGAACATTCGCATAAAAGCAATTTAGCAATGCTATAATCCGACGCTAGCTAGCTACTAAGGACTAGCCCGTACGTACGAG
CTGCTTAGACGACAGCTTGTTTACTAGACAGGAATAAGTAGTAATGTTGCACGCTATATAAGGAACTGCGCGTGTACACG
CTCTAGGCTATCTCGTCGACTATACTAGGGAACATTGTCATCTATGCCTATACTACATACGCCTTAGGCATACGTCGCTA
TCGACGATATCGT
>R=237
TAGAAGAAAAGAAACCATCGAAAAACACCAGCTTCCTACGTAGGAAGAGACCCCCCTACGAAACGGGCAACTCTTAGA
>R=238
CTTAATGTTATGCGTGTTAGTAGCTAAGAGGATTTAGCTGCTTATGCACCCCTCCTCCGCATTAAGGGCACCTTTAACAC
TACAATTAACACCGGTTTATCTACTACTGCCTTCCTTCTGCAGCGCTTAGCTAGCGAGGCTATGCGAGCAGAGGCTCAGA
GGTCGGTATTTAGCTGTAAATTAGCCTGTTTCGTCTCTAGCAACGAAGCCTTCTTAGCCTTCTTCTGAGCCGCTTTAGCC
GCCCTGTCTACTTTAGCTTATATCCGCTATTTAGCTCTTAATTGCTTATCTACCTTCTT
>R=239
CTTCTCCTTCTCGCGGTCCTTCTTAGTAGCACGCTCTTCTCGTCTACGCTTTAGCTCGGCACGGTATTTAGCATGCTCGG
TATATATATCTAGAGCAATCTGCGTAAGCTACTAAGCGAGCTTAGACAAGGGGATCTGCTTCTTGCGAGCGTCGCCGCCC
TTCTTTAACTAGGCAGCAAACGACTTACCGGCAGTCTCCTTAATGTCCTTGCGTATTAATACTCCCTTGTTATCCTCTAG
CGCCTCGTGTCGGATATAGTTACAGAGCGACTAGAGATACTCGTCGGGAATAATTAAGTTATATAGCAGCTCGCCGAGGA
GATTCTTAAAGTTATATTCCGGCTTAGACGCAAACAATACCTTCGCCTGCTTCTTAAAGAAGAACTAAAGTTT
>R=240
CGCGCCGCTAAACGTCGCCGTACTAATAATAGTTAGCTAGTGCCGGTTACGCGTTAAGACGGCTCGAGCCCTGACGACGA
GTTAGCGTTTCTCTCACGACTCGCAGCAGTATGCCTGCTATTTCTGTTTATAGCGGCGCTATTACTATAAACACAAATCC
CTATAGTACTAACTACGATTTTAGGGAAATAATGCATCGACACGCGCCGAGAGACAGGCCTCTATAGCCGCTAAACGCGC
TAATCTACTACCTACTAGACGATACGTTCCTAAATAACGCGA
>R=241
ATTCCTCGCAGAGTGAGGATTGTCAACTCGGACAAGGTAGTTCGTGCAAAGCTCACACGATCTCGC
>R=242
GTGGTACTGAAGCGTGGGCTTGTTGACGGTGAGCGGCACCGGTGTCGAGCTTCATCAGCGAGACCATCTTCAGAGCACAA
GCTAACAGTCCTCCGCCTGACCGTTATAGCTCACA
>R=243
GTCTTTAGCTAGTACGATACTACGAAAGATTATCTTAGTTAGATAGAAAGCGTAG
>R=244
CTAGGTTATATTATCTAGAATTATTATATTTAGATAGTTATTATACTAGG
>R=245
TATACTAATAATATATATAGACGAAGAGAGTGCAGTACTGCTACGCGGCTGTGACGCTTTTAAGAGCAGAAAGCCTATTA
CTCCAAGCAAGAAGTCGACACTAATTAAGAAGT
>R=246
AAATAGGGAAAAGCATAGAGTTAGCGGAGAACACCTCGGTCTCTACTAACTTGCAAGAGCACAGGTACAATATAAAGGAC
AAGCGATTAAAGCCTTTAATTACTAACTACGCTAAAAACCGAGCTTTACTTTAGCATTAAAGTATTATCGACAGTTTACC
TATTTAGCATTTAGACATTTTAAGCGTTCCGCTTTAGCCTGC
>R=247
TAGTCGATAGTTAGTCGTTTCTCGTATACGGCGTCCGTAATCGTAATCGGCTCCTAGATCGGTATT
>R=248
AAAATACCTCTTCCGCTATCCTCTCGGCGATTTAATCGCGTCCTGTCCGTCGGTATATAACCCTATTAGTATAGCGCAGC
GGATACTAGCGTTAGGGGGCGATTATATAGGACGGACTATTTCTTAGC
>R=249
GTTAGTAATATAGTACGCTTAAATCGCAAGAATATTAAGACTAAGCGACTATCAATCTCTCTAGACTATAAGCTCCTTAG
CCCTTATAAGGTTATTAAGGTTATGCCTAGTACCTACCGCCTCGAGCTCCTACTAGACCTTAAGATTAACGATATCTTTA
ATAACGCCCTTCTTCGACTAGCCGCCGATAATCCCCTTCCTAGTTAATTACCAGCACTACTGCTACTAGCAGAAGCTGTC
GCAGCTAGTAATAGCGA
>R=250
AATCGCGTTAAGGCCCTAATTAAGTAGAAGGATCTGATACTCTTACCCGCCTAGAGCAGACGCGGAAGATCTTAGTCTGT
CGCTCCCGACACTATACTCGGTTTCCTAGCTCCCTAGACCGCTAATCCGCTGCTTCCTACGCGAGCACTAAACCGCCTTA
CCGAAGCTACAATACATTAGGTCGGAACTCCGGAGTACACTAACTTTATCCGTAACCTCGAGAAGCCGCAGTCGCTCGTC
TAGTTAATCGAAGAAGTAACTCCTTTACCTCGTCGATCTTAGAGCCTAGATTAAGGCATCGAATTACGCGAGCAACGCGA
CCGCGCAGCCGCTCCTAAGCCTTAGAAAGAGCAGCAGAAAGAACAGCAGCAGATTACTGCGGACAAACCTTAGCCGAAGA
ATCCTCGCCGAATCCGCCTAGCCTCGCAACGTCCGCCGCTTCTATTAGCTCCGGTTCTACCTTAAACTGTTAAGCCGTCT
ACTATAGCGTTAAATATAGCCTAGGTCTATA
>R=251
TCGCCTTCTCCCTCTCCCTCTCCGCTAGCCTAGCTATAAGTCTTCCTTCTTAAGCTTACCCTCTTAGAATAGTCGCTAAC
TTTAATATAGCCTAGCTACTACTACCACCTCGCCCTCCTCCGCTCCGCGCCGCAAAGGTCTAAAGGGCCTAAGATTATCC
GCTCGCTTGCCCGTGCCGGCGCCTAGCGCCTTCTACAAGAGTGTTATGCCGTTGCTAGCAACTTAGTAGTATTAGCTGCG
GCTAGAGGCTCCTCGCTCGGAGAACGATTGTATGCGTCGTCTAACGCACGTCGGCCGCATCTACGAGACGAGCGCTAGGG
CCCTAGAGGCTACACTATGCCGTCCGTGTCGCATAAAGGGCACTCCGTGCCTTAAGTATACGTAGCAGGCGCGTAAGTAG
CATAATAGGTTCGCCTATAGGAAGAACACGTATAGTACTTGCCGCTTCCGCAAGTACCTAGAGTTATGCAAGTAGTTT
>R=252
CGAATCTTATACTTAATCGCACCTCCTTCCTTCTATTAAATATAATAATAT
>R=253
GAGTCTATTCCTTAAAGCACTTAACGATAGCAAGGAGTTCTTTGTTATAGATATCGTAATTAACCTTATACACGCTTATC
TTCTTAGAGAAGAAGGCAATAGGGCGGAGGATACCGTTAGTACCTATCTGTAAGAGAACGCCGGCTATTACCTAGTCTAA
GGCGTCTGTTTTAAGCTAGACCTAAAGCGCAGGATTAAAGTGTGCAAGAATTAGTGCTATAATAAAGCGTTCCTTAAGGA
GGCGGAAGCTAGTGTCGCACTT
>R=254
TAATACGCCTACTTAGGGAAGTGCGCCTGCTTAGGGGACGCCTTAGCATCCGCAATAGCAACAAACTCCGTATTTCCGCG
GTAGAATTCTACACCGCGCGTACGCAGCGCGTT
>R=255
AGGGGAGGTCTTAAGGCAGGCGTATAAGTGCGTCGGCCTTACTATTGCTCTTGCTAGAGACGAAGGAGATAGTAAAGTTA
AACTAAGATAGGAACTTAGCCTAGTAGGCCTATCGACAGTTAAGTACCTTAATTAATATAAAGTATTCGAGATTCTTATA
ATCAGAGAGAACCTTAACTAGCTAGCCGTCATTATCAAATACTAGCTCCGGTCTCTATTCTTTAAATGCCTTAACGATAG
CTATTAGTTCCTTATCGTAGATATTATAGTTGCATTTAGCTAGTAACATTTTCTTCGAGAGGTAGGCAACTAGTCGCATA
ACTCTATTATTCCCACGCTAAGAAAGTATAGCTACAGTAACGAAGTCGGATGCGTTAGTCTCTAGGATAGTTTCGAGTCC
TAGTATAAAGTAGGCAAGGACTAGTGCCTTAGTAAAGCGTAGCTTTATCTCATCGAAGGCTTACTAGTACTATAG
>R=256
AGTTATACTAAGTCTGCGAGTATACCGCTTACTATTCGCAAGCGTGTGTTTATAATTACGGCGATAGTATACTATTCGCG
TACTAGCTAGACTTCGAACAAGTTTATATACTTGCTATTAAAGTACCTGCAGGGCTCTAGTATTAAGAGGCGCGTTGTCG
AGACGTTGCAGGGTCTTAGGTTATATGAGAGTTATTACTAAGGACTTAGTCTATTAGAGCAGATTGCAGCTAAAGGAAAG
GTC
>R=257
TCTATAGTTAACAAGTCCTAGCTAGTTGACACACTCGGTAAAGATAACTTCTACCGTCTAAAGAAACCTCTTATTTTTAC
GACCCTAGGCGGCGAGAAACTTAACGATATATAGAGATACCTGCCGATGTACTTCCCTTCCTACC
>R=258
CGCGACAAGAATAATAAGTACGATATCGCTCGCAACTATCGAGAAGGCGACCAAGTCTAGCTCGATACCCGAAATATTCG
GACTAAACGCGCAACTAAGAAACTAGCCGACAAAACGGCCGGTCTTTTTAAGGTAAAGAAGGTTCTATTTACTAATATTT
ACTAGCTCGA
>R=259
CTTACCTCTATTACTACCTTCGATACCCGCCTTATAGCCCTCGAATCCGCACTCGGCCTCTCCTCCCTTAACCTAACTAG
CTAATCCTCTACCCTCTCGACTAGCAACTCACAATACTTAGCTCCGCAACCTCC
>R=260
CATGTGAGAACTTCGCCAAAGCGAAGCACATGTCGATGGCCATAGTGGCTAGTATCGTG
>R=261
GTTAACACCTAGACTAGCCTAGTAGAACACGAGCAGGCGGGACATCTCGAGACGACCCTAGCGACAATCGAAAAACTCTA
GCAAGCACATAGGAGATTCTAAGTAGGCGTAATGCGCGATACCCGGCGGATCGTTACCGCCCGCTTTACCTACCTAGACG
ACGAGGAAGAGACCTTTTAGTACTAGGGCTAGCGGCAGCAGCATATTAGATTAGAGTACTAGGAGGTGTATAAAGATAGT
CTAGGTAATACTTTAATTCCGCTTATCGAGAGCAGCCTGCAAACTGCTAACGACTAATATACGGACCCGCTATAGGCAGA
GTATATCTTAGAGAGCCGCACGAGTATATTATAGAACACGCTAGCTCGAGGGAATGTAGGACGAATAGATCCGAGAACGA
CTAGAGACGAGTCTAGCTCTATTCTTAGTTTACTCGGTACGAGCATAGCAGGAACACGAGTCTCCGGGCTAAACTAGGCC
TAGCGAGATAATAGGCGCGGATCTTTAAATACCTGTGCGCT
>R=262
AGTTAGACGTAAAGGAGCGGCTATTAACATACTATATTAAGTACCTAGCTAACCTTAGTGCTAGCT
>R=263
TACTTTCGGAGTCTATCGGCTTCCTTTAATTTACGGTCTTACTTCTCTTCTCCTGCTTCCTATTATTCTCCTTCTCCCTT
TGCTACTCCTTCCTCCCTTTCTATTACTATTACTATATAGCCGTTTCTATCTCTATCTCTAATACTAGCTATCCTATAGC
TGCTACTAATACCGACTATTACTAAATATAGCATCGAATAGAATAGGAACGTCGTAAGTCTTACAAACTCGCTAGTACCG
CTCCTATTTACCGTAGGGAGCTCGAAAACCTAA
>R=264
ACGTCCGCCGCTAACGGATGTTCTTCCCAAGACGCCGATGTCAAATTTGAAAGAGTCTGAATCCGAGGAGATCGCGTTTA
ATTGCTGTCGATTGTGTAGGGTATTTC
>R=265
GATGTCGCTAGGTACGGCTATCTATTATCGACGTCTCGGACTTAGTCGGCTATAGCTATAGTAATCCTAAGCTTGCGCAG
GAGGCCGACTGCCTCGATAGCGCGAGCTGCGCGGTTTGCGCTATACAAGTCGTGCTTCATCTCGGTAAGGATAGTAAAGG
CTTCCTTTCGGGCTACCTTCTAGGAGTATAAGAAGTTACCTAGGATATTAGCGATAGACGTAGGGCCGACATCTAAAGTC
TCCTAGCTCTAAG
>R=266
TTAAGGCATAGACCGAAGCTCTTACTAAAGTATAGTCGGTAGATACTACTATACGGAAGAGCGGAAAGCAGACGCTTAAC
TGCTATAATTATGCAGGTCGAGTGCAGGAGACAGACGAAGGTAAGTTTAATCTAGAAGATCTTAGCATATCCTAGTGCGA
TCTTAGCTAATTATCCCGTTTTAGAAGTGCCGGCGTCTAC
>R=267
CTTAGCTACGATAGATAGAGAAGAACTTTAAAGAAACGGACCGGCTAGACGGCTATAACGATTCGTGCTAGCTAGTAGCT
CGATAGTAGCGGCTAAGATTCGGGTTTTCTTCTTACGTACGGGACCGTGTATAAGCTTTCTGTTCTTATACGATCGAACG
CTCCTCGCGATTATAAGTAACTCTAGGCCGATCCGAACTTCTAGTCCTTAATACGCGAAAATCTCGTCGTCGTCTCGTCC
TTGCA
>R=268
AAGCGGTCGGTATTAATAAGCAGTGTAACGTATACAGACGCCTTAACGAGCTTTACTGTCGTCTTAGTAATAAAAGGCTT
TAGCATCTAGAGGATATCTGCCGATCTCGTGCTCTTGTCGCCGGGCCTAATAGGCTAATCGTTATCGTTATATCTAATCG
TTAGGAAGCAGTTGTAGTAGTCGTCG
>R=269
TAGATAAGTACATTATTGTTCTGTCTAAGCTAGTAGAGGCTAAACTACTAAGGTAAGGTTAGGCGATAACGTAGCTACTG
CCGTATTAAAATCCCCCCTAAGAAAAGCGTTTACGACCTCGTAAA
>R=270
CGAATTCGAGGGTAACAATAGCGCACAACGCGACAACACAACAACACAATGCTTTGCAAACCTCGTGTAGGGTGCATTCG
ATAGCGCCGAGTCCACTTTTGCTAACAGCCTGCTTTTTAGAAATAAATCCGGCCGATTTTAATACGAAGTATAGCAAAAA
CACGATTTTCTTCGAATTCCTCGAACGCGCCGGGCGCAATCTCGACTCGAAATAACAACACCGACATCGCGACCACAAAA
CGCCGTATATATA
>R=271
TAGTAAATTAGTAAAAAATATAGACCTAATACTAGTAACTAAGAATCGACCGGATCCTGCGTTTTGTCGTTAGGCGCTCC
GCTAGAGAGTCTAAGCTAGCCCTATATA
>R=272
GCGCCGGCGAACCCTCTAAGGAGGGCGATATACCGTACGGTAACTAAGGGAACGAGCTAGATCCGGAGTAGAACAAAACG
ACCAACAAGCAACCGCGGGACTAGAGACTAGTAGGCGCGTACTAACCTCGACTTGCGAGACCGAGCAGATCTACGTAAGC
GCTAAGGGAGATGTCGCGCGGACTCCGACGCCGTAAACTAGCTAAAGCGAAAACGATGCCCGCCGAGTCTAGCGCTATAG
CAACTAGAAGGGCGGTAGCACTCGACGCATTAAGAGACAATGCGAGGGAAGCATAGCTTAAGGGGCTGTAAGGAGCTATC
TGCGCTATTCGCACTCCGCCGCAATCGGAGGTAGTATATCGTTCGCCGTCCCCCTGCCGGGCAGTAGAGCTAGAGCCCAG
ACTCGTTAAGAGTTCGCCTTTTAGTAACGTAGAGATTAAGCCGGGATCTCGAGCCCTAATAGTAG
>R=273
CTCCAGAGCAGACCGCCAGCGACTTTGAAGGCGAAGAGGACAAGATTGAGGACATGACACTGTCTCCAAATGTTGCCGTC
AAGAGCAAGAGTAGCGATACCTC
>R=274
AGTCTCCGTTAGGTATTTAATTGCTAAGCTCTTTCTAGTAAGGAACCGTTGGTATGCAGCTTCTTGCTGTTCT
>R=275
ATAAAAAAACAATTAGCGAATTTAGTTATATTGTTGTAGTGCAGTAATTAATACAAGTTAGTTATATCGAAATTCGCAGA
ATTTAAGGTTCTTAGGGTTCTTAAATCCGGCTCGGATTTCTTACCCCTTAATCTCTAAATACTAGGGATATATATATCTT
TACTATTACGC
>R=276
TATCTACTATAGACTTGCTCTACTGTATTACTATAGTTGCCGACATATACCTATACTCGATATATATACTAGTATAAGGC
TACTTATCAAGCCGCGCC
>R=277
AGCCGGGGATCGAGCTAATAATTAGTACGCTTAGCACAGGGCTTAAAACCTTACGCTCTAAGAGCCTAGTAGTGTTAGTA
GTGTTAATAGTAAACAAGGAGGGCAGTATAGCTCTTATTAATAACTATATAGCTTAATTACACGTGTAGAAGTAAATAAG
ATAGCTCTAAAGCGACAGTAGTGTTGTTAGTGCCGGTTAAACGGCTCTATTAACATAGCAGTTAATACTAAAGGAAATGC
TAGTATAT
>R=278
CTATAAGATAGTTTATCCTTATAGAGATAGTAAAATAAGAACTAGGGAGATAAACTACTTAACTATAAAAATAGTAAGTA
ATATCTAAGCTTATAATTAGATAGTAAGTAGTTAGTTCTATTAAATATATAGCCTCGTTTA
>R=279
ATATTAACTTCTCGAATATCGTATAACTCTTACTCCGCTCCTACAAATATACTAATACTTACTTAA
>R=280
GGAGGGCCGCGAGGCTAACCTATGCAGGATAATATTAGGCTTCAACAAGAACTGCTAGT
>R=281
AGGTAATTGCGAGTTTAACCGTGTATTTTTTATAATTGCGCGACGTTGCGTTATTAAGTTATTAAATTTTCCGTAAAGCC
CCTTAGTTAGCTATAGAGAGCCGGTAGACTGCGAG
>R=282
GAAGATAATAATATTCTCTCCCCCCCCTCGCTAGCTTCTTCCTCGCCTACTAGCTCTCCTATA
>R=283
TATATATAAACATACATAATTGCACCGTTCGTGCTCTATTCGCGCAGTGTTCGGAGCAATTAAGGTAGTTTTAAACGATT
TAATCGAAGAATATTAACTTAGGATGTATCTACTTATATAATTTCTTTCTAGTCCATGTTTACCACGTTCGTAGTGCGGT
CGCTCACTAAAACGCTAGACTTCTCGGATTTCAGAGAAATTCGGAAAATTCAGAATCCCGAATTTAGCAGTATAGGCCAT
TTGAGCCGCTCTA
>R=284
ACGAGAAGAGCATAATCGGCCTAGCGCAGCTGCGGCAGATTAAGAAGCGGATCTAACAAGTGCGGGCATCGGATTAGCCT
ATAGGTAGTATAAACGTCCTGCTTGCTAGTAACTTCTTCTAGCTCCCTCCGGTTAGCGCATACCCTCTATATATACTACT
GTCTAAGCTTAAGAACATCTACGATATCGCTAGCCGGGCTACCTACTATAGCTTCGACTAGACGGTCGAGCTTACTCGTC
TCGTGCGTTAGTAGGGCAATGCATAGTTGCCCTTCCGTTAGGCTCTCGAAGGTCTGCGTAGTAACACTATTACGC
>R=285
CCTAGCAAAATAGATCCTTATATCCCCTCTACCTAGGACCTTCTATATAGACAAATCTTCCTCGGACGCCTTAACGGATG
CTTGCAGACTACCCTAAAGCCCTCCTACATCGTCGAAGTTACTAGGTACGTCCGAAAGCCTGCTGTCGCTACTATCGTCG
TCGCCCGGGTACCTATCGAACTAGTCTAGTAAGGTAGCTATATACTCGATATCTATACTAGGAGACTACTCTTGCGA
>R=286
ATATAAAATACTAATACGACAAGACTTATAAGCGCATATCCTTCGATGCTAGGGACTACGTCTACCTTAGACTTCATTAT
AGCTACCGCATCTAG
>R=287
GTCTAGATTAGATACCTAAAACATACCTTTTTAAACCCTACTAAAACATATACTACCTCTATT
>R=288
ATTACTACTATAGCGCGCAAATCTAACATCTGCCTAGCGCGCTAGCTATGCAGGACACAAACAGACCGAAACATTATTAA
GAAGAACGCGCAGCTTATAGCTACTAAATACAAGATTAACAGATTTACGCTCGAGGCCTAGAATAAACTTTTTACTATAT
ATACAGAGCTACTAGCGCCTGCGAACAAGGGCATGCAGAAACTAGATATGCTAGCAGGACTATTCGAGGACGATAAGAAA
TTTAAGGGACTCTACTAACTCTTACAATCGCCTAACTCTAAGCCCTTCGTGTTAGCTAAAATTTGACCCTAGGTCTATCG
ATGCATGTAGTCTAGCGTTACCCTAAAGAAGAAGATCGAGATCCTCTGCTACCTTATT
>R=289
GTTCGCTATACGTATATACCGCCGGCTTACGAGTGTTTACGCTAACTATATGTATTATGCAGGTAATGCTAACTTCCTAT
AGAGTTTCGACTTG
>R=290
ACTATGCGATCTTAGAGTATCGCTAATAGTATATATAGATCTACGTTAAAGAGATGTTCGAGAAGAAAGGCGAAAGCCTT
TAAAATCTCGACGATAAGGCTACGGCCGCCTTCTTCTAGAAGGGCTTCTCCGAAGAAGCCTTCTTCGAGATGTAAGCCTA
CTATTTACCTTATTAAGACTGTTAGTCGCTAATCGTAGTATATAGC
>R=291
AAATAAAGTAGTATAATATAGGAGATAGGGACAAATAGAAAGTAGAAGATATCTTAGAT
>R=292
AGTTAATATAGAGTTAATAAAGCGTAAAGAACGGAAGGAAGTCTACAGAAAGTCAAGACGGAAGGTTACCAACTTTTAGC
GCTAAGCCGTGCTAAGAAATACGCACGGCGTGCTAAGATCTACGCCGGCGC
>R=293
GCTTACTTCGTAATTACTACGCCCCGTGTATATAGTATATACGCGGCATATACG
>R=294
CTTACTACCGGCGGCTAGATAAGTAGCGGCTATAGCGCGGATATAAAGATATACAACAATATAGAGCTTATTACCGCTTA
TAGTCTTCTTATGACTATTTAATTTAGCAGGGAGTCTAGCGGCGGCAAGAGAAGCGTTAGCCTATTATATAGTACTAGGC
GGAAGGTATAAAACGAGGTCTGCATATATTTAAATTAGCGAGCCGCCGGTGTTACCTAATAGGTTATATCTTAGGTAGAT
CTAAGTAGAGATCTCGGCAAATAGGTATCCTACTAAACTCTT
>R=295
TTAAGGTCCGCAAGAATCTAAAGAAGTCTAGGATAGTAGATAGTAACTCCGCTCTTTATATCGTTAAAGATGCGTTTAAG
CTAAGTAAGAATATCAAAAGACCGGACGTTACTAAAAAAGAGAGCCAGCAGACAAACAAAAACGAAGACTAGAGCCTTAA
ACTTCTTCACTTTGTCTATCTACACAACTAGACAACTTAGAATACAATCCAAACTACTAAGACGCCTCGACGCTTAGACA
GAAGCCTCGCGT
>R=296
CTAACCTTCTTCGGAGCCGGCTAGGGCAACTACGGGCGTATTATATTGCACTATCGATAGCTGTTGTCTAATAGTGTTAG
CGATAAAGTCCTGCAGGACGCGATTCTAGACTCCGGCCTTATTAACTAGACCGGCAAGGCTAACAGTTTTAAGTCTATTA
ATCTAATATTAGAGCATCTAAACTGCTCGTGTAAGAACGAGCTTAAATACTACAAGACATCTACCTACGATATCGACGAC
GTGCTTAAACGTATGTTATTGTCTAACGTATAGCTCCGCTCCTTACGCGAGCAGATAGAGAATAAGTTC
>R=297
GTAGTAAGATTAGCGTAGATAAGATCCTTATCTAATTTACCGGCCGCTCCTTCTATATCGTTAATATACGCGGTAAGCTA
TGCCCTATAGGATACTATATCCTCGCCGTTTATAAGCATAGCTACCTCGTTAGATTC
>R=298
AGCTTAATAAGCAGTCGTAATAAGAGTTGTATAGTAACCTAGCCTCCCTAGCCTCGCGCCTCGTAGCTACCCCGGCGGAG
GGTCTATAAGCCGCGACGACTTTTAGACAAGGAGATAGTCGACGCAGAAG
>R=299
GCTCTAGCAAACGCGCGCTAGCGAAGAAGGGTAACGGGGGTTCTTAGACAGCGCCTCCTAAGTCGGGCTTACTTAAAGAA
TAGGCGAAAACGGCTAAGAAAGCAGGAGTTACTAGCTTCGGGTCTAGAGTCGAGTATATCTACGCCCTAGTGTATGTTAC
TAATGTTCTCTACTTAAAGCCCTTGCCTCTGCTTACGCTCTGTTGCAGTTTCCTCGTCGGCACCTATAAGGGCTTTTAGG
TGTTCGCTGCACGCTTAATCGAAATCGAGTCTACCTCCTCCCGTTACAAAATCGGCCTTTTCCTTCTTCCCCTTAAGGGA
TCTAAATTAGAAATCGACCCTTAAGCTTAGGCCTCCCGTAGCTAAGAGTACACTAGCTTCGATTAGCTCTTAGACTAGCG
TTAGCTCGAGCCCTCGGAAGAAGTTATTAAGCTTATTCCGGACGTTCGCAAGCGCAGCCGAATATAGCTCGAAATTAGCG
ACGCT
>R=300
AGTGTGTATCGGAGAACGGAAGTGTCGATAGTCCAAGGTCGCTGCTCTGTTTCCGCG
>R=301
GGAGGATGGATAGCTGATGTTGTGCGCAACGAGGATGGACCGTAGGCGTAGGATCGT
>R=302
TGCTAGAAGCGAAGGAGGCGAGAGAGAAGGCAAAACGGCTTAGGAGCGTGCGGAGAGAGATT
>R=303
AAGGTATATATAAAGTCCTTAGCATAGCGCTAACCGCTTTAGGCTATCTAGCTTCCTTTGTCCCTTACT
>R=304
CCGATCGCCGCGAAACTTGTGTTCAGAGATAGCTGCAGGCTGCCTCTAGCTTTCTAGCAAGTTTCGAATAATTTTGGCAA
GTTGTTGCTAAGTATAAAGCGTTCGAAGTGCAGTCGATGT
>R=305
ACTGGACGAACGACGAGGTGTCCGCGACCGACACCCCTCCGCTGTTGGGGGATAGTCGCAAGCTCCTAAACCCCCACTCC
AGGCCGCGAGGGGGGCCCCTCGGATCGCTCCCCAG
>R=306
TCTTTATCGTCTCCTATATATTCGAGGACGTCGTCGAGTATAGTAGTAAGGTCGGGGTCGTCGTCTATAACTGCGGTAGT
AGGTAGTA
>R=307
TCCGCTCGAAAGTCACCGCTAACCGTCTAGTCCTTAATTCGCCTATATTGCCTACGCTACCTTTACCCGCGCAGGTACCT
AGTATACAGCGTAAGTATCCCTAGTCTCCGCTCGAAAGTCGTCGGCTAATAAAATCGCAGTCGAGATACTTACGAAGGTC
TAAACTAGGCCCTTAAGGCTTAGAAAGCCTTAAAGCTATTATAGGTAGAAGGTTTGCTTTCTACGTAAGTTTCTTTCTTG
CTTTTACTCCTACCAACCTAAAACTATTACTAACCGCTTAAAATAGGCCGGTAGCCGCCGAAATTAATCGTATAGTAGAA
GAGGTTATTACGTAGTAGGGACAAACGTAAGTACTTTATCGGTTCCCGCTTGTTAGCCCCTACTAACTACTCGTTAGTCC
TAGCAGCACTCCTGCTGCTCTCGTACTAGGTAGGCGTCGCTTCTTGTAGATAGCTGCTTCCGCT
>R=308
TTAGATCCCTTAATCTTGCAAGCACGCATAAGTGCCTCTTTTCGGATGCAGCAGCGGACTTGCAATTATA
>R=309
TAGATAATCGATATGCGACAGCATTTAGTGCACTGCTAGTTACCAATCGATACTTACAAACTCGCGATCCGACTAACTAG
ACTCGAACCTTAAGAAAATTATCGAAACTAGACCTCTATTCTTTACGCCGCTAAC
>R=310
ATAATGTACTATTCTATTAAAATAGTAGCTAAGATAGCTGTTCGATCGCTAAATTACT
>R=311
GTAGGATATAAAAAGGCTCTATCTAATAAATAGAACATAAAGTAGCTCTATC
>R=312
ATCCCTAAGGATAATTTACTATCCTACGATAAGATTATTAAGAGTATATTAATTAGCGTAATTAAGGGTAGAGCGTTAGA
AGACTACGGATAC
>R=313
GCGCTGCGATTTCTTGGGCGCAGACTTCTTCGTGACCTTGGAGGCTGTTGGATTGGTCTTCGGGATTTCGGCGTACACTC
TAGGCTTGGGCAGGGGCCTGTTGGTGTTGGTCTTGGGCATTGGCAAGGCTTTTGCGGGTGCTTGGCTGCGAGTCTGGCGA
GGTGCAGCTGCTTCTTCCA
>R=314
AGGAGAGGAAGTCCTAGAGGATAAAATTGTTCCTTAAGGGGCTAAAACACTAGGCGGATAAAGCCTTCGACAAGGCGAAG
CTCACGTTTATACCCGCTGCAGCACGCGGAGAGGACCTAATATACGTCTTTATTATAGGAAATCCGTGTTCCCTAGGACG
TGCAGACTAGATACGGCAGATT
>R=315
TTGATCGCCATGGCCGAAAGTGTTGTACATGTGCTGGGTTGAGGGTTGCCAGGTGTCTTGCGGCGGCAGAACG
>R=316
ATAAAGCCTAATTAGCGATGCGATCTACCTTACAATTACCGAGGTTGTCTAGATCCTCGTTACGGATTGCGTTGCTATTA
AGTGCTTCTTAAAAGTAAGCAGGCTAGCCTTCTAGAGGAGGGCGTTTAGGCGGCTTAAATTCGTCTAGGTCGCCTTTAGG
TAGATTACTATAGTAGTTAGGAGGATAACTACCGTAGTATGTTATCGCCTTGCAATGCTTATATGCCTAAGACTAGGTAT
AGTATAGCGTCTCGTAATAGTCGTCCTGCTCGAAGAAGTAGGAGGTCTTAGCTAAGCATTCTAGGTACTCGATAAAAGGA
TAATGCAGGATAATCTTAGCTCGATAGTAGTCTTTATACTTAGTACTAGAGCTGTCGACCTTATAGTATAGGTAGTAGT
>R=317
GCAGAGGACGCACAATACGCTTATAGTATATTCCTTATAGTAGAGTATATTACTAGTCCTC
>R=318
CTAGCAATAATATAGTCAAACTCGTTCTTCTTAATCCTCTCGAGAAGGTCTAGAT
>R=319
GCCGGAGAGCTCGTAGAGGCGGTCGTAGGGCTAGTCGGAGGGACGTTCGGAGGT
>R=320
AAGTCCGGAAGTTCGGAAATCTCGTTAGCGCAAAATCGCAAACTCGCATTAGCGCGAAATATGCCGAAGTGTCGTGTTTT
GCAAGTCTCTAGATAGCTATATATGTCCCTAGGCTACACGACGGCTATGTATAGTAAGTATAAAATGTATAGGAATGCCG
GACTAAGCGATATTGCGTGTTTTAGTTGTCGCGATATAGCGAAAAGCGACCTTTTTCTTTCCGCATTTTCGCTATGTCGA
AATCTTGCTAAAAGTTATAGTACCGACAAAAGTCTTAGTTATAAACTCTAAATTTCGAAGTTCGAAGTTCGAAGTTCGAG
ATTCGAGATTTTAACAACGTACCTCCCTCGGGGCATATCTTTATTAACGAAGAAAGATAGCTACCTATATAGCGAATACT
TCGACGCCTTATAGAGCATATAGAAGAGTAGAAACTATCGTAGAAGGCTAGCTTCCTACGTAGGAAGAGGCTGCCTTTCG
AAGCGGGCATTTCTTAGAGGAGAAGGTATTTTGCGCTAATGCGATTTTGCGATTTTGCGCTAACAGGA
>R=321
TGTCGTTTGGTGAGGCTCCAGTCCACGCTTTATACCAGCTGGTACCCCTAAGGTGCTTGCAGATACACTCACTCCTCACG
GAGCAGAAGCTGTCGCATGGTGAAGTTCGGCAGTTGGAC
>R=322
GGGCCTATAGGTTAGGGGTCTTAGTAGGTATATATATCGAGGTAGGTATATATATC
>R=323
CCGGAGCACGTACTTCTTCCTCTTCCTTATCTAAGGGCACGACAAACTCGAAAGGATTAGATAGTCGTGCTAGTAAGCTA
CGACGGCGGAGAGCAGGACGGCGCAGGGCAGAGACACGGCCGGGCTCCGTAGCAGAGGTTCTAGGTAGTAGTATAGGTAA
TAATATACTAAAAGGTCGCTAGATAGGGACAGTAGCACGCGGTTCTTCTTTAGCTTTAACATATATAGCGACGTCGTCTA
GTAAGGCGTCTAT
>R=324
GCCTTTTTCGGCTTCTTCGCAGGAAAAGGGTCGACTTCGGATTCTCCCTGCAACTCCTTCTTAATATTAGCAGCCTCGGA
TTCGGCCTCTTTAGTAGCTTAGCGTTGTTTCTTTGCCTTGCTTTCTACTTTCTTATAT
>R=325
AGTACACCTCCTATCTCTAGCGCAGACTATACACACCAAGCCAGCGGATTTGGATACAAGCGTTGCAGTTTGAGCGGGAT
TACGGAG
>R=326
TAGGCTAACGTAGTTGTTACTACACGCTTATAGCGGCGAGTTTCTTATCGTAGAAGGTTTTATCGATGTCCTATTGCAGA
AGACCGGGTCTATCAGGTGCTAAGGTTAGAAGCAGGTCTATTATAGGGTACTTTAATTCCGTTAGAAACAATCCTAGCTA
TATTAAGGCTGCGGAGTAGAACAGGTAAATCTCTTCGAGTATTTTACCCTTATCGTCTTGCTATAGATTAGTTATAGAT
>R=327
AGACGAGTTCCTTCGAGACATAGACTTCGCTTACGCGTACATCGATAATATAGTAGTTAGCTCTCGCAC
>R=328
ACTATAGAGGCGTAAGTGTCCCTTTCTAGCGTATTCTAGACTAGAAGCTAATTAGGATAGTTAAACAGGAAGTTAAATAG
TAGTTTCCGTAGCGAGGATAGTCTCTCCTAGTACCCTAGTACTAGTACCTAGGAGGATACTAGACAGAAGGTACCTAAGA
GGGACTGCTCGGCTAGTGCTATCTTAGCGAAGGCTATATATAT
>R=329
ACGGCTCGACTAGACAATTAGAGGCATATTAACGCTACGCGGAACGCCGTTATGCACTGCGTCTTATATATCTACTACGC
CCTCTTCCGAATCTGCTATACTAATTACGTCTACCGGTCTCGGGTTAAACTCTAGCAGCTCCCCGCCGTTTTTAAGATAC
GTTGCGGCTGTAGCGCGAACGTGTTAGTATACTAGAGGGTAGAGCTTCTCGCTATTAGCATTTGTGTCGTCGAAGACTAA
CTAACGAGGAAACCTACCGCTCTTAAGGGTCTATATT
>R=330
TATTAACTAAGAGCCTAGTAGCTAAAAATACACTTATAACTTAGCATTCTTAGTAAAACAAACTATCTAGCGCCGACTAC
CTCTTCTTTCTATTTAGCTTATCTATATAACTATTTATCTACCCGAGTCGATGCCGCTAATAAACCC
>R=331
TCGTCTCCAGGGTACAGGCACTGCTTCATGCTTTTGGTCCAGAGTCTGTA
>R=332
AATACAGTCTACGCATTGCTCGAGTTTAGACTAAGGTTACCCTGTTATAGCTTATCCTTGTATGTTTACACGGCTATGCG
CGAGGTTCTAGCATAGCATTTAGACTCGCAGTAGGCGTTTAAACACGGTGTGTATAAGGAATATAGCATTATCGCGCCGC
CGTAAAATATTTGCCGTCGGCTTTAGAAGTATTGCGTAGACGGTCTACCCTTTTAGGCCTTAACAGGGACTAGGTTTATA
CAAAGCGGAGATTAGCTCGTACATTTAACTTTCGATACTAACCGGCTAGTAGCTACATTAGAATTAGACACGACGACGAT
GTTTCTCGCGCTTACGGGACTCTTTTTTGTAAACTATATAGCTACTGTATTTAGACCGAGGCCGGTGTACTAGTCGAGCA
ATGTCCGCTAAACGAGGGCAGACTACGAACGCCGATCCGCGGCTATTAAAGATAAGGTTTATCGACCGCAGCGTTTAGAT
TACTGCCGGCTCGCCTGTCTAAGAGGCAGTGCACCTAAGTAAGGGTAAAGATAAGGTAGTACTACCT
>R=333
TAGTAGTACTACTTAATCTTGCGATTAATATCAAACTAGACTACGCTGCGGAAGCATACTAATTTTATAACCTATAAGAG
GCTATATATATAAGCTACATCGCTAGATAAGGTAATAAGG
>R=334
CCTACGCCTACTACTTATAACGAGGCTATAAGTAGTAAGCAAAGCCGGGAATAGAAACAGGCTATCGACGACGAGATACA
ATCCCTTTTATCGACAGGAACGCTCGAGATCTTACCGGGAAACGAGCTATCTACTCTACGAGGTACCCGGATAAACCTCG
TTTCCTCGAAGTGGGTTTTTAAGATAAAACTACTTCCAAACGGACAGATCGACAAGTATAAAGCAAGGCTTGTTGCTAGG
GGATTTAGCTAACAATACGGCGTCGATTACTTCGAAACCTTTGCGCCTGTTGTCCGTCTCGAAAGCCTACTAATCCTCTT
AGCTAT
>R=335
CCTGTTTGCTGCCATCGCCGCGGTCGGCAACGGCGTTTCCATCTGAGTGATGAGACGATCGGCTCCACGATCACTGCCAA
GGGTTGAGGGTAATGACACCTGACGTTCCTTTGGTGTTTGTGAGACCACAGTT
>R=336
AGAATTAATTAGGACCTGTAGTATTAATTAGGACCTATAGCATTAATTAAGACCTTAGCGCTCGTACGAAGATGCGACGA
CGGTAAACACGACAGCGACCTTAGGTATTTAACGAAACGAGTAAGGGTAAACAACAAGACTGTGTGTTTTTGACGTAATC
AGCCTTGCTGTAACCAAAACCCGGGTTTAGCCTAAAAGCCCTTATTCCATCAAATTTAGCGCGAATTTGATCCAAAAGCG
CATTTGACGGGTGGGCGCCTACA
>R=337
GGACACGAGTCGAGCCCGAAACCGGCCATCTCCTTCTCGTTCGCCCTCCGTCTCCAACTCCGCGACGAATGAAGACTCCG
GGGCACGGCAGTCAGATGAACAATGATGGTACGACCAGTTTTCTGATCGACTTCACTCAGCAGATGGAAGGAGTCAACAC
ATACCGCCAGCACTCGCCAGT
>R=338
TTATAAGACCTGCCTTTCCTTAATTGTAGAGCCTGCAGTCGCACAAAAAGGTTTCCTTTAGCCTTAAACTTCTTCTCTTT
TTCTTTCTACACTACTCGACAACTTCTAATCCGATCCTAACTACTAAGGCTCCTCTGCGCTTAGACATAAGCCTCTCTTC
CTTCCTTATTATACTTAGAGCTTCTAAAGAGTTCTTAAGACTTCCTGTCTAACCGGTGTTTAGTTAAGGTATGTATTTAG
GACTCTAGTCTCTAAGCTCGAGCTAACATGTGCAGAATCTTCAAAATAGCAACTGCTTTCTAAGCAATTAAGGGCGCTAG
ACAGAAGGCTAAGGCGGCAATGTCTACTAGTAGCAACGTTATAGGTAGAGGATCCGGCTCTAGAGGAGGTAATCCTCCTA
AGAAGCTAAACTACCTAGACAAGAGGCCGGCTAGTATAAGCAAGGGCGAGTTTAAGCGTCTGCTTAATAACATCTAGGAT
GTTATCCTAAGCAAGAAGGAAGT
>R=339
GGGATCTAGCGCATTACGACCGCTCCCTCGGATAGGTAGTATACTAGAATACATTCAGCTAGAAGTGCTTAGTCGCCCTT
ATTCTACTTCTCCTTATAAAGAAAGTAGATGTTCTAGTAGGTAGTGTTAACGCCCTAGGATCGAAAGTACTCGGTGTTCT
CTGTAGGTATAGACTTAACCTTAGAATCGT
>R=340
GACGATAGGGCGTATAGGAGACTAGTCGGGAAGCTAAACTAGATTATACGAGCTACTAAAGCAGATATAGCGTTCGTAAC
GCAACGACTAAGCTAGCACTCGGTTAACCCGACTAAGAGATACTTCGAAGCCGCCCTCTATATCCTAAAGTACTTAGGAA
CGACCCGGGATTACGCTATACGCTT
>R=341
GTAAATAACTGCGAGACTAATAATTCTTTCCTTTTTGCACGCGCTAGATAGCGAATAAAACGTCCTTTTAATAATAGTAG
GTAAAGTAAGGGCGTTTTTCGATAATAGGAAGAAAAGTAAGTCGTCCGGTATTAAAACTT
>R=342
TAGACCCTAAAGGTTTGTTCTTTCTACTGCTCTATACGTGTTAGTATCTAATCGAAGCGTAGCCTCTATGTCTCTGTCCT
TACCTTAAGATTATTGCGCAAACT
>R=343
GGGGGGGGGGGGGGGGGGGGGGGGGGGGGGGGGGGGGGGGGGGGGGGGCGGGGGGGGGGGGGGGGGGGGGGGGGGGGGGG
GGAGGGGGGGGGGGGGGGGCGGGGGGGGGGGTGGGGGGGCGGGGGGGGGGGGGTGGGGGGGGTGGGGGGGGGGGGTTGGG
GGGGGTGGGGGGGGGGGGGGGGGGGCGGGGGGGGGGGGGGGGGGGGGGAGGGGAGGGGGAGGGGGAGGGGGGGGGGGTGG
GTGGGGGGGGGGGGGGGGAGGGGGCGGGGGTGGGGGGGGGGGGGGGGCGGGGGGGGGGGGGGGGGGGCGGGGGGGGGGGG
GGGGGGGGGGGGGGGGGGGGGGGTGGGGGGGGGGGGGGGGGGTGGGGGGGGGGCGGGGGGGGGGGGGGGGGGGGGGAGGG
GAGGGGGGGGGGGAGGGGGGGGGGGGGGGTGGGGGGGGGGGGGGAGGGGGGGGGGGAGGGGGGGGG
>R=344
GTATAAAAAGGAAATTCCAGATCGCTTACTATAGGGATCGATGTCAAACCGTCGTGTTGTCGAGGTATGCGTGTTTTTGT
GCTCAAATTCGGCTTGTTATGGGCGCTCAGATGGCCAAAGTGTGCAAAACTGGCTCAGACCCCAGACAGAGTCTTCTT
>R=345
TAGTATCCGAATTTCGCGTTAAGTGCGTTTCTGCGTGCCCTTACGTCCGGCGGTATTACTTATCGAAGGTCTAAGGGCTA
TTTAGAGCAGTCTATAGTAGTGTCGTTTGCGGCGGAGTTGTCTATAGCGTCGGTGCGAAGCGGTAGAAGGTCGTTAATGA
ACTAAGTAAGTAGAAACGCCCTTATAAGCGCCTTAG
>R=346
TAATAGAGAACTGCGGAGGTGCCTAAGAAGAACGACACTTTAAGGCGAGTAGCTATCGTAAAGGGAGAGCTAATACGTCG
TCGGCATCGTTATTGTCGCTTAGCTCGAT
>R=347
CGACTATTTTAGCTAGTTTATTGCAACGGATTTTAATCCGTTGCAATAACTAGCTACATAATATTGCGAGCCGAAAACAA
GCAGCATAACAGCGGCATAAAATAACCCTAGACCCTCGCTAAGGTA
>R=348
ACTAATAGCTCGCGAGATGTTTGCTAGATGTTCTAGCGTAGCGACTAGAGATGCTAGTACATGCCTCTACCTCTAAGAGC
CTACTACTTAACGTT
>R=349
CGCAGTCGAGACGCAGTTGACATGGAGCGACCACTCACACCAATCGACGGCGACGGCGGCAACGGCAA
>R=350
TTGAAAATCTTCCGTGCGGATTAGCTATATTAAGAGGCGAGGTCGATATCGAGATAAGGTGCGGGAGCGGGAATGTGCTG
CGTCCTCCTTCGTTGCGCTCCTTCCGTCCTCGCTTACTTGCCTAGGTATTTTGTAGTATACTAATAGGATTCTCTAGCCC
GGCCGCGACGTTCGTAGACTTTCCGAGCCGACTATTCTAAGCCTTAGGCTACTAAACGCCGGTGCGGCTTAGTTTGCGTA
GAAGCACGAAGGTAGCGAGAGTCCTATAGTCCTTTATTTCCCTTATAGCCCTTCCTTAAATTCGTAGCGACGGCAATAGA
AATTCTACGAGGCC
>R=351
CGTGTGCCTAAGCACGACAAGGATATGCGATACGATAAGTACAAGAAGCTAGACTCGCTTATCCGCATTATA
>R=352
TATAAGAACACCCTTACGATAACGCCTCCTACCTGCCCTAACCTAGACTAT
>R=353
ACTAGCATCCGGAGATAGCTATAGAGCAAGGACAATATCTTAAAGTATATTTACCTATTAGAGGCTATACTAGAGGCAGA
GCTATAATATATAAAG
>R=354
GTAAAGTTCGATAATAAAGTGCGTTTCCAGTGTCGATAATACTATAAATCCGCAGACTAGCTACTT
>R=355
TTCTTTAGTATTAGCTTATACGACAATAGCAGCAGCAGCAGAACTACTAAGGCCTCCGAAAGGTTTCTCTTTTTCTTTTC
AAATAATATTAAGGCCTACTACTAGTTCTCTTTTCTCCTGTTCGTTGTCCGCGCCCTCGCTAGCTCCGCACTATTACTAC
TATTATTACTATATCTCGCGTGC
>R=356
TTATTATATACTCTCGCTTTAATCCTGCCCCGACCCGCTATCTAGCCTAGTCGCCGCAGCTTAA
>R=357
CCGCTCTAATGTCCTTAACATCCGCCTTCTTAAAGCTATACGCCTCTGTTATCTT
>R=358
AATGGTTAGCGACGGTCAGACAACAAGGCGAAGTGGGCTAAGACAGTCTCAGACGCCACAAGCCTTATGCTCTTCGGAAA
CTTACC
>R=359
CACCAAGCTACTTCCGGTGCATCACCTGCAACATGCCTTGAGCACAAATCGACCAAGACGAACTTACAATGGACTCCTGC
ATCTACTGCTTAATAGTTGCGCGAGCAGG
>R=360
AATTAGCAAAGAAACTGCTTAGTAACGTATAGAGTTTTATACGCACCGCGAAGCTATTACCTAAGGCTCTAGATATTACT
AAGAAGTATTAGTAGTGCATTAAGAA
>R=361
CTGCCGCTGCTGCTACTTTACTACCTCTTTGCACTTAGAGCCTAAACCGAATCTCGAAC
>R=362
CATCCAGGGAATCCAGATCGGTAAAGTCCCTCGAGTTGCCCGAGCGCGCGGTCTTGCCGTATGTGGCCTGCTTGCGC
>R=363
TACTCGCACCTATTCGTAGTGCGTTCGCGTCCGTAAGAATCTTAAAGAACGAAGTAAAGTCCTGAAGTGAGAATTTAAAG
AAATTCGGCTAATTCCGGAATTT
>R=364
GAGGTATAGTAATAGGAGGTAGGACAACTTTATTACACTTTCTTAGCGTAAAGCGGAGGTCCGCTTTAGATACGCTAACT
TCGATAGCGACATATAGTATTAATACACGTCGTATATACAAAAGGGGACCGGCGTTAGAATAAGAACTAGATACTCTTTT
AGAAAATATCTGTCTTAGCGGGTT
>R=365
ACTATAGGTAATTCTTCTCTAGCGTCCGCTAGCAAAGCAAGGGAGCGTAGAGCTACTAATAA
>R=366
GTAAGGAGATTATAGCAGCGGTTAGTAGCGAGGCAGTAGGCGCAGAGGTTAAGACGGCAGCG
>R=367
CTAGAAACGACGAATCTGCTATTAAACGATCGGCTAATAAGAAGGCTAGAAACT
>R=368
AGTAGTAATATTGTTATTCGAGAGAGAGAGAAACGATCGCGGAAGGGGATATTTAAACCTACTAAACGCCCTTATTAGCA
TTATACGCACTTACATGTAATTGTTAGCTCTTAGCGTAATCTTAGTAGC
>R=369
GCTTAAGTCGGCGAGCTAATTAAGCGAGTTATCGAGTCTCTAGAGGTAGGCTAGGATCTATCGATCGATGTGCTCGTCCG
ACGCATAATGCGGAACAACTACTAGGGATTAGCGCAGGAGCCCGACTTTCTTTGCTAGCTCGGTGCTCGTACCGACCTAC
TAATAAGCTTCCTTAACACGTACGAGCTAGTAGAGGTGTATATGTGCCCGAATTTATGCGACTTAGGAGTCTA
>R=370
AGGCGACTAAGGTGCGGCTATTGCGATTAGGCGTAAATAAATTACATTAGATTAATTCTACAAGTTATACGAATCGTTTG
CGGGTATTAGACAGGCGTTTAGACTAATATACAAGTTTTTAGATTTTAGCTAACTCTCTATTACCTAGTTTAGCTA
>R=371
CCTAAGAAGAAGTAGATTATGTACACGAGCCTATATAGCCTATTACACCGATAACTCTACCAACTAGTTATTACGCAGAT
ATTCCCTCTTCTTGTCCTTACTACGCTC
>R=372
GAACCGCGAACTCGCAAAGAACAACTCCGCACAATCACTCAAGATCAGAAGTCTT
>R=373
GGTAGAGCGCAACTTCTATAGATACTATAGATTCTCTAACTAAGAGGACCAAAAGGTCGACTACGCTACTAACTATATAG
GCAAGCTCTAGTAAGACTACTAGGATCGCTACGTAGATTAACTCGATAGCTAGACTACGCTAACCTAGACTATAATAAAG
GGAGTTATGCTTAACTCTATAGGGACAGAGGCGGAACGCCGCAAGAAGGCCTACGAATAATTGCGAAAGGCCTCCCTTAG
GGACCGCACCCCCGACTAGCTCCTCGAAGAGCTAAAGATCCTATAGAAAGAGCTAGAAGAAGAGAACGAGGGACGTAAGA
TCCTTAACTTTAAGGCCGCCCTGCTATAGGGCTACCGTTCCCGCCTCTCTAACTATCCGGCTCCGGCAACTACGCTTATT
AAGGCCTAAGAGAGGGTTAATAAAACCTATAGGATTATCGAGAGTTAGAAATAGGAATTAAGGGACAATCCGGGCTATAG
ACAAGGCAAGGGCAACTAGAAAAGGCGCAGAAGTAATAGTACTAACAATTAGGACTCTAAGAAGTCTAAGTTAGAGAACG
GATCGGACTAGAAGGGCCTATCTAAGGCTACTTACTACAGTTGCTGCTAGGTCGGGTATATTAAGCGTAATTGCCCTAAC
CCTTCCCTCTAGAAGAACTCGGAAAAAGAGACGCCCCCTAAGTAGACGCTACTATCTTAGTAGGCTAGGTTCTCTATACT
AAGAAGTAGCGCAG
>R=374
ACAAGATAGGAGGAGATCGCTTCGGAGGGAATACCGGCGAATATTGTATACCTAAAGTACTAGGATAA
>R=375
TTTACCTGCTACTAGATACGACTAGGTTATCGAGGAAGAGGAGATGCGCGGACCGAAACTCGGAGAGTTATTTGCGTATT
AAGACATAGTTAGGCGGCTAAAGTCTTAATAGTTAAACTAGTTAATAACGTTCTTGCCTATATTTAGTCTTCTCCCCGC
>R=376
ATGTCACGCTAAGGAAGGCCCGTGCTCTCACACTTACCTATATGGATGACTCTGCAACCCTCTTAGTTTAGTCACTAAAT
AACATAATTTGATACTACTGTTCGTTCCATAACA
>R=377
TAGACCGAACTCTAGAACTAAAGGTCCTAAACATGCCGAATAAGACGGATTTAGCCCTTATAGACACTTAACTTCTAAAA
AGCGAGAACTTTATAAAGTAGCAGCAAAATAAAGCTATTTTCGACTCTAAAATAAAGAACTATACTAGAGAATCTATTGT
CTATAAGACGTTTAAAAAGAAGAAGGAAGAT
>R=378
CGTATAGAATAGCGCGGGCACCGGGAGAAGGAAGTCCTTGCGATCGTATAGACGCTCGCTCTCGACATACTCCTCGATAA
TGCTGCGGATACGAGAGATAGTTATCTAATTACCGATTATAATAATTAGCCGCT
>R=379
CTAAAGACCCCTATACGCGCCTAATAGCCTAACGGACCTCCTAGTTCTAGACGCCGC
>R=380
CGTTGTTGTTGCTATCGTCGTCGCCGTTGCTGTTCTTCGATGCGTAGAGCTCGTATAGATACGAGAATCCTTTGCGACGG
TCGAGTAGTGCAGCGTGCGTAGTATAGAATATACTATTATCGTACTAAGAAATATCGCTTGTCGACATCAATACGACTAC
CTTTAGGTTAATGCTATGTCGGCCGCTTTCTCCTTTATAAATAGCAACAAAGGAATAATATTCTTCGTAG
>R=381
TCTATAGATCTAAGGAGGTCTTAAACTAGAGTCGTTTTAAGCTAGTTTAACTAAATAGGCAATAAATCGAGCATCCGGCT
AGCTCTAACCCTTAAGTAGCAGAGCTAGCCGGTAAGACGGCTAAGGAGCCGCCTTAAGTGCTCTTAGCTACTAGATGTTT
AAAAAGCGGAAAAAGAATAATACTAATTTATAAGGGCGAAGGCCCTTAAGCTATATAGACTAACTGAAACGAGCGAGTTA
TGTAATAATAACGAGCCTTCAAGTAAAACGGTGCCTGAGGCTCCAAGGGTTTAAGTAAACCTAAGCGAGGTTTTTGGTGT
TTTTGAACA
>R=382
CTAGGAGGGTAGCTTTAAAGGCGGCGAGATATAGCTCGAGCGGATTGCATAGCGACTTTAGTGCAGGGTAGAATTAATAG
CGCCGAGGCAGCGGATGCGAATAGGCGTAGTTTCGGGGTAATACGGGGTGTAGTTAATGTCGATATACACAGTAGCGTAA
AGGTAGTCGCTGTTACTAAAGCCTAAATCTACTCTACTAAGGTCGGAACTAAAGTCTCTTAGACTCTCTGCGAGAATACC
TAGCCTGCATCTCTTATTAGTCGAGGTAGTCCGGGGTGTATTAGGGAGGGATAGGGTAGGGCGGGGATATTAGCGCGAAG
CGCTAATTGGCTAGGGTGAATTGGGTTCAAAACAAACATTCTCGCTAGAGAGTCTGAGCTTGCTGAGATAA
>R=383
TTTTGGCCCCCAAATTCTTACGTAATTTGGTATTTAACCACTGGTGGAGTTGGTATAGACCTCGCAATCTCTTGGTTGTG
GTGGTGAGCGACCAACCTCTACCGGTAACCACACCATCAAGAACACTG
>R=384
AAGAGTCTTATAAGGAACACCGAAATACTTAGTGCCTAATAGGAGAAGAGGACGCGTTAAGTAACAATAATACACCTCGG
TCGACCGCGCGCGAGAACAGTCGGGTTTCTACCTATCCTTAACCCTAACC
>R=385
TATTTAAGTCGCCTTTAGACTGCTATAAGGTTAGAAACCGAATAAGACTTGTTACTTAGGACAAGTCTTATTAGTAACTA
ACCTATAATCTAAAAGACGGTACTTTACTATATCGGAGGTCTATAGTATACGCTTATTTACCTTGCTCTTATAGTTAGCT
CCGGCCGTATACAGATATTGCTAAACCTACGCTAGTTAACTATTAGAGCAACGCGAGCCTGCTTCTTAGGTAGTTACTAT
AGATAGAGGTTAGCCTATAGTATGCTTAATAA
>R=386
CCCTTAGACTTAGCTCCCTTAGTAGCCTATCTAGCCTCTACAGCTAGCTTATCCTTAATAGCCGCCTCCTCCCCTAGCCC
TATAATAGCCGTTCTACCCTTAGACTTAGCTCCCTTAGCAGCCTATTTAGCCTCTACAGCCCGCTTATCCTTATTACTAG
CCTCCTCCTCCCTCCCTAGCCCTATAACAGCTATTCTACCCTTAGACTTAGCTCCCTTAGTAGCCTATCTAGCCTCTACA
GCTAGCTTATCCTTAATAGCCGCCTCCTCCCCTAGCCCTATAATAGCCGTTCTACCCTTAGACTTAGCTCCCT
>R=387
CTGTGGTGGTTGTCCCTCCTGTTCAACCTCATGTGGCTGTTCAGGCTGAAGGGATTGCTGCTGTGTTGTGGATGACTTGT
TGGAGACATGCTTCTCTTGACTCACTGCCTTCCGTCGATCTTTTCTCTGCCACCCACGGTGTCTCGCCCGTAGCTCTTCA
AATGAATACAC
>R=388
CTTACGCGAGCAGATAGAGAATAAGTTCGGCGGCTCTAATAGCGGCAAGCACATAAGGAAGGACGCAGGTCTAGACATCT
ATATGCTAGCTACGCATCTGCTAGATAGTAGGTTAGTACAGGTTAGGCCGGCCGACGACCTTAATAGTAATGCTTTCTCT
TCCGAGGATATATATACTAAGGGCATAGACGTGCTTACGACGAAGGTTAAAGACTTTAATGCACGGCGGATAAAGTTTAT
AGTAGACGAGGACGTCGACGACGACGACGACGGTAATAGCGCTATGTTTTTCGAGACCGAGGAGTAT
>R=389
TAATAATAATAGTAGCAGCAGCTATAACGCGGCGGCGGCTAGCGCGCTCGTACTACCAAGCTATACTAACCGCAAAGATC
GGATTAGTATACTAAGCGCATAGAGAACAAGGAGTAGGACAATTTAATAGCGGCAGAGTAGCGCAGACTCTCGCATATCG
CGCGGATTAAGGAGGGATA
>R=390
AGAGGAATAATAGAAGACATTAAGGCAAAGCTAGCAGCAACAGAGGATAATATTAAGCTGCTAACTAATACGAATATAGA
GCTAGAGAATAAGGGCAAGGCACTACTAAGTAAGATTAAACTCCTTAAAGATAGCTATAGCGCTAAGATTAAAGGACTTT
TAAGTAAGATTAAACTCCTTAAAGA
>R=391
TAATATAGTTAGCAAGGAGCCGACGAAGATTGTTATTAAGCGCACGCGCAATAAA
>R=392
ATAGAAAGCGTAGCGGCTAAGACTACCGAAGTATGTCGGACTACTATTACACATGCCGCTATAGCTCGAGACTA
>R=393
GAAGGCGAGTTCGAGGAGCGTAAGGATAACAAGAAAGAAACAGAGGCATACTAGAA
>R=394
CTGTCTCCGGTTCAGCCCACTGGATATCCCTAACTCGTGCCTCCTTCGGAGTCTCGCCCCACTTTTTCTAATTTTAC
>R=395
GACACTATAAACACACGGCGATTGTAGAAACTCCTAGACGACGGAAAAGACCTAGCCATAGACGTAGGCCTGCGTAAAGG
GTTGCGTTTCTTCATCGAAGACAACCTTATTTACTACGTTGATCCGGTAAATCGCCAACCGCGCCTATGCATACCACCCT
TACTCTAGTATAAAATCTTCGAATCCGTATATAACTACCGCTATTA
>R=396
CTTAATATAGACTAAGGGAACTCGATATCCGCCTAGGAGGGTAGCTTTAA
>R=397
GCCTTCCTGCTCGTCGCGCCCCGTCGCGGTCCTCGTTTTCCCTCTAAGCGC
>R=398
GGGCTACTAGAAGTTTAGAGTAGCGGGAGGTAGACGGTTCGCGAAGAGCGACAATAAGTAGAAGTATTCTACTC
>R=399
ATCGCGCTCTAATCCGAAGTTTCCCTTACTACCTCCATTTAACGAATTACCGAATTACCAATATGGCT
>R=400
CCTTATAGAGCTCCTAGAGGGCCTCCGCAAAGGCCGTTAGACCTTCCTAGGGTCGTACCTCGCTTATCGATAGTTTAGAT
AATATCTAAGAGTC
>R=401
TGCAAGCACCTAGCCCTACTTTAGGTAGTCTAAGGGCCTAAATGGTGTTTTTTGGTAATAGAGTGTTAGCTTTATATG
>R=402
AAGCCTATAATGCGATACAGAGAGGCGAAGAAGGCTTCTTTATATAGGACTGCCTGCCTAACAAAGTATACTAGACCTGC
GGGGAAGTAGATAAAGCACTGCGAATATACAAACTTAGTCCATCGGATTTCGAGAAATATATAAAGGGCAAGCCCAATAA
GGACTATACCTAGGACGTTCCTAACGAGTTTAACGACTATAAGCATCTCTTCGACCGCAAAGCCGCCGAATCGCTACCTA
ACTCCCTACTACCATACCGAGCAGATAGTAATCTAGCTATCGACTTCGAACCAGGCTTAAAGATACCCTTCCGCAAGCCA
TACCTAATAGGGGAGAGGGAGCTCGCTATAGTACGAAAGCATATCGACGACCTAATTAAGAAGGGAGTTATCCGAGAAAG
CAAATCGCCATGCAGCTCGCTAGTACTCTTAATTAAGAAGGGCGACGGCGGCATCCGAGTCTATATCGACTACCGCGCTA
TTAATGCTATTATAATTAAGAACAGGTATCCGCTGCCTTATATTCGAGAAACCTTACTCCGTATAGGCAAGGCTAAGATC
TTTACAGTACTAGATATTATTACCGCCTTTAATCGTCTCCGCATCCGAGAGGGAGATAAGTAGAAAACAGCCTTTACCTC
TCGATATAGCACATACGAGTATATAGTTGTGCTGTTTAGACTTGCTAATGCGCCTTCTTAGTTCTAAGCCTATATTAACT
GCACCCTAGGCGAGTACCTAGACGACTTCGCTTCGGCATAGATCGATAACCTAATTATCTATAGCGAGTCGTATAACGAG
CACGTTAAGCATATGCGCAAGGTGCTTTAGCGGCTTAAGGACGCTAACCTGCCCCTCGATATTAATAAGTACAAATTCTT
CGTCTCGGAGGTAGTCTACCTTAGTATTATTATTACTACCTATAGTCTAAAGATAGACCCTCGCAAGGTCGAAGCAATTA
CGGGGTAGGAGACTCCCCTCTACCTAAAGGATGTTTAAGCCTTCCTCGGACTTGCTAACTTCTATAGGCGATTCGTGCGT
AACTACTCAACTATTGCACGACCACTTACAGCTCTATCTAAAGGCCAAGGAGCGAAGAACCCCGATAGCTCTAAGAAGAA
CACTCCGTTCGAGTAGACAGCTAACTACTAGTCTATATTCTAAGCCCTAAAGGTAGCGTTTACTACTACCCTAGTCCTTG
CATATTACAACCCCGAGAAACCCTATATTCTTAAATGCGACTTCTCCGATACTGTCTCGGCGGGCGTCCTATTATAGTAC
AACAACAACAGCATCCTGTATCCTATCGCGTTCTTTAGTAAGAAGATATTACCAGCCGAGTGTAATTACGAGATCTACGA
TAAGGAGCTTATAGCTATCGTTAAGGCCTTCGAGGAATAGCGCCTAGAGTTAGTCGCCGGTAATACAAGGGTTCTCTCCG
ACTACAGGAGTTTAGAACACTTTATAACTACAAAGTAGCTAAATCGCCGGTAGGCCCGCTAGTCTGAATTCCTTGCTAAA
TTTAACTTCTAGATCGAGTACCGTGCTAGCAAGCTAAATAGCAAGGTCGATGCTCTTACACGCCGCTCTTAAGACATAGA
>R=403
ACGCAACTATATTAAAAAAGCAAGGAGCCGACGTGCGAGCGCAGGAGGCTTGCCCTCCGATGCGCGCGAGCACTCGAGGC
GGTCCGCAGGGCAAATTT
>R=404
GTCGGATCTCGGCTTTCTCTTTACCGAAAAGAGTTATTATATCGTTGTCGGCGAGCTGCCGAATCGAAAGGAGGTTATAG
C
>R=405
TAGACTTTACTAAGCTATAGGACCGCTACCTTAAAGCTAACAACCCTAAGCCTTAGCGCACTGCAGCGACTACGGCTCGT
AGAGCTATTAGTTCTAGCACTAACAATTTAACTAATACCCTCCGGGACCTTTTAGATATTATTAACCGTATGCAGCGCTA
CAAGTGTACTAACTACTATTAACGCCGCAAGAAGGGTTAGAACGCTAACGACCCTACTACCTTCT
>R=406
ATAAGTAGTATAGGAGCACGAGATTAGAGCGACCGAGTTAAGGCAGGAGGGTTCCTGTCGACGAGGACTGTTCTAGGCGC
CGCTCGGATCGAAAGAATTTGCCTAGCAGCTTCGGAGAAATAGACGTTAGAGATAAAGACAATCTAGTCGTCTCTTCGGC
C
>R=407
AATCTAACGTTTAACCTAAAGTAGTGCGTTAAGGGCATTGCTGTCTATATTAACAAGGTATTTAACGAGCTAGAGCTACT
AGAATTTAATACGCTCGCCGGTGCACCCCTTTAAGCTATTGCCGCTAATAACTAAGGCTACTTTGCAGAGCTTGCAGGGG
AGGCAACAGCATAGCTAGTAGAGCGACTCCTTAAGAGCTAGTATACCGCCCTCGAGATTAAGCGCAATGTCGACTATATA
AACCTTAGCCGCAGCGAGGATAATAAGG
>R=408
TAGTATTACGGCCGGTCTCCGCACCTACCTCCGAGGTAGATACCTAAGGCCGCAACTATTTCTATATAT
>R=409
TTACGCGCAGCGCAATATAAAAATGCGGGTGGTCAGCAAAAAACTAGGTTGGCCGCTACTCGCGTCTGATTGGTCGCTCA
A
>R=410
GTTAATAACCGCTCTATCAAGAAGGAAGTAAAATAGTAGATGCTATAGCTTAAGAGCCTTATGCTATAAAGAGCAGTAAC
TTCTTAATTAATCATAGATATCTACACCGCCTATAAAGTCGTTATAGTAGCTAGCGACTAAGGGGATTAGCTTATTCTTA
CGAGCCTTAGTCTAGTGTAGTCGTACGTGTTTAGTAATATAGCTGTTAACCGCCCTTAGCTTCCTTCTTATTCTGTTTTT
GCGCTAATCGATAGTGTAGGCGGTAGTAAGGAACTAGACGAGCTAGCGGTCTTGCTAGAGTACGGCGGCGACGTTATAGA
GTAGTCGGTTAAGGATTAAGTTAAAGGGGAAGGTTGTAGTTTTGCGTGCGAGATTTACTTCCTTTACAACCCCTCTCGAA
TTAGTTAGCTTAAACTATACACCTTGCTAAGGCTACTATTTCGAGTTAGATC
>R=411
CTACGCGCTAAACACGCCTTTATGCAAGCCCGCACCGCCGATAGCGCGAACCGATTA
>R=412
AAACAGGGCCTATTCGAGTCGGCGTCGTATAGCGCGGTCGCTAAGGAAGGGGCGTGC
>R=413
TTCTGCGCCTTCAGCTCATCGCCGACTTCTTCAAGTGTGATCAGGTTTGCCGCCACTGAATCGAGTCCGCTCTGACCGGC
CTTCACCT
>R=414
GATGGCGGCCCATAGTGACATTTAGGCGGATTCATCGATTCTGAAAAACCTCGTTTATCGATGTTAAAGCTTACTAAGCG
CTCGCAACGTCTACCTCTCTTGCTCGCAATATCGTTCTTCTTCTTTAAACCCTTACTACCCTCGCCGTCGCCGTCGCCGT
AACCCTCGCCCTTACTACTCTCGACATCCTACGCCCTCGCATCGATATCGACTACCTTCGAGAGGAGATCGAGCTCCTTC
TTAGAGTTTCCGAGTAGACGCAGGAC
>R=415
AGCTACGCGTTCTAAGCAAACAACCGTAGGATAGACGCGACGCCGAAAGTTTATTAAAGCCTGCTAGAAGCTTGCTATTA
GCCCGTCGCCTACGTGTGTCGACAGGGTTAGCATATAGCCGCGGTACAGACGCTAGAGTTGCTACATTATAGGCGTCGAC
CTAGGTCTGTATACCTAGCCGACGGCGCTACGGACACTTCTAACCTCTCGAGGACTA
>R=416
ATGCTCTAATTATAGTTAAAGGTCTGTATTTTTTTAAACTACGTACTTGCTTAAAAC
>R=417
GGCGACGACGACATACTCGTAGTAACGACATATAATAGAGCGGCGACATAGAGAGAAGCTACCTGCTAGTAGCGCAAAGT
AGT
>R=418
CTAGTAAGTTAGGCGCAGGCAACCGTAGTAATTATTCTTATAGCGTCGATTGCAACTACACTTATAATAGCGTATATATC
CGCTACAATATATGCAAGTAAGTACTACGCTATCCCTTTGCCTTAGCTTCGCTAACCTATTCTTAGGCGTGCGAACTAGA
CTT
>R=419
GGGGTGGTGCTCGGAATAATGGAGGCAGATGTTGTCCGAGATGAATGGTCGACTCGACTCGGCGCCGAGGAATGTGTGAG
TGGCTGAGATGGAATCTTGGACTTGACAATCCATCGACCAATATATCTGTTAGTCCCGGTCTTCAACGA
>R=420
CCACCATTATAGCTGTTTATTGCTTATTGTGCTCTTAGTGCCGTCGTTGTATTGTTAATTAGCTGCATTTATGTGCTATT
AAGTAACAATACTAATAAACCGCTATTTAAGTAGTAAAAACCCTTCTTCCGCGGTTATAGCTCTCTCTTACTACTACTAA
ACAACACTACTACTACGACTAATCTCTGCCGCTCTCGCTCTCGA
>R=421
CCGAGCACATCCCACAGCGGCTTACAGGCTCCCAAGACGAAGGACGCCCGACCCAGCACGTCTCACAGTACCACCCAAGG
TGTGAAGAAGAAAGTCCAGCCCGCACAGAGTAACATCTCATTCGCCGCCGCAAA
>R=422
GTATATTAGAAAAAGTAAGGGTATAGACCCTGCAACTAGTAGACGAATTAGTAGTCGCAAAAGGCGGCTTTAGATCGCTA
GACTAATTAGTAGTGCCGAAAGCCGGCTTTAGCTTGCGGAGACTACCTAACCCTAACCCTAAACTGCCTTATAGTAG
>R=423
ATCCCTTTGCAAGTTCGTCGGGTGGAGACAGGTACCTACAAGGGCCAGGATAAAACGGGCACTAAATGCAGCGCTACACT
AAGATTAGTATAGTAGAGTTAGGACAAATCCTACCTCGTCCTGCGTGTGTTGCCCTTACCTCTCCTGCTGTTGTATACAC
CT
>R=424
TATAGTCCGCTAGCGATTATTTCTATTACCTAACTATAATATAGACTTAGAAGAC
>R=425
TCTCCTTACCTCTTCTTATCGTCCCCTAGCTCGACACTGTCTATCGCTACATCGCTCCGGCCG
>R=426
AGCTAGATAGTATATCGAAGGACTAGTAGATAGATAGTAAGGAACGCTATGCAGTTAGCC
>R=427
AGTAACTATATTAGCATCTTCTTCTTATCGCCCTAGCCCTTAATTCTAGAGTAGTAGCCTTTAGCGG
>R=428
TAATAGGTTACTTCTAGAGTAATTCGTACCTATAGAATCGATTCCTACTATAAAATCGAGGTATTCCCTTAGTCTAGAAG
CCTCCTCGAGGTATAGATAAGGAACAAACCTACCCTTCCTTATACCTTTTGCTATATATATTATAGGACAAGACCGACTA
AGAGAGGCTATAATAGGTTACTTCTAGAGTAATTCGTATACGTAGAATCGATTTGTACTATAAGATCGAGGTATTCCCTT
AGTACCGAAGCCTCCTCGAGGTATAGATAAGGAACAAACCTACCCTTCCTTATACCTTTTGCTATATATATTATAGGACA
AGACCGACTAAGAGAGGCTATAATAGGTTACTTCTAGAGTAATTCGTACCTATAGAATCGATTCCTACTATAAAATCGAG
GTATTCCCTTAGTCTAGAAGCCTCCTCGAGGTATAGATAAGGAACAAACCTACCCTTCCTTATACCTTTTGCTATATATA
TTATAGGACAAGACCGACTAAGAGAGGCTATAATAGGTTACTTCTAGAGTAATTCGTACCTATAGAATCGATTCCTACTA
TAAAATCGAGGTATTCCCTTAGTCTAGAAGCCTCCTCGAGGTATAGATAAGGAACAAACCTACCCTTCCTTATACCTTTT
GCTATATATATTATAGGACAAGACCGACTAAGAGAGGCTATAATAGGTTACTTCTAGAGTAATTCGTATACGTAGAATCG
ATTTGTACTATAAGATCGAGGTATTCCCTTAGTACCGAAGCCTCCTCGAGGTATAGATAAGGAACAAACCTACCCTTCCT
TATACCTTTTGCTATATATATTATAGGACAAGACCGACTAAGAGAGGCTATAATAGGTTACTTCTAGAGTAATTCGTACC
TATAGAATCGATTCCTACTATAAAATCGAGGTATTCCCTTAGTCTAGAAGCCTCCTCGAGGTATAGATAAGGAACAAACC
TACCCTTCCTTATACCTTTTGCTATATATATTATAGGACAAGACCGACTAAGAGAGGCTATAATAGGTTACTTCTAGAGT
AATTCGTACCTATAGAATCGATTCCTACTATAAAATCGAGGTATTCCCTTAGTCTAGAAGCCTCCTCGAGGTATAGATAA
GGAACAAACCTACCCTTCCTTATACCTTTTGCTATATATATTATAGGACAAGACCGACTAAGAGAGGCTATA
>R=429
CCGTATAATTACAATTATCCGCCGCTGCACTAACATCTAACCGCGTCGACACTCTAATGCTCGACAATAGTCTAACTCTA
TTACCGCCGCTATCGC
>R=430
ATTCTATGTTCCTCTTAGTTACCTGCTATAGCGCAACTAGTAAGGCTTTACTTAGAAGCTAGTTAAATCTAAGTAAAAGC
TCTTAATTCGGAGGCTAGCCTTATCGAGCTTACAACTAATAACCGGCAATGTCGAATAGTCGCTACGTCTAGTCGTGTAA
TAGTAGTAACGCAGGTGCAGCAGGTAGGAGCTATTTACGTCCTAATTAGGTGTAAATTAGACCTTAGTCGCCGCCGAACC
GGCTTTATACCGTCTTTACTTACTTCGGATCCGCTTCCGTCTCCCCTCCAAGTGCGTTGCCGCTTGCTCTTGCGCAGTTC
GTTTCCTCTTCTTCGCTACCTCGTTCCGTTTCGCTACCACCTTTATCTTCGCTACCTTGTTTCTCTCCGCTTCCTTCCTC
TTTATTACTACCGCCCTCTTCTTCGCATCACTAATACGCTTAACT
>R=431
TTAGTGTCTAGCTTTTAGCCTTATGCAGTTACAACTCGAATAGTTTGCTTATTAT
>R=432
TATAATCCGAAATAATAAAGGACTAGATATCGAAAAAGTAGAGGCTCGTAATTAGAGCTAGTATATTCTCTAGACATTTT
CGCCGGCGTAGAACGTCCGCGAGTAGTATATAATCTATAATGTTAAAGGCAGCTTAAAAATCGAGGAATACGGCATATAT
AATCCGTCTCGATTCGAGAAGGGCGTAGATGACTACGGCGTTAGTTATAGTAGAGTA
>R=433
TGCTCGAGAGGAACACGGGATTATATATAGGAGAAGACATCGCGAGGGATTAGAGGCAAATACGACGACGCTCTTGTTAC
CCTAGTGCATATAGGAGAAGCGGACGCTACGAGGGCTCTACTATAATCGACGATTAGCCGATCGCGCATTAACATAATTT
ATAATTCCCGTTTTCCCGGCTAGGGACATTAAAGTAGGCCGGCTCGGTAGTAGCGAATGTCCGAGATTTACAGTCGTTAG
GCCGGAGAATATCGACTACTGCTTTATAGTAAGCGTATATAAAATAAAACTAAAGAGACGTCCGGATAGTAGTAATCTAT
AAGCCGTCGATCGGAAGTATCGATGCCGCTATTATGTAAGTATATGCGAGTTCTTACCGCGCCGATGCAGGTAAGGTAAG
GCTACCGGATCGAATTAC
>R=434
AGAAGGCTAAGCTAGAGGAGGCGTTCCTATCTAATAGTAGCGGCCTCTTCCTT
>R=435
CCGCTAAGATAGCGCTTATCTTGTCGACAACGCCTTAGCCGGTCTACTCGAAGGCATCCTTCGGTTCGCTATACGTA
>R=436
GAAAACCGGCTTTCTTCTTTACTTTTAGCGTAGCAGACATATAGTAGGACAGCCTCT
>R=437
TGTTAAGGGCGGTTCGTAGCATTGCAGGGCGGCGAGGGCGGCGAGGGTAGTAGGTAGTAAGGGTAGTAATTAAAGGAAGA
AGAAGAACGCTGTTGCGAGCAAGAGAGGTAGACGTTGCGAGCGCTTAGTAAGCGTTGTGCAATAGCGATAAAACGAGGTT
TTGAGAAATGAGGTGTAGTGACCTACTTAGTCATATGGGACACGATC
>R=438
GATCGTGTCCCATATGACTAAGTAGGTCACTACACCTCATTTCTCATTTCTTCAATAACACCACCAC
>R=439
TCCTTCTGGATGTTGTAGTCGCTGAGAGTTCGGCCATCCTCGAGTTGCTTGCCGGCGAAGATCA
>R=440
TACCTGCACTAATACTACCTCCTCCTTCTGCAAGTAAGCGTAGTCCGAAGGCTAGTAGTCGCAACAAAGGCACTATAGCA
TAC
>R=441
ATAAGATCCGGCGAGTTGCCGTATCCCGGATCTCCCCTTAGACGCCTGCTAGGGAAATGCGCTAGCGGCTAAACTTCCGC
GGGCTTAGCGAGTTGCTCGTATATATTCTAAAAGATAGCGTAGTATGCTCCGGTCTGCATGTTAAGCGCGCGAGCGTTCT
AAATGTAGTTGTTTTCGTATTCGCTAGTCGCAATGCGGCGGAGTTCCTAAACCGTGCAGGGTTCGAAGCCGTAGCGAGGC
AGGGACTTTAGCTCCTTAT
>R=442
AGCGCGTTTTTACGCGATGCCGACGACTTTTCTTAGACGAAAATTCGAGGGCATATAGAATACTATATTTAAATGCTATA
TACAAATTTCTATCGTGGAAAGTTGTGCGGCTATTAAATAAACGCGCGTTTAGTACTTTCTCTAGTAAAAAAATCGCGCT
GCGCCCTAACAAACATGTCGAAACTGGCTCAGACCCTCTGTGCACTTTCCTTACTCCCCGCGTTTAATTAGCTAGAATCT
TTAGCTCCCGCAGCTAGCGTAGCTAGCGCGAGTTCGTCGCCCGCCGCCGAAGCCGAGGCCTCGCCTTCGAGCACCGCGAG
AAGAA
>R=443
TCGTTAGAAAGAACAGAAGGCTCAATTTGTAGCGTATTATAACCTGCCATTAGTCGATCCTGCAGAGCAAC
>R=444
TTAATAGCCCTCGCGAGGACGATATCAATCCGGAAGCTATATACTAGAAAAACAAATACCTTAATAAGAAGGAAGA
>R=445
GTTGCTATATATAAGGATCGGGTATACTTATTAACTACACAGTTCTGCGTTAGAACGCTAGGTACGGG
>R=446
AACATCCGTAAACTAGGAACGGACGAGAGCAAAGTATATAACGACTATTTAGAGGAGCTCGTAAGGATACAGTCTTAGCG
TACTGCGGAGACGTATATCCGCCCGAACTTAAGGCTCCGGAACGTAGAACAGGACTCTACGCGCATCGAATCTAGGTACC
TAACTATTATCGACGCAGGGCTAACGCAAGACACGATATCTAAACTAGAGCAGAGAGTCCTCGAGATCGATCT
>R=447
TAACGCGGCATTCGATAAGAAGCGACTGTTTAGAAACAGCAATAGTTAGTTAGCTAAGGGCGGCAAGCGTGCGCTAGCAT
TGCTAAAGGACAGTAACTTCTAGCGGCGCCTTAAGGACCTTTACACGGTCCTAATAATTATTAAGGACTTCTACCTTATA
AGCGAGAGCGACCGCACGCACGTCAGCTAAGTTATTCCGCGCTAGCGTAACATAATAGCCGCTATTAAAGAGAGCGGCGT
GCCTTATGCTAATAAGGTTGCTTAGCGATTTAACGACCGCCTTGCTATTCAAACTACTAACATTTACTAGGCTGCTTAGT
CGCTTAACATCGCTAA
>R=448
CCGAAAGAGCTATCGAGATACGGACACTTCGAGGTGCACGAGACGCACGGTATCTCGCGCCGCGTACTTGGCGATTAGCG
ATATTCTATGTCGTTACCTCGTCGTCGCCGTCGAGGGCAAAACACAGCGAAAACGCAACGTATCCGGTATAGAAAATACC
TAGGCAGTATATAATATACTAGCGCGTTTTTACGCGATGCCGACGACTTTTCTTAGACGAAAATTCGAGGGCATATAGAA
TACTATATTTAAATGCTATATACAAATTTCTATCGTGGAAAGTTGTG
>R=449
TTTAGACCTACCTCTATTAGACTTGTTATCCTAATAGTTATTTCTATTACG
>R=450
GCATGGAGAAAGCCAACGAAGAGGCGAAGGCGTAGAGCACTTCTCCTTGAGCGCTGACATCGCGTTTTGCGTTCTATCGT
AGCAAAGATTTGGACCAGCAGAGGCTGCTGCAACTTACGAGTACGTTGGCTTATGCATACT
>R=451
CTTAGTAAGCTTAGTAAGTAGCCATGCAATGCGCGAGAAGTTTCTAATAAAGCGGCGGTAGAAGTTAG
>R=452
GAGGAGACGTTTTGATGATACCACGATTTACTTGAGCGGCTCATTTGTGCTTCGAAGCACGAATACG
>R=453
TAGACCTTACAACGGTGCAGTTAGGTTAGGTTTAGGTTTTATAACCTAATTCGAAAAATAGGTGCGGCTTTTCTAGGTTC
CCCTAAAGATTTAGGTAACCCGGCAAAACGTGGGTACCCGCGATTTTCTACTAGGATAACCGCAATTTTTTTTAGGATTA
ACCGGGCGTTATAGCCTAATAGCATTTCTAACAGCTTTTTCCCGAAACGAGCAACTTTTTTTAAAA
>R=454
ACACGAAAAGAACATTAAAATATAGAAGAACATAAAGGAGGGAATATATACTAGGGAGCATATACTATATAA
>R=455
GTAGTATTAGCTATACTAAGGAAATATAAAGTGCCGGTCGGAAGATATGTTTTAGCTAATTCTAGTATTATATCTATGCG
GGTGCCTTAGGCGCGCTAGTAGAAAGAGTATAGAGGTAGG
>R=456
AGACCTAGCAGACCCGTCTAGGCTCGACGCGGTATTCGGTTACAAGCCGGGTAAATACAAATTCCCGCTAGGGAGCTTTA
AGAGCGCTAAGAAGGGGGGCGTAATTCCCCAATCCTTTAACGACCCGATAGACTTACTTACGGATGCGCCTTTTAAGTAG
GAGTATGCGCCGAAGTACAAAGTCTACGGGCCTAGCGAAGACAGCCCGAACGCTAGGGGGTAGAACGGATAGCAGCGGCA
CGAAAAGTTCTATAAGAAGTAGATAAAAAAGTACGGCTTCCCTAAGCGCATAAAGTACGGCTCCTAAGGGCAGCTAGCCG
CTAATGCGATAGGGATTTCTAGTGTAGATTAGCGTTTTAGCTTGCCGCTAAGCGGGGCGAGCACTTGTTAAGAGGGTTAG
CACGATTCGAGGTAGGAGACGCAGATCGAGCGGGTAGACGCTTTAAGCAGGTTAGAGCGACCTAACCTATTCTTAGACAG
CCTATAGCATAGCCTACATTAAACTTCCGTACAGATTCGTTATGCCTCTAGATTT
>R=457
TGTAGTTTCGATAATAAATCCCTCCTCGGCTATCTCGTCCTAGTCGAGGCTAATGTACTACTATATAGCATCGGCCTAAA
TAGCCTCCTATAGGTACTCCTTACGAATTATAGCTACTGCTATGTCGAGACCGGTCTAATCCTTAACCCTATATAATTCC
GTAGCGCAGCGATCGTATGTCTAGCGGAGGTATTAATATAATTAGAGTAGGGGTAGCTCGAACTCGGGCTAATTGTCGAC
CTTGCAATCTATAAGGAACTT
>R=458
GCTATGCCCGGAAGCTAGGGGTTAGCTAACGGCCGACGCGTTCTCGACCTTACTAAATCGAGATAGCCCTACTTTGCCTA
ATATTAACCTTAGTAAACAAAAGGCTAGCCGTCCCCTACACCCTTACTCTGCTCGACGACTACCGTCTAGCGAGGCTAGT
AGGCATAGACAAATAGTAGTCGGCTCTCTACTAACTACTTTATGCTACGCTCCCTAAGGCTATGCCTCGTCTTTCGCCGT
CCGCG
>R=459
ACTTTCTTAATATAGGTGTCTTAGTTAAGCTATATGTCCCTAGTCTCTCTATACCGGATAATTTTAATTCTATAGAAGTA
GTTAATTAGTCCTATAACCCTTATCTCGTATTTAGCTATTAGCTTCTTCTATATATCTTCGGCGTAAACTCTAT
>R=460
AGTCGATTCTTACTAACTATATACACTATTACGGAGGGACTCGGTAGATAGA
>R=461
AATAGCCTAACTAGCCCTCTCTCCGACAATATAGCTAATTACACATATATTAGCTCTATTTCTATTAGGTGTTAGTTAGG
GGTACGCACTAGTTAGCTATTTCTATTTCCTGCTTCGCGCTAAATATCCTATAGCGCAAGACCTTCTACTCCGTCTTATA
CTAGACTCGGACATATCTATCTAGTTAAGGAATCTTCTAGGC
>R=462
GCGCAGAGCGGTGGGGGGTGAGAGAGGGAGCTTGCGACCGAACGATGCCCCCCTGAGCGAGTGCCAATTTACCGCCGAAC
TTTAGCCGT
>R=463
TAGCAATATACCGCTATACGCTATTTTACGTAGCTAAAGTATCGCTGCGACCGGCACCG
>R=464
TTGTTTACGTTTATCTGCTTTATAGAATCCGGGTTAGCTGCTAAGATATAACGACCCTAGAGCTCTGCGAACCTAGCCTT
TAGATCGTTAGTCTCTAGTTCGCTAAACTTAGGCAGATCGCACTAAAGGAAGAAGTGCATATAAGGGCTGCTACGGCTCT
AATATTCGAATCTATACTAGTAGTCGGTAATATTAAACTTAGGCTTAAG
>R=465
TTAGGTCTAGATATTATACCGTGCAGTGCTAATATCCCTGTAGGGGATAAGGCTCTATACAATT
>R=466
GCAGGGCATAGATAGCGTATAGTCGCTAGCGATCGAGGAGGTGTAGAAAGAGGCTATAGTTAATAGCGTAGTTAATAAAC
TAAAGGAAGAACAGTCGTTTAGAAGAGCTAGAAAAGGGAAGAAATTAAGTAAGTCTAAAGGAAGTAAGGTCGATAATAAC
TTAGCT
>R=467
TAAGACTCGATTAGTCTGCAATCGACCGCGATAATAGTGCGTGTGCTAGCCTAAAGATTTAAGCCTAATAGCAGATAAGA
AACTTCCTATGTAGTCTAGTTACGATCTCCGATAAGCTTGTTTATAGCCTTTGCTACTAGTAAAACGACTAGCTAGTTAG
AAGATATATAGGGGATTAAT
>R=468
CGCGATGCCGTTATGCTAACAGCAGTTTTATTATCCCGTCCGCAGGCATTAAGGTAGTTTCGACCTA
>R=469
TAGCAGATTATATAGAATACACGTTAGAGCGAGGGTATATATAATATACAGGTCTAT
>R=470
CGTCCGTAGCCTAGCGTATATAGCGGAGCCGAAGATAAGCGACAATAAGGGCGTAGGTAAGAAGAGGGAAATGCAAAGGT
CGAGGAAGTCGA
>R=471
TCCGACTGGCGATACAAGAAAGAGAGCAGTTGAGAGATTCGCATTTACGAGAGTGTTCGAGGAGAATGCTAGACAGCGCG
AACTATTCGAGACCACGGGAGCCGTGGAGCTCATTCAAGGCGT
>R=472
TCGGAAGCTATACTTGCGATAGACTTAGGGTATGTTGCAGCTTATAGTAAGAATTATGCTAACGCTATAAT
>R=473
GTACTATCGCATCCGAATTAAGAAGAGCGACTAGTAGAAAACTGCCTTTCGGACAAGGTATAGCTACTTTAAGTACACTA
TAGTCCCGTTTAGGCTAACTAACACCCTAGTAGTATTCTAGGGATATATAAACTACGCCCTCCGGGGCCTATTAGATTAC
TATATTATAGTATACCTCGACGATATCTTAATATACTTATAAGACGCCGAAAGTTATAAGGAACACGTTAGAATAGTCCT
CGAGAGACTTAGAAGATACC
>R=474
ATTATTAACGCTCTATATAGGCGAGTAGCATAGGATAACCTCTTATTAGAGAACAAGTGCGTTAAGCGTCCGCCCTTAG
>R=475
AGAGGCTTGTCGTTTAAACAAGTGTCTAATAAGCTAGGTAATAGCAAGACCTAGTAGAGGGCGTATATAGCTTATTTAAG
TTATATTAGTAGCTAGAGCAGTCCGGTTAATAGCGTGCTACGGTCGTTAAAGGAGGTAGAAGATAAGTATTATAATGCGA
ACGCTCGCTATCGTCGCTTCCGGAAGAATCTTCTACTCTATACGAAGTAGTGCGAGTACCTATATAGTAACAATCTAGCG
ACTAGCAATAAGGCGTTTAAGCCGGATAAGCTTAGAGG
>R=476
GGGCGTTCGTAGAGGTATTCGATACAATAGAGAAGAACGGCTTGCCTAATAGGATATA
>R=477
CTCTTAGAGGATGCTCCTCGAGTCTCTCTCTTCGAGCCTAGGCTATCCTCCTATTCTGCCGGCTTCTCTTCTAGCTCCTA
CTATATAAGCTCGGCTTTAAACTCGTTAAAGACGC
>R=478
ACGCGGATAACTAAGAAAGTCGTAGAGCCTTCTGTTCCCTTAAGCAGGCCGAAGGGC
>R=479
AGGTCAAGGAGTCAGGTGAAGAGAGTCGGTATGCAGAGGCCAAGTGAGATAGTTGGTATGCAGAGGT
>R=480
GCTTGCTGCATACTAACACTACTAATATCGACTATCTCGAATGTTCTAGAAAGCGACTAGCTAAGGGTAAAGCGACTCTT
ACGATTATT
>R=481
AGACTCTTAGTCCGCTACCTAGTTTAGCAACGATAAGAACTAGTAAAGCGCAACGTGAGCTAGATTTCTAGATAGTGCCC
TTAGCTGTTTCTTTATCGATGTATTTCTTTACGATAGCT
>R=482
GCGCGTCTATACTACGCGTACGATAGCCTCAGATATAGCGCTACGTTCGCAAGG
>R=483
CACACAGTGCACACAGTGCAATATGCACTGTGTGCACGTGGATTTTCGAAGTAGCTGTTGTGCACACAACGGCTATCCCG
AAAAGGCAGTTCCGGAAGCCGGTGCACGTAGGGTAGCCAGAGCGGAGTAAAGACAGCGAGGTCGA
>R=484
GTTACTATTATCTTCGCCTTCGTTAGTAGGGGTAACTACGACTATACCTGCCTTCGAGCCGGGATTAGAGCTACTCGATA
ACTATAAGATCTAGTTAAAGACTAGTGCAGGAAGGATCCTAGACACTATGCGTTAGAAGACAGACATCTCGATCTAGGGG
ACTCTCGACGCCGGCACGTCCGTAATAATCCTGCTCGATCGAACTATATTCGGCTAACGTCGAAGATCCTCGGCCTCGCG
TGCGAGTTCCGCTTCCGACTTTACTAAAGGTAGTTCTCTCGCTTAAGCGTCTGCTGCGTATTAAGTCGCGCCTAAGTTAA
>R=485
AAGAAGACGAATCGGAAAGTCTCGCAACTACTACTACCGGCGCCCCTAAAGTTTACTATAAAAGAGAAGCTAGAAGCTAC
CGAGAAAATAATCGAATCTCTTACCTAGCCCGGCATAATAGCTAAAGTAGACGCCGAAGGCATTGTTCGCTTAACCGCAA
CAAAAGAGGCCGCTCCGGAAGGATTTGCCTACCGCTAGTATATATTCGTAATAGTCCTAGTTAAGTTATCCCCTAC
>R=486
CTAGCGGACCCGACTTCCGACGAGTATAATATGTTTAAGCAGTCCCTATTACTTGCCTATAGCGATAAGT
>R=487
TTCGGTCTTTAGTATAGATCTAGTCCATAAGGAGCTAGTTCGAGCTATGCAACAGACACTATAGGGTAGAACTTTAGTCC
GGCACTATAAGGTAGATAAAGCTCGTATACGAGTTTTCCTACCTTCTTCTTAATCTTAAATAGGCC
>R=488
GCTCTCCTTTCTAATAAGTCTTCGAGTAACCTAACACTGCACGCAGAATACATATCTATAAAGAGGGCCTACCCTAATTG
CGCATAATCTTATTAAGAAAGAAGGAGGTAGTAGCAGACCTTAGTGCTTAGACCTATAAGCCGCGGACCGAGCGCAAGCG
ACGGTAGAACGAGCAATTAGATAGCTTGCGTGCTGCAACT
>R=489
ACGCTGGGATCGAATGCGAAGCTCGCCAATTCGTTGGATGTGGTCGCCTTGGAGGAGTCATGGGTGCTGACATTGTTGAT
CAATTGATCGCCAT
>R=490
ACCCTATCTCGAATATGTTTAAGTACGCGCAACGAACGGTAGAGGTATATCTAGAGGGGTTTCGATAGGACGTCTAA
>R=491
CTACGTCTAGCTCTCCTGCGATAGTAGCTAGGCGATACAGATAGTATATATAACAGGATTACTTCGGAAGGATCTA
>R=492
ACGAGCTTATTAGAGCTTAAATACTAAGCACTCCTTTCAGGGATGCTAATAGTATATCGGCAGAGAA
>R=493
GCTAGCTCGACTATAACAAGCAGTAACTCGTGCGCTACTTCCTCGTAAAGA
>R=494
CTAAGCTCTAAAAGCGAGTCGCTAGATATACTGCGGCTATTAAAGAGAGTTAAGCTACTATTACTATAGCTAAAG
>R=495
TGTCGTGAAGGTCAGCGCTGATAGGTTAGTGATTGTAGCAAATAGACCTTTGAAGGGCCGAGCAAAGAGACGTGTCGACG
ATGCGA
>R=496
AGGAGGAAGCCGCTCGACAGGCAGCGGAAGAAGCTAAGCTCCACCGCGAGAGGCTCCTTACTAAAGTCTGCAGCGGAAAG
TCTAAGGAACAACGCACCGCTTAATCTTCCTCCGGATCTAACTAGCAAGCTAACGACCTAAACGGCTTCGAGATTTTCTC
GAGCGAGAGGCTTAAAATGCACCAGATAATCGTTAACGCCCTTACAGGGCTAAGCGGTTTAGCGCAGCCGCCGAATTAAA
CTAGAGGCGTAGATCGACCTAAGCTCCGCCGCTAGCAGACTACCGCA
>R=497
TTCTTCGCCCAGCCATTTGCAGTCGCAAATCGCAGCTCGTTCGTGGTGCTTGGTT
>R=498
AGGGTCGTCTAGAGGGTTAGTTAGGAACAGAACTAGCATCCCTAGACCCTTCGATATCTCTAGTATGCCCGCTATACTAA
TAACCTAGTCCTAGAAGTTCGCATTCTTCTTAGTTATCTTTC
>R=499
TATTAATTAAGTCTCCTGTCCTTAGCGGGCTGCAGACTAATAGCGTAACCAAGTCCCTCTATAT
>R=500
GAAGTCCTATCGACTACGACGCCGCACCTCTCGGTAGAAAGATACTAGAAGAAGAAGCACATCGTTCGGAATTCTCGTAG
TCCGCTTAGTACAGGATGTTCGAAGAGAGCGGGTAGGGTGCGAGATTCGACTTTAGGCGCGCCTCGCTTATAGTTAAGTG
CAGTTCGCCGCTATCGAGGGATAAATTATAGGCGATTAAAGCCGTTAGAATCTAGTTTAGGCTGCGTTTAAGCAGGCTTT
ATGCGAAAGCAGCGTAAAGGGAGGCGTAAGGCTATAGGAGGTACTTACTAACTTATCGTTCCCGTTGCCTATTACCTAAC
GGTATGCCGGCGACAGGCTCGATCGATTAATAAAGTAGACTTGTCTAATAGCAATATATATTAAGGACGATAGTTTATAT
CCCTCTTAAGGTAATAAATCGAC
>R=501
TATAAAAAATAAGTAAGCATAAAGGGCTTTAAGAGCAAGATAAGGGCTTTCGATTAAGCCCGCAATAACAGGAATCGGCT
CGTTAGGGGCTAAGATATAGCCCTCGAGGGCTACTGCAATATATAACAGGCTTTAAACAACGCTATATA
>R=502
GCTAGTATCGACCGCACCGACATTAGCTAACTTCTTAAGCTAATCCCTAAGGACTCGCTCAGCAACTACAACATGCTCTA
CTTCGAACTAAAGCACG
>R=503
GGAACTAGCTACTCCTAGACCGACCTAACCCGTTCTAGGTCGATCCCCAGCCTATCCTAGATAACTACGTACCCGAGGTA
TTCGACACAGCTCTTATAGAACTCGCATTTAGCTAGGTTAG
>R=504
CTAAGGTTATAACGTCTAGATTAGCAATTAAGGTAAATAGACTAAGCGCCGATAATAGCCTAACTAGCCCTCTCTCCGAT
AATATAGCTAATTACATATATATTAGCTCTATTTCTATTAGGTGTTAGTTAGGGGTACGCACTAGTTAGCTATTTCTATC
TCCTGCTTCGCGCTAAATATCCTATAGCGCAAGACCTTCTACTCCGTCTTATACTAGACTCGGACATATCTATCTAGTTA
AGGAATCTTCTAGGC
>R=505
AGGCAGAAGGGGAAGTGCAGGGTATGCCCGCATAACAAATTACCTTATTTAACTAAGTGCATACCTTAGAGTACGGAAGC
TCCGGCGGATTATTATCGATGTTACCGACGGCATAAACGTTAAGTAGTAGGCTCTTAGAGGTAGAGGCATGTACTAGCAT
CTCTAGTCGCTACGCTAGAACATCTAGCAAACATCTCGCGAGCTATTAGT
>R=506
TACGCAGGCGCAAAGTTAGCACCCCGCCAAAATTCGTGATTTTCAAGATTTCGGACAATCCGACAATTCGACACTGCACT
GCACTGC
>R=507
GCTAATATAGAAGGTATTAAAAATCTTTATCGTTAGTAGCAGGTCGAGTCGATAGGCACGCCGGCTAACAGGGCGCAGGA
CTATAAATAGACCGA
>R=508
TTAAGACTAGTAGAAGGCGATTGTTATTAATGTCGATGCGATATATTTAAATAGTATTAA
>R=509
TAGGTCGGGAAATGCGTAGGCTTAGACTTAAGCCGTAGTCTTAAGCTAATTTACAAGTACATGACGGACATAAACAATAA
CTATAAAAGCAACAGAAGAATACTACCTAAGATAAGATAGAC
>R=510
CTACTACTATACTACGCCTACTGCCTAATTATAACTACCTCCGCAAGGAAATTAAGCTTCTACTATACGTCTTAGGACTA
AGCTACAAAGCCGTAAGAGCATAGATAAAAGACGAGAAGGGCGTAGATATCTCACATACTATATTCAAGAGGCAAATAGC
TACATAGAGGATTATAATAAGGCTACGCAGCCTAGAGCTTAGTAACTATAATAAGGAGCATCTGCATATAAGGATTAATA
AGCTATTTTAGCAGACGGATAAGAACGATAGCAAGTACTATGCGATCCTGTAGTTAGACAGATTTAAGCTCTCGAAGTAG
TAGTTCGTTTAATTAAGGAAGAGTATAGGCTACTACCGCAGAATCCCTAAGGA
>R=511
CTTTCTTCGTCGCCGTCGCTGTTGCCGTCGCTATCGCTGTCGAGAAGCGATATTTCTTAGTACGATCGAGGTATATTCTA
TACTGCCTGCCTCTCTCTCTGTCTGTCTATCTTTCGCTTTCTCTCGCCGCCGATAGTCTTTTAGAAAGTAAACTATCTTA
TGCGACTCTATATAGCGACGCTATCGTCTTAACCGATGCGCCCTCTATTCGGAGTCGGCTATCGTATCGAGAAGTAGAGG
TAAAGCCTCCTAGGTACCATATAGAAGGGAATTGCTTACTCGTATA
>R=512
GTTCTCTTACTATCTACTACTGCAGAGGAAAGGTGTTTTCTGCTATTGCCAAGCCTCAGATCACATAATCAATGTTGTTA
CATAACTGGGGCCGGAAAACTGCAACA
>R=513
AGTAACATTTGTCCTTTATTAGGGAATCTAATATACTAGCCGGCATTTTATATTATTAT
>R=514
AATAAGAATTCTATATACCTACTAAAAAATCTAAAATCTAAGCGCCGTACCGAGGCTATAATTACTTTAATTACCGATTT
AACGCCTCCGCCGACTTCTAAATTACCAAGGAAGAAAGCAAAGAAAGCGCGACGAGCTACTAAGCGCGAACGCGAATAAC
GACTACCTTAGACTAAGGTAAACTCGGTCCTAGAGACAACTAGTAAAAACAA
>R=515
GGAAGATGCTGAAGTATGCCACCGGCTCGGCGAGCGAGGCGTAGCAGAGGAGCAGGATTT
>R=516
GTATGCCCGAATTCTCCCTATAAGCGTTCTCTAGGCTATTCGAAGGCTATAGCCCCGGTAGGAACTAGATTCCGCTATCT
ATCTGCGTCTATAAGAGTTACGACGCTAAAGCCCTAAGGGGGAGTATTACATTTAATATAGACTCTTACTTCGGATAGGC
AACTAGCCTAGCGGCCTTTCGATATATACTCGAGTTTTTTAAGATCCCCCCTACTATATAATAGATAGAGGGAAATCTCT
ACCGCGCACGCCTCGAGAACGCCGGTATATTCGATCCCGACAAGCTAAATTTCCTTAATATAGACGTCGCTTCCTACTTC
CTCTTTGCCCGAGACCGTGCCGCAGCAGCGGATATATACCTCTATTTCC
>R=517
TTAATCTTACTATATCCTCCGAATACCGCCGGCATATAGCAAAGCCTATCGCTA
>R=518
TATATACTAGCAACACGCTAATTCCGAAAGAAGACAAATCCCGCTAAGACTACGAATTTAGATATAAAACAGGGTTAGTT
TTAGGAGTCGATTTCGTTGCTACCTAGCAACTACTAACTAGCAACTCGACTGCTAACTTACCACTAACGACCTTATTTCT
CGGCGTTCTTAAGGGCACGCTCGGCGTATATCTGTTACTCGCGCAAACGACTCGTATAGAACTTAGAAACGCAGAAACTG
CCCTTAAACAGTTAGCTAATAAGAGCGCTAGAAACTCCTTTA
>R=519
CCGACGTACCAGTGGACGAACGCACGCTTGCTGTACATGAGATCGAATTTGT
>R=520
GCTAGAGGAGTAGGCGCTCGAAGACCTTTTAAAACATCATTACTAGCGAGATCGGACGAATATTATTAGCGTCCTTCGCC
AGTATTATACTATTCTCCCATCGGGTCTTGTCCTTAATAACTAGATAGACGACCGTTTCGTTCTAGCTCTGCAGCGTCTT
ACTATTCCGGAGATAGGAATTATAGAGGGCGGCTAGGACCCGGAGGAAGCTTATTATCGCGAGGGTTTTTATTAGACGAA
TATATACCCTATCGTTCCCGCAGGCCTTTATAGTATCCTAGTAGGTAAGCTCCTATATTATCTCATCAATCGAGAAGGAG
AGTAGGGCGGATCAATTATTAATAGAAAATATCTCCTATACTAGAAGGGTCGCCTCTAAGACAAATCGACTAGCAAATCC
CTCTATTACCTTATCAATTACTATTATCCCTCTCGCCTTCGCCACCAGGGTAGGTACTAGCAGTATATTCTCGTTCGCGC
AGCGCTACACTTTCTTATAGAGACGGACAGTCTCAAGCGTTCTGCTATCGGCGTCCGGGTTCGGCTTCGTAATTGCCTTT
AGACACTAGTCCTTCTTCTTCTTACTATAGTAATATAGCCGCTTTAGCTTACAAGCAGCGTTATTATTATCATCGGCTCG
CTTTCGCTTCAGGTCTATTATCGCCTTTCGAGGCCTATTATTCTTCTCT
>R=521
ACCGCGTACCTCGCTTTATAGTTTAACAAATTCGCCGCACTAGCCTAGGATTCCTTCGACCCGGACTATAAAGAAGAACT
AGTCTGTCGTTTCGAAAACGCATTTTCGAAAGTAAAGAATTAGCAAAAGTACATCTTTATTACAATGTCCCTAAGCAATA
TGCGGCGCTTAAGCCCCTATAAGAAGAACGCGTCTATGCATAAAACCTTCCGAGGCTTTAATATCGAGTAATACGT
>R=522
CTATATTATTATTAATAAGAAATCTATAGTCTCGCTTAAATTACTATACTATATCGACAGCTGCCTCCGCTAAGTATGCC
CTCGACGCAAGGATAAGCTATTTAGTAGATATAGCCTCCTACTCTTTAGAGACTTCTTCTAGCTTATACCGGTAGCTGAA
AAGCTACTCTTCTATAAAAAACTAAAGAACAAGGAAGAAATCGAAGGTTAGTAGTCCTACTACACTATCGATTAAAGCGC
TGCCCTGCAG
>R=523
GTCCCTTAGATTATCGCTCTTAGTAACCTAGCTTATAGTAGCTAGGTCTCTTCTTATCGATAGGCACTCGCTCGTAATAC
TCGCGCGCGCGTCCGCACGGCCT
>R=524
GAAAACAACTTAAGTGCCGCAACGCGGTAATAAGACGGTAGACGGGACGTGCTGCTCGGCGGACAAGCGTT
>R=525
TATTATAGAGTTTCCTTCCTATTATTATCTTAAGAGTATATCTTCGAGTAGTTCCTACTACCCTC
>R=526
CGTCTAGTAAGGCGTCTATGTCGACCTCTTCGAAGGGAGGAGGGAAGCGCGATATTTTAGCAGTGTAGTTTAGTGTATTT
TAGTTAGTGTGTTTTAGTT
>R=527
CTCTCGGCGACCTCTACTAAGGTCGGTGCATTCTTGTCTTGCTCGAAGTAAGGTATGTCGCTATCGAATAGGAT
>R=528
CTTAAAATCTCTTTAATAACCTAGTAACCGTCTTTAAAAGCACCTATATACGCGAGAAACTTATACTTACTAACTTACA
>R=529
GTCAGACCAAGATCACCATGCTCGAACAGCAGATTTTGACCGTGGAGACCGAGAGGGAGGCCCTTCGCACCGATTTGGAG
CACGTCAAGGCTCTGCGAGATGATGACCTCCAAGCTCTTTC
>R=530
CGCCCTTTTGGATTCGAACGCAGATGTGGTGTCCACGTCATGCAGAGGCCGCTTTGCGGCGGCGAATG
>R=531
CCTCGCCTACTAGCTCTCCTATAGCTCCTCCCTCCGTCCGCTACGCCTCCATAGCATCTAATATTACAGGCCTGTCCGAT
CCGACATAAGTTATTACCTGCATCCTAATATAGTTGCTATACTAATAGCATTTAGTCCCTTCGACAACGAGCTTCCGAAT
AGCCGCGTCTAACCTTAC
>R=532
ATATAGCTATAAGGGAGTCTATAGCGCTCTACTTTACTATAGTCTATGCAGTATTTACGTAGAGGATATAG
>R=533
CTTCCTCTCCTATAGCGAATCGCAGTAAAATACCTCCTCTCCTACCCTCTCTGCGATCTAATC
>R=534
CTAGGCCGGAGATACTAGCGTCGGATAAATGCCGCAAGGTAGTTATCGAAATCGCTAACCGCATCGGTATAATTGCTTAC
GACGAGGTCTACCTGC
>R=535
TCGTGACAGATTGTACGCGGCAAAAGGTTCTCCCGCACTTCCATTGTTCTACACA
>R=536
TGTACAGCGATGTTTTTTGAGGCCGCTAGCGTCTCGGCGCGGGCGCTAGCGGAACGAGACGCGCTAGCCGCGCGGGGTTA
ATTGCTACAGGGTATACACTAAGCCGCGAAGGATTATAGCTAAAATTTTTTTTT
>R=537
GAAGCGTGGGCTTGTTGACGGTGAGCGGCACCGGTGTCGAGCTTCATCAGCGAGACCATCTTCAGAGCACAAGCTAACAG
TCCTCCGCCTGACCGTTATAGCTCACATGAAGGACGTCTGCCAGTTCGGAGAACTGTCTGATCGTGAAGCAGCCGGACTT
CACCATACA
>R=538
CTCTCTTTAATTAATAATAACCGTGCCCTCGCAGCCTTCCAGCTATCCTTTGCGATCTAAGAC
>R=539
GATTAACTAAGGCTTTAGGATTATATTAATTCTCTCGCCGAGCCCTATCGAGCTTATTCCAG
>R=540
GGCCTCCATCCGAAAGCAAAACGGCAATTTGTCAAAAGTCGGCTTTCGAGCTTTAATCTGCGATACTGCGCCCCGTACAG
TTGTAAAAGTGATGTTTAGATAGCTGTGTATAATCTCCAAGATACGGGCTCTTAATTCATGTAAGTAAAGTTATATTTCC
ATAGTTGTTGCAGTAAGAATCATATGTCTAAAGTTGGAGGGTCGCTTTTAAGCCCTGTGCCAAAAGTTTCCGTTTTGCTG
TCGGGTGCTTGC
>R=541
GCTTAGATAGTACGTATAGCCTGCCTTTACTAAGTTTAACGCTAATATACTAGTGCAGAGGAGGTTACTAAAGCCGAGTG
TAGCAGACACTTTAGTTACTAGAACGCCGTTACTTTCTAGCACTATTTGTCTCGATTAGCGCCTTGCAATATATAGGGAA
TTATAAATAG
>R=542
ATATTAACGGCGGAGCTATTAGAAGCTTGTCCTTATTGCCCTTACAAGCAGCGCTGCGGCAGGTCTTGCAGATCTGCTTC
TAAACTTAAAAGTCGGCTAAGTCTTAACTAAACTACTTCTCCTTGCACAAACGGTATATTATTATCTAATTACTATCTAG
CTTTTAATTAAAGTTCTTAATAAGCTGCTAGTCGTAGTCCGAGACTACCGGTTAGTCGAGGTCGCTAGTTAGAGGAAGTA
GGT
>R=543
GCTTCTAACGCCTACCTTATTAGATAGTTTAGGCCTATATTAGCGGCATTAGAGGCAAAGGGCCTATAGTTATATAGAAT
AAACAATAGGGCAAGA
>R=544
GACTGAGGCGGCGCTGTGCTGTAACGGATGTTGCGAGGAGTGGCTTCGTATTCTTGCGGCTCTTCGGTTCGAGACCTGGT
CGTTCGGCGAGAGCTGCGGCCGGTCGCTGGCGTTGGCGGA
>R=545
TAGCGGGGATCTTAGTAGAAGAGCGTAAATCCTAGCTACTAAATTAGCTCCTTAATAAGAGCGACACTACTAGCCATCGA
GTCCGTAGCCTTAGTGTT
>R=546
CAGCCGTTACTATAGACGACAATTCAATTAGGCGGAAGAGCGTAGACCAAAGAGGTAGAGCAAAATTCAGCAGGGGATCA
CGTGGAGAAAGTCACGTGTCGGGTACTTTTTTGAAGATTGGCTTACAGCCAATCAAATT
>R=547
GGTTATAGCCTCTGTCTATGTTATAGCCCGCCGAAATTTTAAGCAGGTATTTAATGTACGTAGGGGTGCTATAAAATACC
GCATTCCCGACGACGACGGCGACCGACGAGGAGTGTCT
>R=548
TATCGCGCAATTCTACAAACTTCCTTATTACCGTAACAGGAGTTACAGGAATTCCGATACCTCGCAATCCTCAATACCGA
GTTACAGACCTAGCTACCCCT
>R=549
GGAAAGACTTCCTAATCCTACCGGTTTAGGAAGTAGGGGGAGTGTTAGAAATGCATCGAACATTCACTTCGTTTCTGCTT
ACAAATATAACGCCTTCTGACGTCGGCCAACGCCTTCGTGGAACCTTCCAGATGCGGTAGTTACGGATATATATAGCCCT
CGTTCGCACCGGTAGATAGTTAATTAACAACACACTCGTTTTTCCAACA
>R=550
CATCGGAGTAGACACGACCTTGTAGTCTGAGGGTGGTATGTCTAGGGGCGGATTGGATGGAAGAATTGTTTTCGCCTGGA
GAGACCCCTGGTACGATAAGGCCGTGTCCGATTC
>R=551
AAACCGCGCCTACCCTAGCTCTACCCTTAGCGCATACTTATAGCAGCGAAATCTTAAACGGGATTA
>R=552
GTTATTGTTGCCTCTACGCCCTTAGTCGACAACTCCCTTGCACGTCTTCTTGTAATTATATAGCTAGTATTATTGTCGTT
GCCGTCGCGCTATATAGCCTCCTTAGCAGGATCCCTATTACTTAGGGCAATAACCTAAGTCTCTATTAGCAGCTCCGGCT
CTAGCTCTAGTATATCCAAGCTTAGTAGTAACTATGTCTAAAACTGCGAGTACGCGT
>R=553
ATAGTGTTAGAGGGGACGATTAAGGGTAGTGCACTAGATAACTTTAGATATAAATAATTAGTA
>R=554
AATAGATATTGCATAGTAAGAAATGTAGCAGCTCTAGGAAAAGCCGACCTTCCTCTACTACCTCGACCTAGATTAGACGC
TATATATAGACGTAGA
>R=555
GAAGAGGTTTTTAAGAAGTAGGGTAATTCGAGGTAGTAGAGTTTAGAGTAGGATAGCTATATACCTAACAGGATGTGCAA
AAGTCCTAGCATAGTAATTTTAGTAAGAATTAGAGTAATTTATTGCCTAATTAGGAAGGTACAGCACTTTAGAATCTTAG
AGCGTATTAGATCTGCCCGTGCCTTCCTCCTCTCTAATACCTCCGAATACAAAATAATTACCGCACTATGCGTTATTCGT
GCTACCTTTACTACCTCCTTTACTACCTTATCTACTACCTTATTCTTCTACTCGGTAATTAACAGTTAGCTTGTATTGCT
CCTACATCGCCTCCGCTATCCGGTTACGCAGCAGTACTATCGCCGCGTTCTGCTCCTTCTTAC
>R=556
CTATTAGTATACCGGTATAATCTAGTACTCTATAGCCTTAGCTCTACCGGTTCTATTAGTATACCGGTATAATCTAGTAC
TCTCTAGTATTAGCTCTTCTAGTATGCTACTATACCGGCATACTCTACTACGTAATAGTCTTAGCTCTATATATACCGGT
ATAGTTTAGTACTCTCTAGTCTTAGCTCTACCGGTTCTATTAGTATACCGGTATAATCTAGTACTCTATAGTCTTAGCTC
TACCGGTTCTATTAGTATACCGGTATAATCTAGTACTCTCTAGTATTAGCTCTTCTAGTATGCTACTATACCGGCATACT
CTACTACGTAATAGTCTTAGCTCTATATATACCGGTATAGTCTAGTACTCTATAGTCTTAGCTCTACCGGTTCTATTA
>R=557
GGGAACGTGTAATCCGTAAAGTTAAGTATATAAAAGCTAGTTTTAGTATAATCTATCGAACTATTAAAAAGGTATGCCTG
CCGGGCTTACTAAGCCCTAGGGCCAGCGTCCCGCAACA
>R=558
GCGAGCACTAACCTCTTCGAGCGCCTCGCCTAAGAGGGTCTGAGGGCCCAGCAGCGTTTTTGGGTGATGTTGTGCAGCGC
CGCGACATCGAAAATTCAAAACTACTTTTATCGCATA
>R=559
TATATAGAGACGGCTTCTTCGATGTTACCTATAGCACACGAGAAGTTTAGGTAGCAATTCGGCATAAACCTAGA
>R=560
AACGACTATACCCTTATATTCTACTACCTAAACCGCGCTAGCTTTACCGCGGAGGCGGTCTACGAGCTAATATGCGCCGC
CTACGCCTTTATACTAGCCGCAGTCCGCCTACTCTTCGCCCTTCTAAAGTATTACCCCGAGGTCCTATTCGCCGGCGCTA
GAGACCTCTTAGCCCGAGTA
>R=561
GAGTAGTGCTTTAGTAAGATAGAGAACTACTAGTTATTTAATTAGTTTAAGAACGTTCTGCAGCTAGAGAATATGCTAGT
AGGGTTAATATAGAGGGTATCGATATTCCTTTATAATATCCT
>R=562
GCTGCGAAGCGGCAGAGTCGGCGAACCTCTTGCCGAGACACACAAATTCCGCCGTGATGTGAGGGCG
>R=563
GCCGAGGAACTCCTCGACATTCGAATTACAAACCTGTCGAGACCGGACCTCGAGGCAGACTAGGACGGCTTTACACTAGA
GACTCGTTTAACCCTCTAAAGCGAATTCGTTGTCGGCTATAGCCTACCTTCCCTAGGCACAAGGCTTTATTATATACGGT
CTCTGTTAACTAGCCTATACGACATACAAGCAGTGCGGGCTTTAAGAGGTTGTCCTACGGATCTAAATCTAGAGTACGAT
ATTAACGTACTCCGGGCTGTCGAGCACGAATAGAACCCTAATTCGGATCCTCCTATTAATGTCGTCGGGGACGAAAGATA
TTATCGCTAGGTAGGAACGATTATAAGGACTCGGCTCTTATCTAAACGACACGCTGCGCGGTTATTAACTATAGTAGACG
CAAAGCAGGTAGAGTATATAGTCGCTAACCTCTATTAGATCGGACGACTTATAGGCCGAATGTACAGAGGTTGCTTAGTA
TAATATAGTATAGCGCGCGCGGTTATCGGAGCGGCAAAAAACGTT
>R=564
TTAGTTCCTAGTAGTAGTTTATATAGTTACTAGTTAGTTTAGGAAGCTTATTTTAATATTTAGT
>R=565
TCCAAGAGAAAGTCCTGCATTGCACAGCGCGGAGACGGTCTCTTGTCATTCTGCTTCG
>R=566
TTATCTCAGCAAGCACAGACTCATCTTCGCGAGGGCCTTGCATATTTAGCGTGAATTGAAGACCCCACAAGACCCAGGTA
GACCCCGACTAATAAGACGACTGGATTTGATTAGTTAGGTTAAAGTCCTTCGCGAAGCGTCTAAGAGATTTTAGTTCTAT
GTTTAGTAAAGCGCGTTTAGGATTCCGACTATATACAAATCTACTTATTAACTATTATATAAACATCGCCTCTACTATCT
CCGAACCGGGTGCAATCGCAAGCGCCGAAGCCGATTTATATATTGCCTATATTTTAACGGAGCGCCGTCGCTATATAACG
GTCGATATATACCTTCGCGTCGAAAAGCGCGTTCGAGTAGCGCGTTTAGGATTTTAGCGTCTACGCTAGCGACGACGATA
ACGACAAAACCGCCCCTCGTTTCTTCTAACAACCTATCGCGCTGCTTCGATTGCGCAGGTATACTAGCCTCGCAGAAAGA
GATATCCGAAAAGAGCAAGACTCTAAATAAAA
>R=567
TATTAGACTAATTAATAATACCGGGTCCCTCGCGTAGGAGCGCGCGGTAGCCCTTAGTAAGATTCTAAT
>R=568
CTGATTACAAGGGCGCGGGCCAATGAGGCCTGGAAATCAACCCTGGGGCCTGCAAGTACGCCCACCAGC
>R=569
GCAGGCTCCTTAATCGGTGTTAACGCAGTCGATTTTAAAGTGCTATAAATCGGCTGCGTTTAAGAAGCTAAAGAACGAGG
ATTGCTTCTTGTTTATTAAGAAGATCCTTCCGCTAGATAAGAACGCCGAGACTGTTATAGGGTTGTCTAGTGCCGGTAAT
GCCTTCTTTAAATACTAGATTAAACAGAAGGTAAAGCAAGAGAAGGAAGCTATATTGCCTCTACTACTAGTTGTTTATTA
GCGC
>R=570
TAATAGTCTTTCCTACTAGTAGAGTAGAAGGGCTACTTAATCTACTTTCCGCTAACTAACGT
>R=571
GGGAAGAATAGAAATTCGCAATAGAAGGAGATTTGCAAAAGAACAAGTATAAAGAGCGCGTTACTAAATAATCTGCTTAA
TTTCTAAGGCGGAGGATAGGGGTTTATATAGACCGTCCTCGAGCGCAAGATCGAATTTAGCTAAAGTCCTCTATTCTACA
TTCCTTATTATTTAAGTTCGTGCGGACCTCGTATACTACTCGCTCG
>R=572
GTTGTTTGTAGTTACGACATATAATAATAAAGTCGTCGTACACATAGGGAAGAGCTAAGTAAGGTCGAGGCGCGAAATAA
GGTTAAAGAGAGTCTAGACTAAGGTATAAGAGAGCCCAAAGTAAGGCAAACAAGAGTCGAAAGTAAGGTAGAAGG
>R=573
ACTTCGGGAACGTGTGCTTGGGTTGGAAAATGAGCTACAAGGCGCGAGGCGGCAGGCCTCAAATGCAGCGATTAGCCGGG
TGAAGGCG
>R=574
TATCTTTATCGGGTATAGCCCTTCTACAAAGTAGTACCGGATCTTTAACCCTC
>R=575
ATATATCTTATGTCTAGTCGAGAATATGCATAGTAAAGATGTAGTAGAGAGGAAGAAGGGAAAGTAACCAGGGCTTAAGC
TTCGGTAAGATATAGAGGCAGCTTACTAAGACTTAGCAAAACTCTACTACTACTAGCTTGCCGGCTACACTAAGTCCTAT
AGTAGTCGG
>R=576
AGCTTGCCAGGTGTAGCGACGAGGATCGAGGTAGGGCGAGAAGTGCTGACGTCTGGAAGTGGACG
>R=577
AACTATGTTAATACCGTTTTAAGCCTCTCTCCGGACTTTATCGCTTAGGTAAAAGCTAGATACTCTTAAAGTTAACCTTA
GCGTCG
>R=578
GTTAGGAAGTCACTTCGTTTCCTAGCCTATTTAAGCCGGCTCTTAAGGTACCTAGTTAAGTTAATCCCT
>R=579
AGGTAGTATTAGTATAGCGCCGGTAGGCGGTAAGGGCGTAGCTGCTACTAATCTTAGTAAGGAATCTGCACCGGCTCCTA
TTAAGGCTGCCTCCGCATCGTCGACCCCTCTAGT
>R=580
ATTACTAAGTCTATATAGGAGTTCGGGTCTTAGGACCGAAAACTACCTGCAGAAGAACTAGATTATAGAGACGCGGTAGT
AGCTATAGGTTAGCACGTCCTATCTATTTAGGCTCTTATAAAGGAGCTCTTAGGCTTACCGGCAACTTAGGATCTCTCTA
AGTTAATGCTCCGCCGCGTTAGTCTTATTTATAGTATACTTCTGCGTATAAGATATCCTTAATCCGGGAACTAGTTCGC
>R=581
TTATTATTGTTATCCGGCTTATCTAACTAATTACTATCGCCCTCGACTTCCTCCTCCTTATCGCTATCTTC
>R=582
ATACCTATATTACGTATATAGTACATATATCGTATACAATACGTATATCTTATGCGATAGATATTTCGG
>R=583
TTGTTACTAGCCTTAAAGACAATTAACCGGCTAATCGCCGAGCGGGACTAGTTAGCA
>R=584
ATAGCAGCATGTTACTATATACTATAGTAGATTCTCTTTCTTACTACTCGACGAGTTTTCCTTCGCTA
>R=585
CTACTTGTCCGGCTTCTTAAACATAACCTTCTTATACTTATGCGCAGTACCGAACTCTA
>R=586
CGTATATATACGAACTCCGACGTATCGTCGAGGTGCGCGACAGCGACGGTAACGGCGAAGTAAAGAGCAACATAATGCTA
CGCGATATCTAAGCACGTAGGGCATTTCCTAGCTATGTCTTAAAGACAATAGAAGCCCGAAGAACATAGACACCGAGTCG
CA
>R=587
CGGATAGCATCCTCGAACTAGCAGTAGACCGGATGCTAGAAATTAAAGTTCGACT
>R=588
TCGTTAAGCGAAGGGCACGCTATTATTCTCGGTATTAGCTTAATTAGCAATAAGGTAGTTAA
>R=589
AGCGAGCTACTAAAGTACGCGTCTACTCGCACTAATAGTAGTACGTAGGATATTATCGAAGTTAACAAGAATA
>R=590
CTTATCGGCACCTTAAAGAATACGATCTATAGTAGCGGCGTCGACCTTAGTAGACTACTAGAGCTTGTCGCGACGGTCGA
CGTAGGTTAACGTCGTACTATCGTAAGTTTGCAGGTTAACCGTATAGAGGATGCACTTTATAGTAAAGAGCAGCCGAGCT
CTACTATCCTCGTTGTTGTTGCTAGAACTGCGCTTC
>R=591
TAATATTGCAGTTAGTATTCGCTATTCTATATTAGCCGTCGGACCCGACTAATAGTAGTAAATTAGTAACTTAAATAATA
GGGAGGATATTTACTATA
>R=592
CCTACTTATATCGTTCGTAGGAATTACTTAGTCGGACCGAGCGCGGATAGAGATT
>R=593
CCAGTCACGCAAGAGACGAAGCTACTGGCACCCACACTCAGCACAGAAGATGCAAAGAGCTCA
>R=594
CTCCTTATATCGGACTTACTAGCAACTGCGGCAACTGCGGTTGTGATCTACTGTCTACC
>R=595
TATAATATCATTAAACTGCCGGCGTAGCGCCTAGCGGAGGTCGTTAATAGCATT
>R=596
ACCTGCGACTTATATTAGCCCTACTGCAATAAGAGCATTTAATAGAAGCATAGGAGGTACTAAGGGTAGTAGACTAGCAC
G
>R=597
GTCGGTTCCTGATATAGAATATAGTAATACAATTGCTACTCTAAAAAACAATTCTTTAAATAAA
>R=598
GCGTAGGCTCCGGCTTAGGGCTACTAAACAGAGCGGTAAGTACTAGTTTCTTCCTTCTAGATTTCCGGGCCGAAGAGACG
ACTAGATTGTCTTTATCTCTAACGTCTATTTCTCCGAAGCTGCTAGGCAAATTCTTTCGATCCGAGCGGCGCCTAGAACA
GTCCTCGTCGACAGGAACCCTCCTGCCTTAACTCGGTCGCTCTAATCTCGTGCTCCTATACTACTTAT
>R=599
AGAGTAGTAGTTGCGGGTAACAAGTGCGCTAGGACCCTTAGGGCCTACGTCTATGCCTTAATCGAAGAACTAGGGCTTAG
CGACGAATCTAGGATTCGCGACGGGTAGTGCTAGCTAGACCTGTTCGGCTCTCTCTTAGGCGGTAAGGCTAGGTCGGTAA
AGATTCTA
>R=600
ACTACTAAGGCATATAGCAGTTTTCTTTCTTTTTTTTAGTATTACTACTAAGGCTAATATAGGTAGCCCTCCCGGTCTCT
TTGCGGTACGCCGCGCAGTAAGTCTTGTCCCTCTTGCTTTTAGTTGCAAAC
>R=601
ACGCGCGCGCCGACACTCCTATCGACCTAATTACTCTAGAGTAGCTACGCTAACTTACCGCTA
>R=602
AGCTCCGCAACCTCCCTCTCCGCCCTTAAAGCCGCTTCCTTACGAATCTAGAAACTAAAACCCGAAGCCGCGTTAGAGAT
TATAAGGGCATAGACAAGGATAA
>R=603
CCTAGCGTTGCTAATAGCGAAGGCCTTAACTGCTCTAGCAACAGTTAAGCTTACCTTAAACTCGAGCGACT
>R=604
ATACTAGCGAATACGCTCGCTCTCGTAATAGAAACGCTGCTTTAAGAGATCCTCGTCGAGGTTGCTACGCT
>R=605
ATACCTAAAGTACTAGGATAATACTTAGAGGCTACAGGAGCAACTTACGGAGGTTAGATACATCCGTACGAAGATTATTA
GATACTAGGACACTAAACAACGGACGCTAAGGGACAGTATATCTACGAGCGCGGAGCCGTATAGTATCCTTCGTAGTATC
GACCTCCTACTCCTTAAGGAGTCCGAGATAGAGCGCTAGACCCTAGTTATCGACCTCGTCTAGATGCTCTATACTATACT
CGTCGAGCGTTAGACCTA
>R=606
GCGTCCGAAGGCATCTTATATGCAAGTAGGCTATACTTAAACTTAACTTTGTCGAAGACTAAATTCTAGAAGTTGTCGAC
CTCGCCTTTAAGCTTCTTAATATACTAGTAGACGAACTAGGCTCGTGCGCCCTC
>R=607
CCTATCGTCGCAGGAGACCTTATTATAGGTACTTTCTACTATAGCAATTA
>R=608
TTGCAAAAGCCTATAGGAGCGACCTTTAAGAACTCTTACCTACAGTAGGAATTAACGGTTAGCTTCTAACGATCTTCCTT
TTTAACGAGAAACTAGTAGAACATTGCCCTCGCGTCTATAAC
>R=609
TTCTCCGGGGAGAATAGCGAGTCGAAGTAGACTACCTAGCCTGCTCGAGTATTATAGCGGAGGGCAGG
>R=610
GCCGAAGAAGACGATGAGGAGGGCGGTGATGGTGGAGCGCATTGTGCCGAGGTAGGTGTGGTGGTGTTGTGGTGTT
>R=611
TTGTACGCAGTCGTGACAGATTATACGCGGAGAAAGTTCTCCCAAATTGTTCTCCCTCTAGACACTTCG
>R=612
ATATTTCTCCTCTAACGCCTCTCTTGTTACTATTAACTCCTCTTAGTTTAGCTTA
>R=613
TAGAGCCTAAATCGAATCTCGAACGCTTACGCGAGGAACGCTCTTTAAGACTTCTA
>R=614
TTTAGCGCTAATTCAGAAATGCGGTAATGCACTAATTCGATTTCCGAACTTCCGGACTTGGCCGCTTTGGC
>R=615
GTTCTTGCAATTAACTTTTTATGCTTGTTTTAATAGATCGAGCGAGGCTAAGTCTACGGCCT
>R=616
CTATTAACCTTGCGCTAGTCTAAGTATGCGAGGCTGTGCGAATAAGGGCCTTTAAAGGTGCCTCTCGAGAGGGTAATAGT
CGTCGGTTCGCCAGTCGTTATATCGTTCGTAATCGTTGCGCTAAAGGTAACTAGATATCGTTCTATCGCCGCAAACGCAT
GCCTGTCTCTTATACCTACCTCGTTATTATCCT
>R=617
AAAAGCACTATATCGAAGAGACTCTTTGCAAGTTCGATATAGAGGATACCGGACGATCTACGTATACTCCCGC
>R=618
CTCTGCCAGTGGCATAGTTAGCATTAGCATAGCTCAGACCTCCGTGCCAGTGCCAGCTATTAGTGTAAATAGCCCTGCCA
GACGTGCCAACAAGATGCCAATGCCAGCCATGCCAATAGCATGCCAAGCCAACAAGCTCACTG
>R=619
CTAACTACGGGGGCAGCTAGCCTGCTTTACTAGTACTATCGCGGCAAAGATTGCTTCCTA
>R=620
TTATAGTTAGAGCTGTCGGTAATAATAGCGATATAAAGGCGCTCTAAGAGAGAGGGTATCTAAATTAG
>R=621
GACCGGCGGGTACCTACTCGACTAACCGTGCTGCTCCTTATATAGCTTCGACGAATATCTATCTACGTTCTCCTCTTATC
GAATCCTAAGCCCGCTAGCGCGCGGCTTACACTCTAATAGCCTCCTCGCATCCTAGCTCCTTAAACGAGGTAGCTTTACT
ATCTAGTTAAAGTTACGCTGTTAAAGACGTAAGTCGAAGTACTAGACCGCCTTCGATAGCTTACGTTTACTAATATCCTC
TATAGGCGATTACTATCCTCCGCTACTATATCTATACGCAGCCCTAGGACCGCCGTAATATAGTATATAAGAGCATTTAA
GATAGTATAGAGGGCATGCTAAAAGAACTCTCTATATCCGATAGTATT
>R=622
AGTATTTGCCTTACGCTAAGGGGCATACGGTCGCGAATCTAAGTAGAGGCAGGGTTTAGCGTCTAATTCGCACTCTCTAG
CTAGGACGGCGCTCCCTAAGAGCTAACCCCTTCTTAAGCTTTAAACCCTTCGTCCGCAGTAGGATCTAGGACGTCTCTAC
TTAATTCGAGTCCGTCCGGATATAAAACGTTCGTAACCTGTGCTTAGGGTGCTTTATGCTAAGCAGGACCTCGCGCATCC
CTCTTGCGCTAAGCGTCGCCTTTGCCGTTAACGCCGTCGCCGTCGTCGTCGTT
>R=623
AGCTAATTACTTAGCTCTCGCTCGTTATCGCTACTACTAAGGCCTGCGTACTTAGCTAGATAGAAGTCGAGGTGCTAGTG
TTTTGCTAGTAGTCCTGCTTAGCCGCGATCTAAGACCGATAATAATACGGGTACTTAATAATAGGCTTGTTTAACTTCT
>R=624
GCTAATAGTAGATTCTACGGCGTTCCGATACTATAGTAGTAAGAGTTAATATATACCCTCTTGCTGCTCTCTTGCGCTAG
TAATTAGTGTGCAGTAGAGCTGCAATTAGTAAATACAGATTTAGCGAATA
>R=625
GCAGTCGCTTTTGTGCCCTTAGAGGGGCGACCTGCTAGAAAATTCGACTACGTGCTAGCAGTTACTAGCTTAAGGCTTAT
AATAGTACGTGAATTAGATTATTTACCTGCTAGAATTAGCTAGACGATTGCACTTAAGCCCTTACCTTCCGAGCAATTAC
GGACCTTCTAGATTACGCGCGCTTATTCGAGATTACACACACCTACTTAAGAGCATTAACATGTAACCTAAGCCTTTAAT
TAAGGTTGTTACGAACGCTTAAGGTTACGCATTTACTAAAGGGGAGGATGTTTAAAAACAC
>R=626
AGATATCTTCCTTAGTTATATACGGCGGACCCTCCCGCAGCTGCTAGAAGCTAGCGTATTTTAGCT
>R=627
TGTGTATGTAGGCAAATTCACTGATTTCTAACATTACTTCCTTACTACCACCACTACTATTGTTGTT
>R=628
CTAATAGATTTATAACTTTTAGCACAGGGAACGCCTTAGTTCTAGCATCTAGAGCTATGCGGAAACCGC
>R=629
GCCGTCTAAGGCTCTAACGCACTAGTCAAACGCTAGCTAGTATTTATATC
>R=630
CCGCCGCGCGTGTATCTTAAGTATTATAGACGTAGAGGCCGCGGTTTATTACTAGTAATAGCC
>R=631
GCTAGGGTAAAGGAGTAGTCTTTCCTATCTAGGGCTAGGACGAGGGTAAGAACGGAGCGCTAGTTAGCGAGTTCCTCGTC
CGTAAAGGCCGCTA
>R=632
ATTTGCTTAGCGCAGTAAAGGAGGTTTTTCTCATTTAGCTACTTGTTATAGATTAGGCCGAGATCCTTCTATTTTACGCA
ATACTAAATTTTCCTGCTAGACTTGCGTTTAGCAATAATGCGCTCGACGTATTTAGTAGGGCGTAGGCTATTAACTATGT
CTATGTCTTCCGGGTTATTCGTATTCGGTCTTTAGTATA
>R=633
TTTTGCGAGACTTGGACTGGTGACTCTGGTGGCGTCTGTCGTCTCCAGCATTACCGGCTTCGTTGCCAGTGCCACATGCT
CAGGACTGCTGGAGAAAGCATCCGCTGCTCGTGTGTCGAAGACTGTCCGGGAACGCTTGCCATAGACCTT
>R=634
AGCGAGGCGGAGGTAATACTTACGCCGAGAGTTATATATACGGCGTATAGCGAGGGCGAGGGCGGCGGT
>R=635
TAGACCTTATAACAGTACGGTTTAAACCGGACGGTTATAGGGTCGGTTAGGTTTA
>R=636
ACTAATTCTTAGAACTCCTATCGAGATAGGAATAGCTAGAGGGATATGCTTAGAGCGCTATATTAATAGCCGATCTTCTT
TAGAGTTGCGAGGACGTAAAGCTATTACGAAAGCTCGCAACATCTTGCAGAGTCGATAACCTCTCTTTCGCTTCTACCCG
AGATAGCAGATATATCTTTTGCTTAAGGGACGGGCTAGCTTTCCGCTCGGAACCTTACTCTCGATAGCGAGCTTTAAGAT
ACG
>R=637
GCTAGTAGAGCGAGCAGCTACAACCGGTATTAAAAGCTATAGATATAAGCTAG
>R=638
GAAAGACCAAGTAAGTCTCGGCATTAGCTCGGTACATTCCAGCACAGCCACA
>R=639
CCTTATATGTTTTCGCAGTTTTGCGAGTATTATAGTATCGTGCATGTCTCTCCTGCAACGCAGCTAGCCTTTTATGTAGC
GTTTTCTGCAGGCCGATTACTCTAT
>R=640
GCACGTAACAGGCAAGCCTGTCGCCTTCGGCGATAGGCTTCTATACTAGACCCCTTCGGGGCTAGCGCCCCTTTCGGGGC
AAACCTATTCCCCTTCGGGGCAAGATTGTTTATATCTAAGGGCTCTATAATAATTCTAGCTAATAGGAGCAACAGGAGGA
GGAAAGT
>R=641
CTCCCTAGTATCTATTCCTCCTCCTTCTAGCTCTTTTGCCGGACTATTACTAAAGTAGGGCGGCGCAACGCTTAGATCTA
ACTCCCCTAAGCTAATAGAGCTATCCTGCTCTTCCTCTATAGGATCTTTACCTCTAGTACTAACTATATCTTCT
>R=642
ATACTACGACTGCTTCCTTATAATTAGATATAATAATAAGAATTAACCTGTTCGGC
>R=643
TACGCGACGTTATTTACGACTCGCTTAATCCTATATAGGCCGACATACTTATAATCGAGCT
>R=644
ATACTAGCGGACTACTAAGGTTATATAGGAATTTAATATACGTAGAGTCTAGTAGTAAGGGCGATATTCGAGGTAGTACT
AGTAGTA
>R=645
AGCTCTGCAGAAGTACGAGGAACGCCCTAATAACTTGCTAGATACTACTCTCTTCGAGTTCTGCAAACGGCATAATCTTT
AGCGTAGTAGCAAGAACCCTACCTACATCTATAGCAAGGACAATTATTGTCTTCTTAACTACTACCT
>R=646
AGCTGTTTAGTATATAGTTCTACTGCTGTATTAATATGTATTTACGCAGGGTTATATAGG
>R=647
ACGGAAGTAACGACGACCTTAAGAACACTATAGAGCAACGCCTAATCGGACGCTTTATATACTTTAAGGATAGCTTTATA
TAGAAGCACTATTGTTAGTATTAGGGGTTCGATCTAACGGAGCTTTATACTATATGTAGTATTAAGATCGACTTTAC
>R=648
CTAATAGATCGAGGTAGCTCGTGTAGTAACTACGAAGGGTAGTGTAATATAGACTAATACTCGAGCACCTAATATACGCG
TCGGCGGTGCAAGGCTATCGAGGGAGGATGTTAGACCCTAGTAATAGAGTAAGTTTCTGTAGTGTTAAGATAACAAGGAT
CGGTAGCCTAGGATATAGA
>R=649
GACCCGGCATCCTCGGCATCTTCCAGAGTACTGTTAGTGCTCATGGTGCGAGAGAAAAGCGAGCGCG
>R=650
AGCGCGCAGAAATTAATTCTGCGTACTAAATCCGGTCGTTTCTGCGTGTTAAATCAAGTCGTTTCTTCGGA
>R=651
TAATTCCCGTTCTATAATATAATAGCTTACCCCTATAGTATAGCGCGATATAATCTTATAAAGATTTAT
>R=652
AGGCCTTTTAAGCTCGTTTAAGCTAGATTGCGCCTATATAATCTATATCACTAAAGAAGAGGCAAAGGAGGAACTCGAGG
TATAAGGATACATAGAATCTCCTCCTTCCGAGAGAGTATCGAATCGAGTC
>R=653
CTTGTCTGAGGTTAATGACCTGATTACAAGGAAGTGGGCCAATCCGGTCCTAGACATCGCCCCCTTGAGCCTGTAAGTGC
CCACCAGCGCCGAGCACT
>R=654
CTCGGCGAGCCGGTTGTATTAAACGCATTCGCTATAGGCCTTAGTAAGACTTTAGCCGGGATTGCGCTTATTAACT
>R=655
GCGTCTTAATAGGCATGCCGTCCGCAAGCTTTACGCGGTAGCGCTTATTAAGCTTGTTCTTAAGTTCGAATAGCTTAGTG
TCCGGTAACTAGGTTAAATAAGCGCGTAAGAGGGTATATTAGCGGAAGAACTCTGTA
>R=656
TCGAAAGCCTACTAATCCTCTTAGCTATTGCAGCTATACGAGGACTAGTAGTGCACTAAATGGACGTTGTTACAGCATAT
CTCGAGGGCCCCCTCGACGAGGAGATATATCTAGAACCTTTCGACGGTCTAGATATCGACGAAGGCAGCGTTATACTCTT
AAAGCGCGGACTCTACGGGCTAAAGCAAAGCGGCCGCAACTGGAATAGAGTTATAACTGCCTTCTTCGAAAGCGTAGGAC
TCCTTGCTACGCCCGCGGACTAGT
>R=657
TATAAAGGCAAAGAAGCTTACTCCCTTTCTATTCTCTTCGTCGGAACAGTAGAAGTCGTAGATCGCGGACCTAGCC
>R=658
AGCTAGCGACGACCGGTCTTAATTAATATTGTCGGTCCGAACTAAATAATTT
>R=659
TCCGAGCTCGTAACTGCTAGTAGAGTTGTCGTCTATCCTATAAGCGCGTTCGCCGAGATGCAGAGGTAAAGCAGGCAGTC
CTTATCGTCTACAGCCTTAGTTACACGCATAAGGTAGCACTAATGCCTATAGTCTATTCGGTGCATTAGAAACGTATGCT
AGGATATTAAGAGGCCCTT
>R=660
ATTAAGGCCGCTAGAGTATACAACATAGCCAATAATATAAGGCAAGTGTCCCTTCTACGCTATAAATATATTACTACTAT
AAG
>R=661
AAAGAGAATATAGGCCTAGTAGAACAGGATAGTATCGAGATAAGAATAATATAATAATACCTAGAGAGAATAATA
>R=662
CTTAGAGGAGACGAGGCTATAGTGTTTGTAGACACGAGAAGAAGATGTTATGTTTAGACGTAGCAGGGATATAGAAGGTA
GAAGAGCATGTGTTGTTTGTAGTTACGACATAT
>R=663
CTAAGTTAATTATATCCGACAGCGGACTAATTCTTACCTCTAAGTTCTAGAGCACGCTTTGCTACTA
>R=664
ACTTCCAACAAGGTCTCGATTTCCGTGCTTCCCAGATGCCGCCTCAGGATC
>R=665
TCTAACGCCGTCGTCCGTTTAATAATCCGACTAATACCCGCGGAGATATCGCCGCCAACACCCTCGGAC
>R=666
TAGCGCTTTAGCTCTTTTCGGGCGCTACTAATAGCGTTAGCTTTAGCAAGAAGTTTGCGAGAATTCGATTCGTGCTTAAG
CGAAGATATCTGCCT
>R=667
GTTCCGGCCTATTAGGGAGCAAGAGCACCTGTCGCTGTGCGAACGAACCTGCTAACGACCCGGAG
>R=668
GAACACTACTAAGGACTACTCGGCAAATTTCCTGAAAATTGCGCCGCTGTCGTTTCTTTGTTTTATCGCCGTTGTTGTTG
CTATTGTCGTCGCCGTTGCTGTCCTTCGATGCGTAGAGCTCGT
>R=669
GGGCTTAGGCCTAGCTCTTTAGCTGCTATATTGTCTATAAAGTTGCTTTGCGCTCCGCAATCGAGTAGTGCTTAGAGTGT
CTTAGTCCTATTAGGACCCTGCATCTCTACTTTAAG
>R=670
GTAAAGGAGAAAGAAGAAGGAAGAAAGAAGAAAGAAAACGAGAGAGGAAGGCTACTAT
>R=671
TAAGCGATTCGAGCTAGCAAACGAAGTCGGAGAGTTAATAGACAACGAACAGGTAATTCCTTAGCTCGTTAGTCGATCTA
AAATTCTCGGTATAATCCCTTCTACTACATAGCCTTATAGTATATATCTCGGCATACCGGATAAACTCCGTCTGCGTCTT
AAGAGAGTTAGATTGCGTGCACTTAGGATATAGG
>R=672
GGAAACCCTAGCCGCCTCTAATTAGCTTACGCCGGGCTACCAACGAAGCTTAACCCTAACCTAGGAACGCCTATA
>R=673
ATAGGGTAAACGCCTAATTTATACTTAAGGGATAATCTCCGCTTTTGCGTCCTAGGTCGATAGAGCTACTTTATATTCTA
TCTAT
>R=674
TTTATACGTATATATCCGTTATATTAAGCCGTAGAATAGCTTTAGGATGTAATCTATTAGTCTAACTCGTCG
>R=675
GGTCCGCTAGCGCCTTAAACTACAGCTAATCGAGGACAATATTATCGTAGACCTTAAGCGTCCTAGAGAGCGAGCCTTCG
TCTTCCTTTATGCCGGCTAACTAATAGTACTCCGTCTTCTCGGTAGGGAGGACCTCGTCCGTAATAA
>R=676
AAAGTTAAGTTAGAAGCAGCGGGCAGCATCAGCTTTTCCGGGTATCTCGCGTAGAAGGTAGCGACAACATCCTTACTACC
TAGCAGCAAGTTATACTATAGTTGTTCTAAAATTATGCCTCTATGCTATTAGACCTTATAGTAAACCTTCTTGTATTT
>R=677
GCGGTTTCTAAAGAATCTATAGCAGGAGACTCGAGGGTCCTTGTAGCGATAGCGCCTGCGTCTTGTCTCG
>R=678
GGCCCCGCTCAAATCGCACCGCATAACTTGGCCTCTGTTGGCTCGGATCGTACAGTCTGTATCGGAGAACGGAA
>R=679
GCACTTAGCCTAGCACTACCTAATCTACCGCTAAATCTACCGCCTATCCTACCGCTAATAGTAACCGAACCCT
>R=680
TCTAGAACTTAAGGCAAAACGAGTTTTGCGTTAACGTCTAAGTAGAAGTTAGCAATCTAGC
>R=681
AACTACCTACTATTATAAACAACACCTACTAACCTACTATTATAAACAATCTGCTACCGCCCTACTTCGCACCTCTGCGC
GCTAACACGCTATTATCTATAACATCGTCTACTCGCTGCGCAACGAGCAATTCTTAGCTTATCCTACGTTTAAGAAGTTC
GCCTAGACCCTAAAGGTTTGTTCTTTCTACTGCTCTATACGTGTTAGCATCTAATCGAAGCGTAGCCTCTATGTCTCTGT
CCTTACCTTAAGATTATTGCGCAAACT
>R=682
TTGCTACTAGACTCTATAAGCCGGTAGATATTAATTATCAAGAGGACTAGTAATATACGCTACTATAAGGA
>R=683
GACTATGCCTCACGCGCTCGGGTATCGTACGTACGACCTCGCTTTGGGCTCGGTCT
>R=684
GGTGACATTCTATGATTATACTTATTTTTGGACCTACGTCGGTGGCCGCTGAGCTTGCTCATGTCACTGACGACCGTGTC
GCCAGTATTGCACTGCCTCTGGCTGACGCGAA
>R=685
GTACAAGATTCTTTGCAGGACGACGAGGTCGCGCAAGCAACAGAAGGCCAGACTGCGCA
>R=686
ATTCTCTAATTGCGACCGTGCACGTAACCGACCGTGCATACGAGCGACCTCTCTTCTA
>R=687
AGTTGCATTTACCGGGTAGACTAGCAGTTAGTCGTTAGCCTACGGAGGAGTAAGTGTCTCCGCTAGCTCTTTCTCTTTAG
CGTCTTCGACTTTGCAG
>R=688
AGCTATCGCCTCTTTATTATCTAGATCGTTATCTTCTTCGTTACGTCCTACTACTAGACCGAGATCTGGACCTGCACCGG
GCTATAGAAGATCGGTCTCGGATAATAGGTCTGTAAGTAGTAAAGTCCTACCTA
>R=689
TCGATATCCTACTAGGATAGAACATCTACCTAGTTATCTTAGTAGTATTCTTAGAGCCCGCTCTAAA
>R=690
TCTAGGCGGAGTATACCGGCGCGGCTTAATAAGTAGCCTTATACTAGTATATATATCGAGTATA
>R=691
ATATCTATAAACGCCTAGTAGACAACGAAGAGAACTAGTAGAAAGCGGAACTTATTATAGTACG
>R=692
AAGAGTAAGCAACTACTAGAACCGAGCACTTAATACCTCGTATACTAGAAAGGATATAAGAGATTAGAGGCTATATAGGA
GCCTGCTAAAAATATCGTTAAGTATACAACCGCAGTACTAGCTAACTTCTA
>R=693
ACACTACTTATAAGGAAAAGCACCTTATTATACTTCTCTAGAGGCGCTTCTC
>R=694
TTCCGTCGTCTAGTAAATTTCGTAGTGCCGAACCTAGACAGCCCGATTCGCATTTCGATATAAGGAC
>R=695
TAATCCGATTACCGAGTATCTATAGATTATATAGAAACGTAAATAAACTAGCTCCCTATTTTCGACT
>R=696
CAGCCGTATTCGTCGCAGGTAGATTACTAGCAGTCGCAGTCGCAGTCGCAG
>R=697
GGTTTTCTAGCTATAGTTATCGCAGCCCTTCTACTTTAGGGCACTGCCGTTACTACTAAACGTATTACTATAG
>R=698
TTCGGTCGCGGATAGGGTCGTTTAGTAAGAATAACGGTCGTTCGAGAAAAGTCGTAGTCGTCCGGTAGAAAATAGGGCTA
GAAGGGAACTAAACGCTACATTAGCACTATATAGGCTA
>R=699
TAGCTAGTAGACGACTTGTTTAAGCGACAATTTAACAGCCTTGCCAGTCTACTTATTAAGCACAAACAACTAACGAGCCT
CATAGCTAAAGCCGAGCGATACAAGCACACCGAGGAAGGCGTTAATAACTGTCTCTATCTCGCTGCTGCCCTAGTGCGTA
ACGCCCTTAGTAAGGTTGTAGTATCTCTTGCGATTAAGCTAGAGGTCCTTTAACGACAGTTGCCTATATACCGTCTTATA
CGACTCTCCGGTAAGACGCAGTTAAGCGGCATAGGCGAGGGCTTCCTAGTATGCTAGCATTCGCTTCTAGT
>R=700
TACTATACCTTAAACCTAGCGATATACCCCCCTACTACTAGGCTAGGCTAG
>R=701
GCTAGGGAAGCACTCGATCTAGATAATACTTTAGCAGCAGACTAGACTATAGCGAATCCGCATTACTCTATTATCTAGAA
CCCTATACTCGAGATAGGGTTCGAAGAGCCGGCTTAAATCGCCTATTTCCCCCTAGTCGTATAGGTGTATTTCCTCTGCA
ATATTATTAAGAAGTATGTCGACTTTTTAAAGTCGATCGAGCGAACCCGAGGGCGCTATCCTAATAAAGCTTTAGACCGG
GAATT
>R=702
TATATTAGGTGCTAGAAGCCTATTTCGCGTTGCCTAGAGGTATAATAGATCT
>R=703
AAGTAAAGGGAGCTAATAGGTTGCGTAGTAACAATATTAGTGTAGGATAGCCTCTAGCGGCTCGTAAGAG
>R=704
TGAGCTATGCTAATGCTAACTATGCCACTGGCAGAGAGCGATAGGGGTGTTCTGTCCGCGTATTCCGTTCACCACAAGCG
TTTGAGACAAACTATACCTCGGATCTACGTCCGTGCTCTCCCTATTAGCATAAGCTA
>R=705
TAGGGTATCCTTTAGATAGTAATCTCCCTATTTCTTCTCCTCGCCCGCCTCTAGGAAGGCTTCTCTCGTGCGGATAAGCC
TAGCCTTCTCGACGCCTAGGTAATAGTTAACGACGCGGGAGCGGTTCTTGCGGTAGCGCGTTGCTATCTAGAAACGGGCC
GCTAGGG
>R=706
AATCGACGTCCGCCCTCTACGCCGATTCGTAATACTACCGGTTACTAGAACTCGGCGGCATCTAGCTCCTCCAAATTTAC
TACAATAGCGCCCTTTAGACCTAGGTCTAT
>R=707
CTTCCGACGATATAGCAAGAGTGCTTTCGAAACTGTTTCCGCGCCGAACATTGCAAAGCCCGGTTTCTAGAATTCTAGGA
GTATACTAGAAATTACGCGTATA
>R=708
ATCGTAGAAACGTTTATTAGTATCTAAGGCATCGAATATATAGACAATTAACTCTTCCCCTTTAATT
>R=709
AAGCGATCTCCTCCTATCTTGTCGTCTATAACTCTTTCTTATATAGTAGCAGATAGTCGGCAAGCTTGTTAGAAGCATCG
ACTAGTTAGGATAGAAGAGCCCGGACTACTATTCGCCGCCTTTGTTTCTCCTCGTAGGCCGAGAAGACTAATTGCGCCCT
>R=710
ATTTGACATCTCATCAGGACCGTGTCGACATTGCCGCGTATCTTGATCTTTCAAAGCAATTCC
>R=711
TAGTTTAGTAGCTTTATTAGCTACTTAGGCCTTCCTCTTAATAGCATTTACGGCAGTACGAGACGTGCCCTTAGGTGCCG
TCTAAGGTGCCTTTTTAGGTAGCATTTAAGCTGCTATGCCGCCTATTAGAGGTACTACTATATCGCTGCTAATATAGTTA
GGAGGAAGCGTAAAGGTTACCGACTTCCTTCTCGTTCGTTTAGC
>R=712
TCGGCGAAGTAACAAGTAGGGATCGGTAGTAGAAGGTACTTAAAGGAGAGGGCAACCTAGGTAGAGAGTACTTATGGATA
GTT
>R=713
AGGCGGTTAGTCTTTAGCTTTAAAGCCTGCGAGCTGCCGTCGCTACTAGATAGCCTAGATAAGATTAGGCGGTAAGGTAG
GGAAGGAGTTCGAAGCTATAACCTAGGCGAGAATATTAGGTATACTAGCAAAACGCTCGACTAGTTTCTAGAGAGTAAAT
CAATTCGTAGCGGAGGCCGGCGGTAAGTCGGCGATACTAT
>R=714
ACTTTCGCGTCTACTATCCTTTACCCTATTCTAGAACCTACCTTATTACTTCTAGACTAGGAAAACAATACGCGCAGGGC
TCCTATACGCGACCCTTATACGCCTGCCTACTTAGGACCTAAGTTTAGGTTTATACGTTAATAGTACCCGCTTCCGCACC
TACCTTCCGCTCGAGACCCTAGCGACTACCTTATCTAAACTGCACTGCCCGCTTAGACTAAATCGCTTTCCCTAATCTTA
TCGTACCTATCTCGACTAGCTAAGCCTTAGCTA
>R=715
CCTTACTACCCTTACTACCCTTATTAATCCTTCCTCTGCCGCTTCCTCTATA
>R=716
GTACTCTCTAGAGAGTTCCTTTGCAAGGATTGCGCTCGACAGTCTCTTCGTATTACTAGCAT
>R=717
CGGATTAAAGGACAGAGGGGTTGTTAGAAGGCGCAAGATCTCCTAAGCTAACTGCTCTAACACAGGCTTAAGCTCGACAG
AGTCCTCTTCTAGGAAGAGCAACCTGTTACTAATGCCCTAGAATCCTTTCCTAAGACCTCTTAACATCGCAAGAATAGCA
GGAA
>R=718
TTTAGATTAAGCGTTTCCTCGAGCAAATACGCTATCCTACGGGCTCTATACAACTCTACGGCGATAACGAGGCGTCCCTA
GCCTTAGTTAAGAACCCCGAGTTCCACTCCCGGACTAAGCACTTAGACGTAGCGCTGCACTACGTACGAGAGCTCGCCGA
AGATCGAACGATTTATATCTCTTACTGCCTAACGAAAGAGATGCTAGCAGACTGTCTTACGAAGCCTTTACCTAAGGTAA
AGCACCTCGAAAACGTTCGTTTACTCGGATATACGACTACGGG
>R=719
CATTGTTAGAAGAAATATAAGCCGCAACTGTGCAAGATCCAGTGGCGGCGTCGCCTTTTGCCATTCC
>R=720
AGCTAGCAGTTACCCTAACAAGTAGGTTTAAAGTTTCCTACTTTACTAAATA
>R=721
ACTAGATGCCGTACCCTTAAAGTTACGACTATTAAGCTACTTATTCTAGGCCTAGGCGTATATTAGCCCGTTTACATCTA
TATCGCTGCAGATCTCTAGGATCTTCGCGTGCTTGTCCTCGTGCGCGGCCGTTAAGAAATGCCTATATAAGTACTA
>R=722
AGAGTTAAGACAATAGCGAGCAGTATAGGGCTGCTAGAAATCGAGGAAAGGGACTAGCAACAGGACTAGCA
>R=723
CTGTTTATATAGGCAGCGTTACTATAAACACGAATTCCTTCTATTGTTGTAGGAAGTGAAGTGAAAGAGTGAAGCCAAAC
GCTAAGCATCGTCACGTTTACCCTGAACTTTCGGACGGAGCCGGTGCTATGCCGAATGCGTCTTAGCCCCTTCGGGCCAA
CCTTTGAGCACCGCTCGTCTAAATAGGCTTCAT
>R=724
AGTTGCATTTACCGGGTAGACTAGCAGTTAGTCGTTAGCCTACGGAGGAGTAAGTGTCTCCGCTAGCTCTTTCTCTTTAG
CGTCTTCGACTTTGCAGAGGTCGCGAAGTTTGCGCTAGGCAGAATCGGCGTCGTAGCCATCTACTAGGCGACGGCGGAAG
T
>R=725
GTTCTGAAGGATCTCACCAATCGAATCCACGCTTTCATAATGTCATAACAGGGGGCCGCTCACGCGAAGAAGTCACTCTT
ACGCCAAGATCGAGCCG
>R=726
TATTAAAGAGGCTAAACAGGGCGACAAGACCCTAACAGGGCTAATAAACTACCTAAAGGAAT
>R=727
AGAACATTCGCATAAAAGCAATTTAGCAATGCTATAATCCGACGCTAGCTAGCTACTAAGGACTAGCCCGTACGTACGAG
CTGCTTAGACGACAGCTTGTTTACTAGACAGGAATAAGTAGTAATGTTGCACGCTATATAAGGAACTGCGCGTGTACACG
CTCTAGGCTATCTCGTCGACTATACTAGGGAACATTGTTATCTATGCCTATACTGCATACGCCTTAGGCTTACGTCGCTA
TCGACTATATCGTTAACCTTCTACTAAGCCGAGACCCTAAAACCGGCATT
>R=728
AGACCTTAGCCGGCAGTTACGTCTACTAGCCTAGTAGTTAAAACTTTTATAGACGTAGCCTATTAGCTTAGATAAGCGCC
GCGCAGATAGCTTCGATAAATTACGTAAATTAGCCC
>R=729
TAGAAGACGACTTTAATAGAGGCTAACGAGTAAGGGACAAAGGAAGCTAGA
>R=730
CGACTCTGCACGCTACAACCGCTATGTAGCAACAGCCGTTTGCACCTCTTCGACTAAGCGGCCTTCGCAATATAGAACTG
CTAGGTAAGGGTCGTCCTAATCTAGACTA
>R=731
CTTTCCCCGCGGAACTTCGACTTTGCCCCCCTCCCTCTACCTTAAATATCTTTACAACTACTTATCTAGCTTTAATACTA
ATAAGGAAACATATAGTTCTATACTTCTTACGTAGGAGGATAACATAATATAGAAAGATTGTCTTAAAGAGAGGCTACTA
GAGC
>R=732
CATCCTCGTTACTTCGCAAGCAATAGAGCCCTTAGCTGCATTAAATAGACGCCTTAGTAGATATCTGCATATAACGAGGC
GTTTAATTTACTACAAGAGCAATTGCTAGAGCGCCTAAGT
>R=733
TATAGGAAGATCGGCTAGGACGGAGCTATAATTAATAACGAGGATAAGCTAACATCTTGTTTATAGCGATATAATT
>R=734
AGTCTACTACTAAGTGTAATAAAAGTATTTATAGCTATGTAGGCTCTAAGGCTTT
>R=735
CGTAAGATCGGCATCTTAAATATAGACTAAAGCTTCGCTTTCTAATACTTAACTCCAGGACCCTCACGTAGTATAGCACG
AGCTAGTATAGTAAGGCTATAATTAAACTAG
>R=736
TAGCGATAGCAGGACTTCTACTCTACACCGCTCTTGCCCTTGCCGCTAGCATAGCGAATCGACTTCCGGAGACTTAGAGG
CCACACCGGTAGTTTCTCGTAGGCAAGGCCTACTATCCGCCGTCGAGTTGTCGGAGTCGCAGCCGGCACTTTAACCTAGG
CGGT
>R=737
AGGGTAAAGCGACTCTTGCGATTATTTTATTGTATTAGAAGTCTAGCTAGATTTAACTTCTTTGC
>R=738
TAGAGGTAGCAGAGGGCAGTAGCCGGCGAAGTCGCTCGGACGAGTTCTATATATTACGCGCGTAGATAGGTCCGTAATCG
GATTATTAATATTAGGGCGGCTAGAGTAAGGTTAGACGCGGCTATTC
>R=739
TCTAGCTTCCTTATTCTCTTCTGCGATATCTACCTTCGACTATATACGCTACATAGCCTTAAT
>R=740
GCATCTGTATAGAGATATTCGCGCGATTTTATAGGCGTTTTTAAGGGTTACTGTTGCTTTACCTTCTATAGTCTTTGTAT
ATACAACTACGCAATTTTAATTCGCTCTCTCTATTTATTAGCTCTTCCGCTTGCAGTAGCTTAATACGCCGAATCTAGCT
>R=741
GACCTAATCGCTTCCCTGCCCTCTTTAGCTCGCTCTCTGCGAGCCGCGAGAGCTTTACTACTTATCCTAGAGTTCCCTGC
AAGCAAGGATGTAGTACTACTAACGGTACTTTCTCTAACTGCTTTAGGATCTTAGATAGCGAGGGAGAATACCTCTTTAG
CGGTGCTTGCACGAACTGCTTGTACTAGAATTAGCAGAAC
>R=742
CTCGAACCCACGACCTTGAGGTTCCGGTTCAAGCCCTGATATTGGCATCAGGGCGAGAGATAAGAGCCACACGCTCTACC
GATTGAGCCTG
>R=743
TCGATAGCGACGACGACCGGGTTCGATAGAACTAACAACTAATACGCAGGAATCGCTAGCTAACTC
>R=744
AGCGTAATATTCTACGCCTTCTCCATGTTAACGCGCAAGGTTACTATTTAGATTATACTAATTAGCAAGC
>R=745
CGGTGGCCTCTCAGCCCCAACCCACATCACGATCAAGCCTCCGACTGGCGATA
>R=746
AGGATGTGTTTAAAGCTAAGTAAGAACACCTTAATCTCGCAAAGGCGACCTAGAGACGACTACTCTTAGCGGCTAGGTAG
TAGATCTATTGCTAGGAGCGTATAGGACAGTAGTACGAAGACGTTTTAAAGACAAGTCTACTCGGGCAGGCGACCTCTTT
TCGTCCT
>R=747
AGGCGGGTCTTAGTCTTAAGCTTACCCTAGTAGGTAGGGTTAAGGGTAAGCTAAAGACGCTAG
>R=748
ATGCAGACCGCTACCGGCATGCCCGAGCTAATTAGATTCCGGGTCCTAACTAATATATCGAGGTCTAAACTAATTAATTA
GTAAGGACCTTAAATATTAAAGGGTTAAAGTT
>R=749
TTTGTAAATACATCCGGCTATATAAGCTAGTAGTCTAATAATCCGTTCCGATTCCTATAGTAAGCTCGT
>R=750
CTATACGTAGTATTAAGATCGACTTTACCAATGCAGGAGTACTTACGATCGTGCAGGCCTTCGGCATAGTCTTTATACTG
C
>R=751
CTTTGTGCCGTGGACGCCATCCGAGTGGATATTCCTGTATGCAGTCCACAGGC
>R=752
CTAGGAAAGACTAGAATAGTCGCAGGACTAATTAATAGCAGCGCGCAGGATAACTTCTATAACT
>R=753
CCTGTTGAAGATTATGAGCTATTAGATTGAAGAAGGAACTATCTACCTTCACAAAGTTTTGAGGTACCGGCATCGGTTAC
CATAACTAAACAGACCCACATTCTAACACTCCTAC
>R=754
CTTATAGGTATAGTAGTATTGTTCTTATATATTAGGATATCTAGTCTTATTCCTTAG
>R=755
TTATATCGGGACCTAATAGTTTCCGCCTAGAAACGCAATAATACGAAGAAAAG
>R=756
AAGTGTCTATTGCTTTAAGCTCTTCTGCAAGGATGTCTTCGATATTAGGCCCAGACTCCTCTTGCATCGAGTCTTAAATA
GTCTGCTCTAAGACTTAGGGAGCGTTCCTGCTTGTTAGGGGAAATTCCTTAAGCTCTCTTTCGAGCACAAGTTCTTGTTG
CAGAGCGTCCTAGTGTAGGGAATTAGGGAGCTCTTTAATCCTGCCTAAGACAGAAGGTTGTCGCTGTCTT
>R=757
ATATACTATAACTATAAGTAGGACAACTAGGCCTCCCTACTATTAACAGCGGAGTTTGCCTATAATAATAG
>R=758
TAGTATAGTAACTAGACTCGTACTAGAAGTGCTTAGAAATCTTCTGCTTCTACTCGCTAAAGAGTATAGTATTCTTAGTC
TTATTACCGAACTACTTATCCGGTTTCTTAAACATAACTTT
>R=759
TCGAATCTATACTAGTAGTCGGTAATATTAAACTTAGGCTTAAGCACCGTGTTAAGGAAGAGGACAAACCGGCGCTCGAA
GTAGGCGTC
>R=760
TAGCAGATCCTACTCGAACAGGCTCCTAGGACAAGCAGGCGTTCTCGGCCTTAAGTCGGACAGCGTCCGCTTTAAGTTA
>R=761
AGCCGGCTCCGAAGAAGGTTAGGATAAGCACGTCTACTAACCGACGCAACATGCTAATATTACTATACTTAACGGTATAT
TGCAGTATAAGGAACTGCTCCGACTCCTGCAGGAAGCGGCATATAGTGCGGAATTCGTCGTCCTTATAGCTATCGCCGTC
CTAAGCATCCTTAGTAAACGCCTAGAGGCGCATATCCTTAACAAGAGCGTTAAAGACAGCCGGCTAAAGTCGAGATAAGA
TATA
>R=762
TATTAGTCGATTCCTTAGTCTGTAAAGGCCTTACGGATAGTACGCTACTTAGCGCT
>R=763
TCTTTTTAGGGATATAGAGAACGTAGGTTTAATCTTATCTAGCGAGGTATATAGCGCCTATAGGCAAGAAGAGGTAAGAC
TCTAGTAGCGATAAGGTTGTTGTTACTAGAAGGAATGCTTATAGACGAAAGTATTATATTACGCCCGATAGAGATATCTT
AAAAGC
>R=764
CTAGACTAAGGCGGAGAAGGAGGACTTACTAGATCGTGTTCTAGTATTTA
>R=765
ATGTCTACTAGAAGCGTCGGCTACTTATACTTGCATAGACAGAAAATACAAGTAAGTAGCTCCCCTCTTGCTTATAACTC
GTTAGACCTGTATTTTA
>R=766
GGAGACGATAAAGAACCGCGCGCTGCCTCCGGCCTCCCTCCTTCCGCGACATACAATAAGCTCTTCGGCGTGCGAGACAC
TATACTAGCAC
>R=767
TATATAGTAAGCTCGCTACTAGGGTAAGGCGTACTAGGTCGACCGGATATATTTAGTATAGTTTTTAGTTAGTTTCGGGG
ATAAAAAGCGTATATATATATAGAAACTAGTCTATAGAAGGGCTAGAGGGGATTCTACTATAGGATATTTAATACCGGAT
AAAG
>R=768
ACTATACGTAGCGGAGAAATATACGTGCGTAGTAATCGGCTTCTATAGACAGGACGGGAATTAGATAGCGTTCCTTAGTT
AT
>R=769
GTAGACCTAGCCTTAACGCTTATAGACCTAGCGCTAGCCGTATTAGCCGAATAGTGTTGCTAATCCCGGCGCCGGCGCCT
ATAACTAAGGCTATAGTAGAGGTATAGACCTAGGGTACGAAAACGCTATAGTTACTCGTAACTACTATAGCAGTAGACGC
G
>R=770
AGTCTAAAGGCAAGCTGCCGTCCGCAAGCCGTGCTGCAGAGCTTCTCAGAAAGCGTCGTGAAGG
>R=771
GTCTTCTCGTACGGGCGTCTAGCATAAGCGGTATCTAGGTCCGCCGAGAACGGAATCTATTTAGAAAAGCG
>R=772
GACGCGCACGGACGATTTAAGGTGCACAATCGCCGTTTTCCGTCGACGCGCGTATTTTCCGAGTGCTCGTGTAAGAGAT
>R=773
CGAGGTAGTAAAGACGAACTATGCATACAACAACTTTAGTATAGAAGTAATA
>R=774
AAGACGTGAATAGCATGGACTGTTCTCGCTTGAAGTGGAGTAGATTCGTCCGAGCCCAGTAATCTCAGTGAAGGTGTTGT
TGTTTTCCAATGGCTGTTTCAAAGCCAGGCTCCGGTAGGCTTCATCGAACCCGAGGGTGGATGAGGTGTCGAAG
>R=775
GGCTCGAAGAAACCGAAGAGGTACTCGCCCGAGCCGCCGCGGCTAACCCCGGACCGAAGGAGTCTAATAGGAATAACAAA
ACGAAGGATTTCGGATCGAATTCGAAGAAAGACAAGAAGTGCTTCTATTGCAAGAAGAAAGGACACTTTATAAGCGAGTG
CCGAACTCGCAAGGCTAAGAAGAAGGACGCCGAGCC
>R=776
ACCTCTAATCGCGGTAGCACCGTATAGCTTCGTAGTTAGTGCGTTATAATAGGAATAG
>R=777
AAGCTAAGTACGGCGTTCTACCTGCAGACGGATAGGCAGACAGAGAGGCAGAACTA
>R=778
TATAGAGGGCAGTTTTAACACAACTACTAGCTTCTTCTTCTTTACACGACGTTTAGCTAGCCGTGCCTTGCGTATAGAGG
CTTAAAGGTCTATTTTTAGCTATAAATTAACCTCC
>R=779
GCTAGTAGTAAGAGTACGTATTCCTTAGTCGCGAGTGCTTCTAGCTCTGCCGGTAAAACTAATAAAGCGACGTCGAGAGG
TAGT
>R=780
GAGGCGCGCTATACTCGAACATTAGTACGAGATACTACTAATAGACCCGCAGGCAATGCGCTAAGCCCTAAC
>R=781
AGGGGTATACGAATGTAAAATCCGAATAGGCTGCCCCCAGCGCCAAATCCCTCGACTTAGGGACTAATTTAAATAGATTT
AA
>R=782
GCCGTAAGATTAGGCATTATGTACTTGCTACGAGCGGGTTAGCGCAGGGCTTTTGCAGCCTAAGGGGATCGGTAGAGCGA
ACTTAGCTAAATAGTACAGCTCTAACATAAGCTCCTAGTCTCGCTGCTGCGAGTCGCTCGGCTCTCCGCCGTAGATGTTC
CTAAGCAAGATCTCGAGGACTTCCGGCCGATTATCCTTTAGCAAGTACTTAGCCTAATTCGCATCCTAGGAAG
>R=783
ACAACCCAACACCTCAATCCACACCATTATAACCCTTCTCTGGCCCTACTCCG
>R=784
GAGCGAGAGAACTAACTAGACTATTAAAATTGCAATTCGATACTTTATTACCGCTAACCCTTAGGCAGCTTAGAC
>R=785
GCAGGTAAACCTATCTGTCCGCCCTTGTAGTCGACGCGATATAAGGTCTTTACGCTTCCGCATTATACTTATAGTAACAG
GCTCGGTTAGACTATATTACTCTGC
>R=786
ATAGAGGAAGTCTTATATTATCTACTAGTAAGTAAGTAAAGGGGTGTGCATATATGTAGCTATCTAAGGAAGGTCGGTAG
GTCCGAAGATATATATAAAGTCCTTAGCATAGCGCTAACCGCTTTAGGCTATCTAGCTTCCTTTGTCCCTTACT
>R=787
AGTAAGTATAGAGGGGAGGGTAGCCCTTTATACTACTACCTCGTCGAGTGCG
>R=788
ATAGATCGAATGCGACTTATTAGATCGCTGCCGAGGTCGATAGTAGGATAATCCCGGGCAGTATCGGCATTAACGATAGT
AAGATACTAGTATATACTATTAACCTTAAGGTTTATAATAGTGTATATTTGCTAGAGTGTTTCGGTCGCCTCGGAGTAGC
TGTCGTCGTCCGTAACGTCGCGTAGAAAATATGT
>R=789
TCGACCTCTCCTCTTCGTTCACCGCAGAGCTCCTCGACGACACCTCCAACCGCCTCTACCCAC
>R=790
CCGCGCTCGACGCTCTTACCGATACCGAGGAGATACTTATCGCCTAGGTTCATCCGATGC
>R=791
TAGTAATATTACTAGTAATCCTCGAGCGCAGGTCGCAGAGGTTATTTAAGAAGCGCAT
>R=792
TCTTAATTCGGATGCGATAGTACGCGTCTCGTATATCTAGCTTTATAAAGAACTTTGCTAACGCTA
>R=793
CTTCGTTAGTTAATATACTATAAGGGGGACACGCTCTTAATCGCTCGTACTAGAT
>R=794
ATAGTACTGCTAAGGAGCTCGCCGACGCTGCGGGTACTAAGGATAGTCCCGAAGAAAGCGGGGCGGGTGTTTCTTAGAGT
ACCGTCGGCAATATCCCTTAACTAATCGACCCTATATATACCCGTATATAGAGGGACTATATTACTCCGTACTAAACGAG
ACCTAGGTCGA
>R=795
AGCTAGCCGCTACCTATATCTAGAGCATTTTAGGAAAGGACTAATAGAGTTTGTTTTTTAATATATTGCAGAGGAGTT
>R=796
CGGAAAGCAGCCTCGTTAGCGAAAATAATATACTTCTATTCGTCTAGATCCTAGCCCTAAAAGCGCCGGGCCTACTCTAA
TCGCTTAGCCCGGATCGCAGGGCTTGTTTTAGGTTTAGTACGTCTCTAGAACCG
>R=797
TAAGCCGAACCGTTAGAGCTAATTGTTCGTGCGCTATTAATCTAGACAAACATAATATATAGCTTTATCTA
>R=798
AAGAAGGACTATACAGTCCTCGTTAAGAGGATGTACAAGAAGGAGATCTTTT
>R=799
TCGTTATGCGCATAACGCATTTAGTAATAGCTCGTAGGGCTCGATAATACAACAAAGGAGGCCTAAAACACGTAGTAAGG
AAGTAAAGTAAATATCTAAGGACTCCTATTATAAGAAAGGGCCGGATAATTACTAAATATAGCGCCTGCGACATATAAAT
CCGGTAATAATACGAATATAAGCAGGATCTAAGGGAAGAACGAACAGAATCTAAAGGAAAAGTAGATAGGGTCTAAAAGA
GATATAATAATTCGGTAAG
>R=800
AGAATAACTTCCTAGAGGATAGTAACTTATTAGAAGATATAGTTAGTACTAGAGGTAAAGATCCTATAGAGGAAGAGCAG
GATAGCTCTATTAGCTTAGGGGAGTTAGATCTAAGCGTTGCGCCGCCCTACTTTAGTAATAGTCCGGCAAAAGAGCTAGA
AGGAGGAGGAATAGATACTAGGGAG
>R=801
CCGCTACTACAATCTCCTTACCGCCGCTGCCCTCGCCTACCCCCTCTTCGTCGCTA
>R=802
TATCTAAGTATCCACGCTTAACTATCTTAATAGCACTTTAAATAGCCTTTGTAGAAAGGAACTTAGAGGCTAGTTTATAA
GAAGATCGG
>R=803
GGCTACGACGCACTCGGACAAGCCACCCGGCATGGGAACATCAGATCGGCCGTCGAC
>R=804
ACCAAGAAGAAAAGCTGACAATGCCCGTGATGAGATCGAACCGACTTGGCTATCTTGGAGGAAAGGCA
>R=805
ATATTATTATATTTAATAGAAGGAAGGAGGTGCGGTTAAGTAGAAGATTCGCACTGCGGCAATAGCGTTATTAAT
>R=806
CTTAGTCGGTCGAGGGATCTTAGGAGCTAGTAGGTAGTCCTAGTTTAGAGC
>R=807
TTACGGCTTAATAAAAGAGAGGCGTAATTAAGGTAATTCTAATAACTCGGTAAATAGACAAGTTTATATATAATACTATA
GAAGAGAGTCTAAGAAGG
>R=808
CTAGTATATACGAGATAAGCCCTCTCGGCGCAGCAACGAGCATAACTGCGCAGATCTCTTACCTGCGCAAT
>R=809
CTATTAGTAAAGAGTCCGTCTATATAGTAGTAGTTGCGATGTTCTTAATAATAGTAGAGCGGTCGGATAGATAAGGATCT
TCTACAAATTAAGAGTCGATAATAGGTAGTAGATTAAGGTTACCGTTGTTAATTAACAGGCTAAGGGTATCGTTATTAGG
CTCGCTATTACTAATCTTTGTATACAATTAGCTTAAAAGCATGTATACTAAACCTAGCCCTTGCTAACCTCTTCCTTTAC
T
>R=810
ATGTTAGAAGAGGGGCCTACAAAGCAAGTAGAGTTAATAGGAATTAACGCCTCTCTAGAGGGCATGTTGTTAACAGAGGC
GGGAGTCTAGGATCGAGCCCTGGATCTTAAGGGCCTAACCGCAGTGTTAGAGAAAGTGCAGCGGTTCTGCTAATTCTAGT
ACAAGCAGT
>R=811
TCTATACCCTTACTTTTTCTAATATACCGAGACAACGAGTACGCACCTGCATACCGCCCTACTCCTAG
>R=812
TTTCCTGCCTAATACCAGGATAGGCGGATATCTAGCCTAATACTAGATATACAGATTTCCCGCCTAATACTAGAATAGGC
GGA
>R=813
GGATATAGACTAGGTTATCTAGAAGCCGCCCGCTAGAGTTTCGTATAAGACGCTAAA
>R=814
ACTAGAGCCTATAAGGGATATAGCGTTCTATAGTCCGGTTGTGCTAATCTAATTTGCTAGAGCACTTCTAAGAAGTCTAC
ACG
>R=815
GTATCTAATAATAGAGTTTGTTCGGATAGTCGTTATTTCGGCACTATATTAAATCCG
>R=816
GCACTATACTACGCTATCCTCCTATGTCTTTACAAATAATCCGGGCGAGCTAGAAGCGTTTA
>R=817
CTACAGGAGAGGAAGTGCTATAGTATAACCGATAAGAAATCGAGTTTAGTCCTTTCCGATTAAGATCGCTAAGGAATATA
CTCCCGCTAGCCTCGCCGACAACTAGTTCGGCTAAGAAATAGTCCGTCCTAT
>R=818
GTCGCCGTATGCGAGATTCGCTGGGTATGTGATGGGCACGACGTCTGACAGGGCTGGGTCGTGAAGATAGGA
>R=819
CTAGAACGCCGATTAAATTACTAGATCGAGAAACTAACCTAATATATACCTTTACTACTCCTACCTTATATATATACTT
>R=820
CGAAGTTATAGTAAAGGACTTACGAGAATTGCGACTTCCGTAAGGATCTGTAAAGA
>R=821
GCTCTCTTGGCTGGCACCTTCTTTTTGCCATCTTCATGTGGCGTGGAAGTCTGCTC
>R=822
AACTACTACTACTTACTAGCAGTTATAGACGCTCGATGCGTAAACGAGGGCCTTAAGGAGGTTATCTAGCCTATTATAGA
AGCTAACCCTAAGCCGTCGGCAGTAAAGAAGAA
>R=823
ACCTAGTATATGTTCTTTTTGTCGTCGAGTGCTATTAAACGCTTAGTCGACTTATCCTAGACAAAGCGCATTCTCGCCTA
GTATCCTTCTATGCGTTCCGCATTGCTTAATTGCCCCTAACGGTATCTTAACTTAATAGCATCTACCTCGATAGTTACCT
AGTGCAGGATCCGGTTATAGCGTTCGCGTATTATGCAGAAGCGCGCTTTGTCCTTTATTCTTTCGAGGTACTAGTCGAAT
TAGG
>R=824
AAGCCACCGGTATGCTTGGCTACGGTAGGCTCGACGCCGACCCACCACGCAAACTCCACATCGACAAT
>R=825
GTAGTTAAGAACGATATCGAGATTGTCGGGCTTAAGCACCGTCTGCGATTAATGCTAAACGCAAGGATCGTCTGTACCTG
CTAGAAGGTTCTGTAAAAGGCGCGTAAATGCGTCTAGCTTCGTGCCTAAATTGCTAGGTCTATATATAATCTTAAAATTA
AATTAAGCTAGGAACTCTGCCTACTGTGCTTAACAGCGATTAAGTTACTTAGTTTCTATAAACTACTCTAGATTCTTATA
GTCGGATAGGA
>R=826
TCTAGCTTATTAAGGGTTTAGTCGTCCTAGTTCGGCGTAGCGTAGGCGCGAGTATA
>R=827
CTAGAAATTTATCGAGGTAGTCTCTATTTGCACCGAACGAAGTAAGAGGCGGTC
>R=828
CTTATCTAGGCCGTAACTACTAGAATAAAGAGAAGATCGTAAACCCTGCAACCTTAGACGTCGAGTCTTAGTTAACGGCT
AAGAAGGATTATCTTAATACAAAGCAGCGTCTTATTTACGACCTAAT
>R=829
TAGACGTTGTTAGAGCTCTTAGCTAGCCCTTAAAGTAGTTACTATAGCGT
>R=830
CGCTTCTGCTTCTTATGCAGCTTGTCTTCTTGCAGCTCGCCCTTAGTAATATCCTCCTAAGAGACCCTCTAGTTCTAGAT
AGACTCCT
>R=831
AGGAAGGTCGAGAGAAGCTCGACCGACAAATAAAAGGGAAGGGCAGCTGCT
>R=832
AGAGCATATCGCGCCTCTCGAGTATAAAGAAGGGCTAGTATATCTGTCTATTCGTATGCTATATAAGA
>R=833
CGGCCTTTGCGGAGGCCCTCTAGGAGCTCTATAAGGGCGTTATCCCGTACGGCGGCGAGATCGACTACTTTAGTATTCTA
AGGAATAAGACTAGATATCCT
>R=834
AAGTGCGGCAGTATCGCCCCAGGCACCCGTTGCCTAGGGCTCCCCTATCCAAGTCGCACATACGCGCCCGAAGGTTTGTA
CATACGCTTGGATGGAGCCATAACGTCTATCGACGCGGAACCGTACCAACGAGGTTTCCCCCGGTACGGCCATGTGGGCA
CTAGTCCCTAAGTGCACTAGGCAACGCGACAGTGGCAAACAAGTCTGCCTGTCTCCCCGGGTTTCCCCGTTCGGAAGCTT
CTAGGTACACGCCATAAGCCCTGCTAGCAATATCCTAGGTTCGAACACCCTAGATACGCCCCCTTAATAATAGCTCCCTC
CCAACGGGCGAGGCAACTACGTCAGCCAATTACGTAGATTGTAGGGCAAGAATTTTTTGCGGCTTATGTACCTTTCTTCT
ACCCCGCACCCAGGTAGCTCAGCTGGTAAGGCGCCACTTTCGGTGGAAATTGCACTGCGTGCAGCCTATTCGGATTCCAA
AATACGTATCTCCCTCGT
>R=835
GCTGTCCGGCCTTCCGGCACGAGCAATGCATATTTAGGCAGCCCTTTTAGCAGTTGCAGAATACTAT
>R=836
AAGCGGTCGGTATTAATAAGCAGTGTAACGTATACAGACGCCTTAACGAGCTTTACTGTCGTCTTAGTAATAAAAGGCTT
TAGCATCTAGAGGATATCTGCCGATCTCGTGCTCTTGTCGCCGGGCCTAATAGGCTAATCGTTATCGTTATATCTAATCG
TTAGGAAGCAGTTGTAGTAGTCGTTGCGGCGGACTCGATTGCGAGTATAAATGCTCTTCTTAAGGAGATAATCTAAGAGA
TAGCCTCGACGCTCTCGCTCCGAGAGTAGTACGAGATCGGTATTTATCTCGTTTATAACGCCTTAACCGGTCTATTCGTA
GGGGTCGCTCGCTTCTATATACGTCGGCAACGCAGGCTTCTTAGTATTAATTATAATAGTAT
>R=837
TCGAGAGCTGCTATAAGCTCCGGCAGCACCGGTGCCAGCGGTATTGAATATAATAGTAGTAGACTA
>R=838
TTGCGACTCCCGCGAAACGCCCGGTTTACAATACCGCCAGACCGAGTTCGACTCTCCGGCGGGCAGAGGAGGACATGGAG
TTCATGTCGGCGAAGGCG
>R=839
TAACGAAGTACACGCGTCTGCTCCTCTCGAGGAGGGAAGCTAAACAATCGCGTAAGACACAGCTTTAATACTGTCTTTTA
AAGGAAGACGTACTCCTTATACTCCTTTACTACCTTATAGAGCTTATTAATAGCTAAGGTC
>R=840
ACTCTAATAGCGACTCTAATACCGAGGACAGCGAGCGTTAAGATTGTTTAGTATAATATAAACAGATCT
>R=841
GTAGTTACGCGACCTTATAACGGCCTAGCCCGTCTAGCGCATTAGCTAATAGAGAGTAAATAGAAGTTAATATTCTATGT
TCCTCTTAGTTAC
>R=842
CCTTCGAGAGACTACACTACTCAAGAGCTGTGCTTAGTGCTACAGGTAGAAGGATACTTTAAAGATTAAGCTTAGGTGTG
GAAAGGAAGTGCAAGTCCTCCGAGGAGGCTTGCAGGTTGCGCACAAAACTTTAGAGAAGAGCATTGTTACTCGTCTATTT
TCCTTTGTCG
>R=843
TAATTAGCCGGAACTACTTGCTCGTTATTAAATAGCTTTGATTATTAATAGCGAGGAC
>R=844
TATTAGCTTATTAATTACCCTTAATAATTGCATAGTTAGGTAACCTCTGTTCGTGTGTATTTATCTACCTTTTGCTAATA
GAGCCTGTCGACGACGACGCGTTAGATTATAATCCTTTTAAGGACGGTAAAGAGCTAGAAACGCAGGGTTTTAACAAGGA
CGATAGAGAGGTAGATCGGATAACTATTAGAAGGAGCGTGTTAGCGGACGAAGGGGGTAGTAGTAGTAGTAGTG
>R=845
GAATAGGGCTAAGTTACCCTTACGACCCTTATAGATGCAGAGGAAAGAGCTAATATATCGTACCGACAGATA
>R=846
AACGAAGGATTAGGCGTTCCGGTAGACTAAAGGAGAAGACGGAGTACTCTAACGCGACACTGCGGAAAACAAGTCGAAGC
CTAAGAGGCAGTTAAAGTCTATTCTAGTTACCCTCCTTAACTTAATCGACCGCATAAAGAAGTTTAAGGCACTATTCTTA
GCGAAACTTTATCTATTAGCTCCCTTTATTATTAACGTCCTATATATCGATATTCTTACTTAGCTTAAACGCATCTTTAA
CGATATAAAGAGCGGAGTTACTATCTACTATCCTAGACTTCTTTAGATTCTTGCGGACCTTAA
>R=847
TCCCTCCGCCTCCGGAGACTCCCATACGCTCCGCTCGTAAGCCTCCTACTACGTC
>R=848
GCGTAGCGCGGCGGGCGGCTATATTCTAGAATCTAAAACCGGCCGAATCGGGACGGGACGGACGTAACGAAGACGACGGA
GAGTATCGTAGGGAGAATAAGCA
>R=849
AAATGGCTGGGCGAAGAATACAAAGGGGCTCGAGAACGAATTGCACTCGGCATACCACAG
>R=850
CCCTTAATAGCGACAGCGAGGTCGAAACGCGCATATATAGTAAAACTCGATATACGAGCTTCGTCTCCTC
>R=851
AAACCGGTTAAGATTAGGATACTAGCACCTTTTTCCGACATTGCGGCCGATATCGTAGAATTTA
>R=852
AATAGCAACTATTCTACAGCCCTACTTATTACTCCCTATCCTCTACCCTAATAAAGTCCT
>R=853
TGTTTAAGAGCCTTGCAACCGCTTAATCGAGCTATAGCACCATGCCGGTGACTATGGCACTATGCCGGCT
>R=854
CTAGAGTCGTCCTCCGCGGCTAATTTATCTGCTATCTCGCGTGCGCGTAGAGCGTAAGA
>R=855
GATCCGGAAGATCGTCGTTAATATATATAGCGGACTATAGCGAGGCTAGTTAGTAATCTGCATCGAGAAGATCTCTACGT
CTAGCTCTCCTGCGATAGTAGCTAGGCG
>R=856
GCCTAGGGGTTAACTTACCTAATATTAAACGTATTATATAGTACCGACTAGCTATAAATAG
>R=857
ACTAGACTCCGGGTGCTCGCAGTATATTACTTACGACAAGACAAAGTTTGTTTCCTTAAACGAACAGGC
>R=858
ATCTACGGGTTCTAACTAGTCCTCGGTATGCCCTAGCTAGAACGATAGAACCCGAGGGTAAACTTTATCCGCAAAAGC
>R=859
TACTAGCTTTAGGATCCCGCTTGCTTCTTATAGGAGTGCGCCTCTAATTGCGAACCCGC
>R=860
TATTAGTGTATCTTCGCGCTCGAGCAGCAAGCCCTGCGCTTCGAGCCTAGCTTTCTTAATAGCTTCGCCTTGTAGTATGT
TCTAAGCAGTAAAGGCTATAGTAA
>R=861
TACGATCGCGGGCTAGAGTAACAACCGGCATCTACTACCCGACGAAGTCAGGCTTTCCGTCCCGAGGAAACA
>R=862
GACGAGGGAGAAGAGCGACTCGATCAGTCCTGCGTAGAAGCCCACGGAGGAAACTGGAACCGATCTAGT
>R=863
TAGGACCCTACCGACGCTGCATCCTAGCGACTTGTAGGCCCTAGGTCTACGCATTCTAGTAACAAATTAAGGAGGAGTGC
AAGCGGACAACTCTAGCGAAACAGGGTACTAAACTACTCCGATCTAGAAGCTCGTACTA
>R=864
TACTTAGATCCCGCGCCCGGCTGTCGCTAACAAAGGCTTCCGACAAGCAGAGAACA
>R=865
AACATCCGTAAACTAGGAACGGACGAGAGCAAAGTATATAACGACTATTTAGAGGAGCTCGTAAGGATACAGTCTTAGCG
TACTGCGGAGACGTATATCCGCCCGAACTTAAGGCTCCGGAACGTAGAACAGGACTCTACGCGCATCGAATCTAGGTACC
TAACTATTATCGACGCAGGGCTAACGCAAGACACGATATCTAAACTAGAGCAGAGAGTCCTCGAGATCGATCTCGTCTAG
ATGCTGCACGCCGTTCTAGTATGCGGTACTTCTGCTAAACTC
>R=866
ATTCGCCGGCGCTAGAGACCTCTTAGCCCGAGTAATCGCCTAGAGCTCGCGCCCGCAGGATATTATTACTAGATACTCGC
AGTTAGCGGC
>R=867
ACGGCGAACTACCTCAACATGGTCGGTGCAATGGGCGATGAACTCGAAGATATTGGTGT
>R=868
GCGGATTCTCTTAGTCTAAGGCGATATCATATAATTCTCCTTCTTCGTAG
>R=869
TTTACTTTAGTCTTATTTAGCTTCGCGATAGCCTTGCTACCTAACGCTGCTGCTTCGTGTCGCTCGCAGTCAGCGGCTTC
TCCGGCTGCCTTCTTTGCCCGCTT
>R=870
GCTATCGTAATATATTAGGTAACGGCAATATAGACTCTACTGCTATCTCTATCAAGCGACGCTACTCTTACTGCAACCGA
ACCTAT
>R=871
CTAGTCTACGCAGCCTTCGATAACGACTTCTAATACACTGCAAATATTACCTCGAGGTACCGCTCTAGTCTAAGAGTATA
TATAGCATTAGCTAAGACCTCCT
>R=872
ACTTCTAGAGAATGTCGTTAATGTCCTTCGAAATAGGCATCTTCTACTATACGACCTA
>R=873
CTAAGACTATAAGGAGTAGCTTAATCTTAGGGCGGAGGTCCTCTAGATCG
>R=874
CGGCTTGCTAGCTAGTTTAGGCCCTTTATTAGCGGCGACCTCTGCAGCCCTCGCAACGGCTAGTTTAGTAGCTTTATTAG
CT
>R=875
TTAAAGGGCAGAATCGGCTTTATTCTAGTCTAATCTAGTCTAAGTTAGCTAACTCTGCGCTATTTAACAACTATCTAGGC
CCCGCTATAGTCTTTAAT
>R=876
TGCGTTCTTGCTAGTGTAATAATATCGACATGTTTTTAGAGCGTGCAGCTTTAGAATTAGTAACTCCGTTATAACGCTTT
AATAACGTCGTCCTATAGACGCTATGCTTCGTAGCAATTTTCTAAATATTCTTTA
>R=877
AGGACTACTACTTTACGACCGGCAGTACCATTATATGCACGTCTAGCAATAAGGAGCGAGCGATCTA
>R=878
TCGTCCATGATGACGCTGGCAGAGGATCGTCACCGATGGGTCAAAGTCCGGGTC
>R=879
CCTACTCCTCCTTTAGTTTTTGTCTAATACTAACTAAAATTTGTCTATTAGATAGCTAGCCGTCCGCTCCCTAACTTAAC
TAAAGCCGATTTTAGAATGCCGCGCTATAAATCTCGTCTTTCTAGGTTAAATT
>R=880
ACCGGGTCGGAGAGCATTTTAGGGGGGGCATATGTCACGCTAAGGAAGGCCCGTGCTCT
>R=881
GCGAAATACCCATTTGAGTCGGTCAAGGGTCTGAAGGAGTGTGACTCTGACCAAGTCACCAAGAAGATGATGGACGTACC
AGATGCCAAC
>R=882
TTTAGCGAAATAACCTTATTCGATACTACAGGGATGTTCGCGACTTATGCAACGATAGCTAAAGTCTACGCT
>R=883
GCTTCGGTTAGGTCTAGCCTAAGGGCACTAGATCCTTTAGGTTATAGATCCTTGCGTAGAACCTTAGCCTTGCCGCTGCG
AAGTTTAGCTAGAAGCGCAGC
>R=884
TAATAATAGGCTTGTTTAACTTCTATACACAAAGACTCGTTAGTAGTGCTCGAGGCGAAG
>R=885
AGGTAGGTCCGGATCCGTAATAGTACCCCCCCCTTTAAGAAAATTAGAGCTCCGGCGACGTAATGCA
>R=886
TAGGGCTTGTCCGACGTAGAGACTATAAAGTAGGTTTTTGCTATATACCGGAAAGGACAGGTCGAAGAAAAG
>R=887
GGTAGAAGAGCCTAGGTAATAGTAGTACCTATTGCATACAGTTAAAATCGTCCTTATTCTCC
>R=888
CTTGCGCACGTCGTCGTGCATGTCGTACTCCTCCGCGGAACCCTCGTTCGGCAGGAGGCGACG
>R=889
CTTGCCTTACTAAGCAGCCTAAGTTTCCCGCGTGCCCTCGGGCTTCGGGCT
>R=890
TGCATTCTCGTTATTTTAAGCTATTAATATTGTCGTTACTATTGAGACTCGGCGCGCAATCGCTCCTCGAACTTTCTAGC
CTCCTATATAAGGAGACCTAGCCGATATTCTTCTACTAAGACTCCTAAGACTCCTAAACACGCGTTATCGACGACTC
>R=891
TATCTTCTACTAGCTCTACCGCCGGCACGCTTGAACCGAAGTCTATAAGGATATTA
>R=892
GGTCCAAAAGAGCAGCATTTATTCAGCATAATTATATATTGCAACAGATTACAAATTAGCCGCTCCCTTG
>R=893
TTGGCTTTCGACGCAACATCGCGACACCAGACGATATCTCACACCTTTCGGAGTCCTCGATG
>R=894
ATCCGGAGTAGGCTATTATACCTACCCCTACTTAGCGGAAGTAGGCTAATAC
>R=895
GTAACATAATCTGCACGCAAAACAATAGCAAAATACGCAGGCGGATAGTCCC
>R=896
TACGTAGACGCTAAGCCGCTACCTACGGCTGCATAAAGAATTAATTAAGCAAGCGCAGA
>R=897
AGGTGGAGATGAGACGGTCATCGATACTCGCACAGTCTCCCGTGAAGCCTGCTGGAGATGTGGCGCCTTTGATACTTCGA
ACTGGCG
>R=898
GTAATTAGCGATTATGCATACTACATACTATATAGCGTAGTAGTACTATAGTTAGACGGTCGTAGATATCGCTAGCTAGA
TCCTAAGCGGCAGCGCTTTAATGCGGATCTGTCGTTAGCGAGGATAAGTATCGAGTAGTGCTTTAGTAAGATAGAGAACT
ACTAGTTAT
>R=899
ACTCGGGGCGCGAGGGGGCTAATTACCCTATATAGTGTTCTAGGACATAGTGTTCTA
>R=900
AGGCGACTAAGGTGCGGCTATTGCGATTAGGCGTAAATAAATTACATTAGATTAATTCTACAAGTTATACGAATCGTTTG
CGGGTATTAGACAGGCGTTTAGACTAATATACAAGTTTTTAGATTTTAGCTAACTCTCTATTACCTAGTTTAGCTATTGC
GCTCTTAGACTATACAGGAAGGCGCCCCCGAAGGGGATTAGCGCCGCCAAGTATAGTCTGTGCGGCTGAGACTA
>R=901
TAGAGGGGTTTCGATAGGACGTCTAATAGAAGGCGGTCGAGGGGAAGGCGTATAAGGTAGTCTAAGA
>R=902
AGTTAGGCAGTATGTCGCAACTATTACTAGCTGTGCTTATGCAAACCCTAAAGGA
>R=903
GAGCAGACCTTCAAGAACATCAGCCAACGATATCGACTGATTAACCGCATTGGCGAAGGCACCTTCTCGATGGTCTCCAA
AGCCGAAGACTTACTATACGAGCAC
>R=904
GCTAATAGACTTTAAAAAGCTCCCTCAAGGACAGCCTTCTTATAATATGCTAATAGAGCTACTTTCC
>R=905
TGTCCGCGCTAGCCTCCTGTTTTAAGTATAATTAAAGATAGTTAGTGTCCTTATTCTTAGC
>R=906
TAGCTCCCTTAGCAGCCTATTTAGCCTCTACAGCCCGCTTATCCTTATTACTAGCCTCCTCCTCCCTCCCTAGCCCTATA
ATAGCTGTTCTACTCTTAGACTTAGCTCCCTTAGCAGCCTATTTAGCCTCTACAGCCCGCTTATCCTTATTATTAGCCTC
CTCCTCTAACCCTATAACAGCCGTTCTAGCCTTACGCTTAGCTCCCTTAGTAGCCTATCTAGCCTCTACAGCTAGCTTAT
CCTTAATAGCCGCCT
>R=907
CTATATATATACGCCGCTTTTAGACGTAGCATTCGTCTCTATAGTTGTCAATACAATAGTATCGCCGACTTACCGCC
>R=908
CCGACATGACTGTATTCGCCAAAATCGGACAAAGTGCAACCAAGACATTGCGCACGCCTGGACACGAGTCGAGC
>R=909
TGACGCGCATACGGCGTGACTTTGATATGTTCCATTAGCATCGACTATGCTGTCCGTCAAATGCAAGG
>R=910
TTCTTAATATTACGTCCTTGCTCGTTTGTAATAATAACGCTTACATATTAATCTAATAACCTATTACGA
>R=911
AGACAGCTACTATATCGCAGGTATGCCGCTAGAGAGGCTTATTTTAGAGC
>R=912
TCTATTATGTCTATTATAAGCACTGCGACCGGCCGTGCGGTTTCTCGAGTATATAAGGAGCTAT
>R=913
TCCACATCTTCGTGCTCGGCATCGCCACATCCTCCTTCTCCGGCACCGGCGC
>R=914
CGGAGGAGGAGTGGTGTCGCCGTCGTGCTTCAAGACAAGCCAGAGGAGCCTTTTGGAAAACGT
>R=915
CTTGGAGGAGTGAGTTTCCATAATCACCTCGCGATAAAGGAAGGGAACACAGCTGACTTCTATCACAGCTCAGCATGCTC
ACCTGGACGCGGTCCGTTGCCACTTCACCACTTCGCC
>R=916
GTCTATAACGGCGATAGATAGCGTCTACTTTAGAGCCTACGTACGTAGCT
>R=917
GAGAGCTCCGAAAGCTATAAACATAGGTTAGCCGATCTAGCGAACGACACTTCTAGAAAGAA
>R=918
AGATACCGATAAGAAGGATATCTAGAATCTCTAGGCTGTTCTTAAGGTATCTATCGGCTG
>R=919
TCGCTATATAGGAGTAGTTAGCGGCATAAAGTCCGATAACGAACTCTCGCAGGTGTTTAAGGGGTTAGTCGCGTATCGCC
GTTATACCCTATAACCGAAGTGCTTTGCAGAGCGTAGTTCTGCCTATGTTTAT
>R=920
ATATAACGCTAGCTCTACCGCAACTAATAGAGAAGATAAATACCAACTATA
>R=921
GGTATAGGGTTTTGTCTAGATATAGAGCTGCCCTAGGTAGACATTCCTAGAGTGCTAGGTTGCGTACCGAGTCCTAGTAT
CGAGAAGTTAAGGTTATAGCTTAATAGCGTTTAAGGCATAAAACTACTGCCTCTCGGAGCTTATATAGGATCGAAACTAT
TATTAGTATAGTTAGTGCAGTAGCTATCTCGATAGGTGCTATTAGGAAAGTCGAAGATTATTACAAGGGCAGGGTAATTG
CCCTAAATATACTACTTCTCGAACATCGCAGGATTCTCTTCTTCGTTACTATTTATATAGTACTTGCAAGAATCCGGGTA
CT
>R=922
AGATGCTACAGTTCTATTACCGCAGTCTCCGATAGTATCCCGTTAAGAACTCTTCGACCTTAATCTCTTCTTGCTCTTGC
TATTATCCTTACTAACGTAGTCCT
>R=923
GTCGGACTAAGGTCGCCTTCTTAAGCTAAGTAGTTAATAAATCGCCCCGCTAGCCGAGTTAGGTCCGTAGTAAAGACTTC
CTCTTATAGCCGGCTATTATAGTC
>R=924
TAGATCCGTCCTATACTTAGGCAATACGGTCCCTTATAGCCTTATTGCGTACCTAGAGAAGGCTAAGCTAG
>R=925
GAGAGGCACTATAGCGTCGATCCGTTCCTACCGTCGACGAGGACCTAATTCGACTAGTACCTCGAAAGAA
>R=926
GGAATAAAAAGCTGCGCCCTATAAAAACAGAAGGTATTAAATATCTAGTATCTCTACGCGTGCAGAATGCCCCTAAGGC
>R=927
TATTACTTATATTCTCTGCCTTTTGTTTATCTAGAGGATAATTTCGATAGCGCGTAGAG
>R=928
GAGAAGGCCGCAACCCCGAGGCACTTCGCATTAACATTAATAGACCGGCCGGCACTAGCAAATCGTTCCTAATTAAC
>R=929
AGAGGTCGGAGTTAAAGTAAATCGTTCGGTCTTTAAAAGAAATCTAAGGATTATAGTTCTCTA
>R=930
TAGGTTCCCGAGACCTATATACTACAACTATAAGTATTAATATAGTCTTATTATTCGTAAAGCTCTCGAAGGTCTATTAG
TAGTAACGCTAGCAAACAGAAGTA
>R=931
AAGCAAGCTCTAGTATCTTAGTGTAGCTATCTAACTATCTCTTATAGCGGCGATTACTCTTGTCTACCTTG
>R=932
TCGAAAGCCTACTAATCCTCTTAGCTATTGCAGCTATACGAGGACTAGTAGTGCACTAAATGGACGTTGTTACAGCATAT
CTCGAGGGCCCCCTCGACGAGGAGATATATCTAGAACCTTTCGACGGTCTAGATATCGACGAAGGCAGCGTTATACTCTT
AAAGCGCGGACTCTACGGGCTAAAGCAAAGCGGCCGCAACTGGAATAGAGTTATAACTGCCTTCTTCGAAAGCGTAGGAC
TCCTTGCTACGCCCGCGGACTAGTCTGTCTTTATATCTA
>R=933
GTTCGGGCTAATTATAGAAGGAGTCCTATAAAGGAGGAAGAAGAGAGTCTTAT
>R=934
GTTAGACTTAGAAGCTCTCGCTGCCGACCCTGCGGCGAGATTAGCGGCGAGATCGGCGCTAGCGTTAGCTGCTATTGCGA
GCTTCTTAATAAACTCGTCGGCCGTCTGCTGCGTTATGTTATTACCCCTCTTAATACTAGCAGC
>R=935
GCTTGGCCGAGTTCTTCGCTTTCTTCAACTATGCCAACGCTCTAGACCTCATTGATGGAGTGATGGGTT
>R=936
GACCCTCGAACGTACACATCGGCGGCCGAAATCACCGAAACCAGGAAACATGCGTGTTCGCACCAAGGAC
>R=937
TAAACCTTAAGGCATCTTCCTTATAGATTCCTGCACCCAATAGACGTGCCTACCT
>R=938
TAGGTTCTATTCCCCTATCCTTTACCTCTCTTATTATAAACAGGATCTTCTGCCTCTTCGTAG
>R=939
GATAGTATTTGCTCGATCCGATATTTATATAGCAAGAAGAGGAAGAAGGGCTTGCAAAGA
>R=940
TATAATTCGATCTACCCTATAGCACGACGAATTACTTCTAAGATAACTTTGTCTCGTTCCGGCCTATTAGGGAGCAAGAG
TACCTGTCGCTATGCGAACAAACCTGCTAACGACCCGGAG
>R=941
AGAGCTCTACTAGTAGAGTAGGACCTTTAATAGTACTACGGTTCGTAGTAAATTAAAGCGGGAATTACCTAAGCGGTTAG
GCAGTGTCGCCTTTATATAAGGG
>R=942
TATATACCACTTGTTGCTTGCACTTCTCTGCCGGAGCCGAGAGCGAGAGAGACAGAATCCCCGAAGAGGATAAGTAGCGG
>R=943
CTCGATCTAACTAAAGAGACTATATTAGATATCGCCGATCTAGTAGATTACGATAATCTAGATACC
>R=944
ATGCAGGCTTAATTAATATGTTAACCGCAGAGTTAAGCTGCGATCTAGGACTTGTTA
>R=945
CTTCTAGCTTCCGCAAGACTAGACTATATCTACTCGATCTAGCGGTCGTTCTAAAGAAGCTTAAGGAGCCGGCAATTAAG
AAGACTAAACACGTTTACTTTAGCGATAGCTCTCGGCTAGGCACCGCGAACGACTTCGACTTACGGCTAAGCACTAGTAG
ACCGACTACAGCCGGCATAGACACCTCTGTTATCTCTAACAACTAGCGTAAGACTCGTGCCCTTATAAGGAGCGT
>R=946
CTAAGATTCGTCTATATAGTCGTCGGCGACTTCTAAGAATTAAAATAGACTAACAAGAGCATAAATAGGTAACAAACTTA
CACAAATCTACTCGTTAGAATCCTAAGAAGTCTTAAGAAATCCGCGCTAATGCAGAAACGCGAAAACGCACTAATTCAAT
TTCCGAACTTCCGGACTTGGCCACTTAGGGCCTACCTA
>R=947
CTAGCTATAGGGTCCCTTACTATAAGTAATACGACTAAACTCGCTTGAGGAATAGCGATAGACTAG
>R=948
ACGCTGCTGGGCCCTCAGACCCTCTTAGGCGAGGCGCTCGAAGAGGTTAGTGCTCGCCAAGAGGGTCTGTGCTTCTGAGA
CTA
>R=949
ACTAATCTCTGCCGCTCTCGCTCTCGATCTCGTCTATAGCTTTTATATTAATAAATAGTAACGAAGGCTAGGCTAC
>R=950
AGACATCTTCGATAGAGATAGTATTCTAGATACTATTAGCTATCCTACTTCGAATAA
>R=951
AAGAGGATAGTCGAAAAGAGCATATTCAACGAGGATAAGTTAATAAAGAT
>R=952
TACTAAACTAGATTATACTAGCACTAGCCTAGATTACTTACTTTTTAGTA
>R=953
TGAAGTTGTCGCAAAGTGGTGAGACCGGTATCGTCGTGGTCGCGTAAGTGAGACGATCACTGTGGT
>R=954
TAACGGAGCGTTATCTAAAGCTCGGTAATATGTATGCGTCGGGTTAACGTAAGGGTAGTAGCGCTACGGGTATTCGTATT
ATTAGGGGTAGCTTCGGGGCTAGGCTAGTTACTTTCGGGGCTAAATCGCACTA
>R=955
ACTATTACGAGGGGGCGGAGCTGCAAGATCCCGCGTTGTCCGTAATTGCTAATATAACAAACGCATCCGA
>R=956
AGGCAAGATCTGGGTCAGCGGTGGTATGGGAGAGGGTATGGATTGGACAAGCGAGGATCATTCCAGCTGGATATGGGGAG
GCAAGATCTGGGT
>R=957
TAGAGAGATAAGAGCGGGTCGTCGAGACAGGACTTAGGGAGGGTTAATAGCCTTAGTTTAGTTTAGGCGAATTAACCCTA
GGCATAATCTCGGAGTTATCGAGCTAAGCGACAATAACGATGCCGACGACGTATT
>R=958
GTCTATATAGCCTCTATTTCCGCCTCGGATAGGGCGTATATTAGACTAAA
>R=959
AATCGATACTAACTCTACTACTAAGCTACGTATTATTAGTAAGTATTTAGGGG
>R=960
AGTATATATAGTCGCTAGCAATAGTATCGCAGCATTATATATAGTAACTTAT
>R=961
AAAGAAGAGATCTTCCGGGTTTGTAGGCAGTTCGAATAGGACAGGATTTATAGTAAACACTCGAGCCGTCTAGTACAAAG
TGTTGCCTTCGCAGAAGATAGTCGGCACTCTCTCTATATACTACTATTCGACTACAAATTTCTAAATTGCTAGACTATTG
CAAGCGGCGGAACAGAACAGGCGCTCTTTAAGAGTAGCGCTGCCGGAGACGGCATAGCAAAGCGCCTTCGAT
>R=962
AAGTTTCAGGTTGTTCGACAATAGCTTGCTGATCTCGAGCTCAAGACTTCTGATCT
>R=963
AGTATTTAGCATTCGAGATCTAACGCTAAAAGAGAGTCTTTATTGCAGTCTAG
>R=964
CGCTCTAACGCTACTATAGATTACCTATTAGATACTAGTTTAGATATTGATAAGCCTCTTTAGGTTAGCTA
>R=965
TTTCGTAGTACATTCGTGCTCGGAAGGCTCCTCTGTTCGGCGTTATAAGCTAAAGCTGTTTTCTGTT
>R=966
ACTAACGCATTAATGCTCTAAGCATAAAGGCTAGTAGCAGCTATGCTAGCAAACAACTAATCTAGCGCAG
>R=967
ACACCTAACCGGCTCTTGCTATACAGCTAGCGAAGCAGTAATAGTTTAACACGCCGGGGAATTAGGG
>R=968
AGGCGAGCGGAGGGCAGCTAGGATAAAGTCTTTAAGATTAAGACGGCTAAAAGGTAAATAAATCGACTTGCTCTCCTTTC
TAATAAGTCTT
>R=969
TCCTCGAAGCTCGCGCTATCGTCGACGCGCGCAACCTAGACTATATTAAGACTATTATTCGCTATAAGAATGCCGATTAC
CTCCCTATTAGTAATCTTAGCCC
>R=970
CTAAGCTAGCCTTTCGGGAAGGAATATACTAGGTAGCATAGTAAACCAACAACCCTATGCAGGATATATATAGTCGACAA
TACGCTTACTCTACCTCGTAAGCAGGTCTAATGCAA
>R=971
TCCGGAGCACTCTACGCGAGCCGCTAACTATCCGCACCAACGCTATTACTACTAGCACGAGTCCGAGTAGCACGTCTATA
>R=972
TCGTGCTCCTAATAGAATAAGTTCGTCTTAAAATACCCGAGCTATGCAGGTAAACCTATCTGTCCGC
>R=973
TAATATTAGCACTATCCTTACCCTCGGGCAGGGTAGTATTGTCCAGAACCTCTA
>R=974
AGAAGAAGAAGAAGAAGTCTAGGCTGCGTATATTAGCGATTATCCGCGTATATAGGCTATTTACTAACGGATAAACAGCC
CTTTCTTTTA
>R=975
AGGACGCCGAACGAACACATATCGGGCAACTCGCCGGGCGACGCAGCCGTGAGTTCGAGCAGAGCGCCATC
>R=976
CCAGCGAGCATCAAGGGAAAGACCCTCTGTGTGCACGTTGAGTGGCATAGTCGCCATTCACTACTTGGA
>R=977
CGATACTAAGCTCGTTTAGCCCCGTCTTAGGGAGAAGGGACTCGTTCCCTTC
>R=978
AGAAGGTTTATAGAGCGGAGTTAGAGTAGTTTCCGCTTATAGTCCGCTAAAGAAGAGGTCGGTT
>R=979
TTAGTCCGGACTAAAGAGATCGAAGATCTAGATAGGAAGGAGTTTCGGCACTATACCTAACCTA
>R=980
AACGCTACGACCGGATTAAGCCTGCTTGTAGCCTCTGCAAGAGTAAGGGTCTAGCCGACTTATGCACTTA
>R=981
AGGCGTAATCGACACGCCCTCTACGCATAGGGAGTAGCTATCGGCCGAGACAGGTCTTTAGA
>R=982
AAGCGTTCTGTTCTAAGGACGATATCCGTTTCGGATAGATAGATAACATACCTGCTCTCTTTT
>R=983
GCTGCGAAGTAAGAGCCCTAACGCGTAAGAACGGCGATAGCAATAACTCGAAGAAACGTCTTGTTATTAGCGGCGTACTT
ACGCAGAACGCCTATCGTCTTCTTCGAGCGCTTAAGAAGCGCTATAAGGAAGGTAACTTCCTTAAGTGTTGTTACGTAAA
CCGCGATGCCCTTGCGTAACTTCTGATCCGTTGCGAAGTCCTTAATGCCGAGCTAAATGCTATAGCTATTACAGAGCGCG
CAGAAGACGTGTTGTGTTAATAGATTAGCGCGAAGGCGTCTGTAGACCTTCCTTATAGTCTCGCAG
>R=984
AGTTCCTACCTTTAGGTAGCCTTTATAAGTAGTAGTCTATTTCTAATAACGAGACTATATAGGTCCTTGT
>R=985
TACTTAGTATAGGTAGCTATAGGGAGGGCGACGAGCTTATATTAAGGAATTTCT
>R=986
CTTTGCCTGCCGGCGGCTTTGTAGACAACGACTTAGTATATTGCGACTTTCTTTCTAGGGGGAGACCCCCTAGGACCCCC
CT
>R=987
ATAGCATACTTAAACGTATGCTCCCGGTCCTTCCTTACACGGCGCTTTATGTCTATATATACCTAGCCGTGTTCGTTATT
CCTCGAACTAGTGTAGACGACGTAGGTAAGACGAACGGTCGCGGATAGATTCTCTACGCTTGTATTAGCGTAAAACAGCT
GCACTATTCTAACCGTCGTATCCGCCTTATAGAGCTAACTGCGGTCGAACTTAACGGGCTAGTTCCTG
>R=988
GGCAGCAGAGGTGTTGTGGCTGCCGAACGCGCTTCCACCAGATCCCGTAGTCTGGCCGAAGCTACCGG
>R=989
ATAATACTAGCTTCGCTAGCTTCCCTAGTAGCGGCTCGCCTTCTCCCTCTCCCTCTC
>R=990
TAGCTACGCTAACTTACCGCTAAGGCCGCAACTATGCGCGCGCAAGATAGAGTTTAGTATAATTAGCAGGATGCGCAACC
TAAAATAAGGGAAGAAGACGCGATCGACGCAGCAGCTAACGCTTTAATCGACGAGGAATTGTTAGCT
>R=991
CAGACCGGCGATACTACTCGGCGTTATTATGTCGATATACGGTATACCTAAATTAAAGCGTAG
>R=992
AAGCTAGCGTATAGTATATATACTAATTAGATAAGAAGACCCGCTATTAGCTCTACTGCGGAAAGGGCATTAAACACTAG
TGCAAACTCTTAACAAGAAAGTATAAGATAAGCGTCGG
>R=993
CCTTCGGGGTAGTAGGGTAAAGGGTACCGTCCTTGTTGTTAGTCTTGTCCTTCTCGGGTTG
>R=994
AGAGCCTCCTTCGCTATATATATAGCCGCTACTAGGTTCTATTCCCCTATCCTTTAACTCTCTTATTATATACAGGACCT
TCTGCCTCTTCGTAGCCCTTCGATCCTTAACGTTAGGCATTAAGAGGCAAGCTAGATCGGACTG
>R=995
GCTCGGTCGGATGGGCTTCTCTAGCGGTCATCTCTTCAGCCTTGCGCTTGTTCGTGTTGCAGG
>R=996
GCCGAGACCCGCGCCTGCCCCTATCCTCTAACCTACTCGATATATTATATACTACCGCCTAGTCGACAGCTATACGCCTA
TGCAGCCGCCTAGTTCGGTTATTATACCTAA
>R=997
TACTTCGAGATCCTCGTAGACTACGACACTAACCCTACATAGCCAAAGCTCCTCACATATAGACCATAGCGAATCCTAAA
CTACTTCCTACGATACAAGAACGTCCCGACAAAGCCAAGCTATATAGACTACT
>R=998
TGTAAAAGTCTATCTGTTGCAAAGTAAGGAGTTTTCACAGTGCTATTGCCAAGGTAGAATAACCGGAGATTACCCAGGGT
AGATACCCTC
>R=999
TTAGCTAAAATCTACGGCTCGCATCTAAACGACTCTAAAGACTGTAGATCTAAGCGCGGTAGATTATCTAAACTAGCTTC
TCGCCCTAGTCGCTCTAACGCCTCTAGCGCGTTAGTCTC
>R=1000
TTCGCGAAACTGCGTATTACTATGGAGCTAAAGACAGAGCGCTATATAAGGGTTAAGATTACGAGACGCT
>R=1001
TCTAGAACTCTCGGATAACATTCGCCTAGGTCCTTCTTACGGTCCTGCCGTAGTAAGTCCTTA
>R=1002
AATATTAAGAAGCCTACAGACGCAGCTAGCCTCGAACGATGTCTCGGCCTTACTAGATACCTTAGGTCTAAAATCCTATA
C
>R=1003
CTAGCACTCGCAGGTATTTGCCGTTAATCGCATATCGGATTAGATGCGGCGTC
>R=1004
GCAGTAGGCTAACGTAGAAGGTGTCGAAGATTTTTATAGTTAAGGGAAGATCGAGCTTATATGCGCGTCGACCTACCGGC
TTAATAACTAGAAAGGGCCTAATCTACTTGTCGTCGAGTTTCTTTGCGGGTCGATCTGTCTTAAGGTAACGTGTGTTAAG
GTATACGAGCTGTCCCTTAGTAAACACTA
>R=1005
CCATTTACCCAATATATGGCACCTCCCCCCTCAATGTTTGGCCGGGTTTCATTTCGATCAAAGCAAC
>R=1006
AGGGTATATCGGGGGATAGCTCGTATAATATATACTCTGTCTCTGTCTATCTTATCT
>R=1007
CCTTAACCTAACTTATATACTCCGACTTCTCCTTGCCCGCGATTGTAAATTTCTATTTAAAGCGCT
>R=1008
ATCCGTATCTGCAGGCGCGAATTACTATCGATTTCGCTAAAACCTAACTTAATCTAGTACACCCTAACTAACCCCGGCAT
ACCTCGATATACCCCGAACTACTCTATATACTCGCTCTGCGTTATCTTTCTTGTAGTACAGTTAAACCCGGCCGACCCTA
ATATACCCCAAGCGACCCTAATATACCCTAAGC
>R=1009
AGCTCGAGTCTAGCTAACAGCTCCTACTCCTTACAAACAGCCTTCCCTTAGGCCTACCT
>R=1010
CAAGTCTGCGTACACCTAAACCGCGACGATCGCGAACAAGTCGTTGAGACATACACCTTCA
>R=1011
TATTAGAGGTTCTCGATTCTATAGGAAGCTGCCGATAGTCTTCGCTAGAGTATTAGAAGGCTTT
>R=1012
CCTCGCCGCTCGCTAACCCCTTCGCCGCCTTGCTAGTCTCTACCTCCTCC
>R=1013
GGAGCCCGGAGCCTAGAGCCCGAAGATTGCGCCCGAAGATTCTTCGTAACAAC
>R=1014
TCTTCGCAGAGACTCCTTACTACGCTACCGCCGCATTAAATAACGAGACTTCCGCACCGCGCTAGCC
>R=1015
TAGGTCTCGATAATAAAGAGGTAGTCGAGGACGTTATTATCGATTAGCGCTACTAGGATCGGCTA
>R=1016
GATCTCGGACGCCGGCTAGAAGATCTAGACTACGATTAGTCTGTAAAGATCGGACATCTA
>R=1017
GACGGTTTAGAGCGGGGGCCGCGGGCAGGGGGACGGCCTAGCCAGGCAGCGGGTTTAGTAGTAGGT
>R=1018
AGCGGCCCCTGCAGCAACCGCTATAGATAATAAGGGTAATATAGTTATAACTAAGTATACGCATCTTTACTTCTCGCAGC
GTTCGATATACTAACTCTAAGATAGCATCGAAGAAGATAGCATTCCCCCTCCCCCCTCGCCGGCTCCTTCCTCGCCTGCT
AGCTCTCT
>R=1019
TTACTAGTCTAGCAATACTTCTTCGTGTCGTCTGCGTAGTCCTTTGTTAACTATACTAGCTAG
>R=1020
GCGATAACCCCTTAAAAACGCTATTTAGCACTAACAAGGCTATAAAGGAATTTGTTAAGAGCAGCGTACTGCGGGAACGC
ATCGTCTTAGGTATGCCGCTTTATAGTTACGACTTCCTCTAGACTCGTAGGCTTAGGTCTAGGTTTAGTAGAGTCTTAAG
GGGCTTATAGAATAAAGCCGGCGGCTTTTAGGATTACAAGGTCTGTCGGACGCATATATCGGTTGCCGAGTTAGAACTAA
CTTAGTT
>R=1021
TGTTTACCCCTCTTTAATACCTGTTACCCCTATATACCCCGGTAGAATACCCGGTAGTCTAACTACTATT
>R=1022
AGTACTAGGACTGCACCCTATAACATATCCCCCTCTTAAAACCGTATATCGCCTCAATATACTAAA
>R=1023
GACCTCCTAGTTCTAGACGCCGCGGCGATCCGATCGACTTAACTATAGTGCAGGATAGCGAGAAGGGAATTATCGACCTA
ACTAAAGAAGAGCACTAGGTAAGCGGAATTTCTGTAGCTGCGCCTCGTTACGAATTGCTTTACTAACTAGTAGCAGATCG
ATATCGGACTCGA
>R=1024
CGAGGATAAGGCGCAGTTAGCGGACGAGATTAGGGAGGAATAGAAGGAGGCTGCCCGCAAGAAGGCGAGAATAAGGTCTT
CTCGGAAGGGGAGGCCGGCGAAGAAGCAGACGCCTAAGAAGA
>R=1025
TATATATCGAGGGCGGTAGTGTTAATAGTAAGGGCAGTAGTGTATATATAAAGGATCTGCGTTGGCCAGACGATATAGCG
TGGTGTTTATTAATATAGCACCTATATAGAGCGATATCGCTGAATTACTAAATCCTCAAAATGGTCGTTTTGGCGA
>R=1026
TCTTTCTTCCTTCTTCTTTCTCCTTTACGCTCGCCGCATCCGCTATGTTGCGCGTCCCTTAGATTATCGCTC
>R=1027
CTTAGTAGTATAAACTATAGCATAACTAAGGCCTACGACTAGTCTAAGATCGGACGTTCTTATAAGCCTATAACGCAGGC
CGAGATAGA
>R=1028
CATGTCCTCTACGTCTTAATCCGTGCCGGCTGCAGCAGCGGCGCGGTTCTTGTTACTAG
>R=1029
TACAAGAACCTTCCTCGACTAACCGATACTAAGCGTACTAAGTTCCGCAAGGAGGGTCGCTGCTTCCGCTATCGCGAA
>R=1030
GTACTGCCCACGCGGACACGCGCTTCCTCCGGCCTCGCAACGCTCTAAAAACAGTGTTAGCGCAGCTCGT
>R=1031
AATATGCTTATCGTCTTGACGATTCGAGGGCGCAGGTACCAATTTAACGCCTTAGGCAACAACAGTCGTCATCCACGTGA
CCAAAACTCAATTTGTAACGTTACCTTCTGCGAATTCACTCTTTAAGCGCAAAAGCGCTTAATAGCACCGC
>R=1032
AGCCGACGCTTCTAGTAGACATAAGAAGAATAGCGACGAGGCTAGTCGTAGTAGTAGAGGATACTTTAATTAGGTATAAT
CGAATAATATCTTATATTAAGATCTGCGCGTTTTACCTTACCTAGTCTATCTGCGTTGCTAGATCGTAATTTAAGCTCTT
AGATAGGTAGTTAC
>R=1033
TAAGGATTATAGTTCTCTAACTAAGACATACCGAGGACGATGTTATACTAGCCGAGGT
>R=1034
AAGAATACGAAGTTAAAGAAGTCCTAGACGTACGTATATAAAAAGCGCTAGGTTATAAGAGCAAGA
>R=1035
ATATAGAGCAGCTTAGTAATTCTATTAAATTCCGAGTAAGCTAGATCCGGAGGGCGTAAAAGAATAATATCGAGCGCAGG
CTAAATTAGTTACAAAGCAGGGCGGTCTAGGTTTATGCCGAATTGCTA
>R=1036
AGTAGCGCAAAGTAGTCTAACATAACGGAGACCCTTCTCCGCAGCAAATCGAAGGAGCGGTTTCGTATACGGGAAATCGC
AAAATCGCACAATGGA
>R=1037
TAGTAGGGAATCTGCACAGCGCGGTGTAGTTGAATATGGCATTCAGACTTTGGTGCGAACACGCGGTAAATC
>R=1038
AACTAACTATCGACTACTACTTTATCCGCCGGACGCTACTATATATAACGCTAGCTCTACCGCAACTGATAGAGAAGATA
AATA
>R=1039
CGAATTCGAGGGTAACAATAGCGCACAACGCGACAACACAACAACACAATGCTTTGCAAACCTCGTGTAGGGTGCATTCG
ATAGCGCCGAGTCCACTTTTGCTAACAGCCTGCTTTTTAGAAATAAATCCGGCCGATTTTAATACGAAGTATAGCAAAAA
CACGATTTTCTTCGAATTCCTCGAACGCGCCGGGCGCAATCTCGACTCGAAATAACGATATCGATATCTCGACGATACAA
CGCCGTATATATACGAAACTAAGCGTATTCGATAGCGCCGAGCGACTATATATCGACTAT
>R=1040
CTCGACCGGAAGCTGCTATTATACAATCGTTAAGAAGATACTAATAAGAGTCGATAGGAGGTCTT
>R=1041
ATGCCGCTATAGCTCGAGACTAAACTAAGGTAGCCGCGGCTAAGGAGAAACAGGTATCCTTATCCGCATCTAAAGACTCT
ATACTA
>R=1042
TCTAGCTCGCGGAACAGATAATCACTAACTAGAAGAAGATACGCAAGAGACTAGCTAAA
>R=1043
GAGCCGCAGGTGCGCGAGACTTCTTGACTCCTCTTGGTGCAGGTTTCTTCGTCTTGACCATGTCCGAGTGTTTGGCGCGG
GCATC
>R=1044
CGCGGCCGCAACGATTTCTACCCATATGAAAGCACTACTTCGCTTTCTGCGATCCTAG
>R=1045
GTCCTAATAATCTGCGCCTCGCCAGTAAGCTAACTTCGCGCGCGTACTATCCCTATTACTAGAATCCTATAGCCT
>R=1046
GCAGCTATAGTATAGTTAGCGACGTAGCTAGGAGCGTTGTCTTGCTAAAAGAGTGCGAACAGCTAGCAACAAGCGAAGGG
CACGCTATTATTCT
>R=1047
ATAAAGTCTACTAGGTCGAAGGGACCGGTATATTGTCCTAGTGCGTTGCGCA
>R=1048
CTCTAAGTCTCGCTAAATACTCCTTACGCGAGCTAGTTTATATCAAAGTTTAGTATCGCGAAGGCTCTTAG
>R=1049
AAGGTAATCGTTGTCCTATCTAGTATCGCGATTATATATTTAAGGGACCCGTCGTC
>R=1050
GCGCTCTAGGTAGCAGGGTAGGATAGCGGACAGAAAAGCTAGGCGCGCGATTAGA
>R=1051
AATAATACTACTAATAACAGCCCGGACAGACCCTCCCGTCGTAGCTATCTTAATACT
>R=1052
AACAGATTACAAATTAGCCGCTCCCTTGCAACTAAATTATCAGTATCTGCATATCTACGGCACA
>R=1053
ACCCCGAGTGCTAATATAAACGTCGCTTTAACCTCTTTAGGTCGCGGGTCTAGTATAGCTGCCCGCG
>R=1054
CAGCCCTTAGCAAGCGACATTAACTATCTTATGCTAGCTATCACTATAGAAATAAGGCAGATAAA
>R=1055
TTAAGGCCTTCATAGAACACTTTTACGCTAAGCACAAGATAACTCGTGCCTACTTTAACAAGCTCTTAGATACTAAGACC
CCTAATATAAAGGCCCGTGTCGAGAAGAT
>R=1056
CTAATTTCCTGCTTATAGTATGCAGAGTAATAAGGATAGGCGGCTTGCCTTCGCGAGTGTAAGGACCGTAAATA
>R=1057
AGTCTAAGCTCTTTAACGCCTTTACTTAGATCTCCCTACTATAATACGGG
>R=1058
CTACTCCCTTCGCGAATCTTCTACCTTAGATACTTCGGTATATACTTTATCCTCCTGTTCTCCTCCTCTTATGCGGGCAC
TTGCGGATACATCTGCCCTAACATAGCCGCTTTTCCGCTCTATAATAAGGCCTACCTCGGTCCGAATTATGCCCGTTCGG
AGACGGATCTAACGTCGCGGTT
>R=1059
CGGTAGCGGTCTGCATTAATAATAACTATTAACAACCTAGAACCGGAACGAATCTAGGAAGA
>R=1060
ATCCGACGAATAATCTCTTAGAGGTTAAAGAAGAAGAGAGTTGCGCTAGTAGTCTTGTCTATAGTGCCCTTTTTGCTAGC
TGCTTAAGATAGCTGCTTTGCTAGCTTAACGTTAATGTCCTTAAAGCGTAGTTTAAGTTCTAGTAATATAGACTTAAGGT
AAAGCTTAAGAGTATTAATCAACTAGGGAAGGTTACTAAGCTAATTCGCCGGCAGATCGAGAACGCCCTAAGCGATAATC
TTGCGCAAGACTTCCTAGTCTGCACGAGATATACTAGCGTCTTAGGCCTAGACT
>R=1061
ATGCAGCCACCGAAGTAACACCTCTGCTGGCTGCCGCCGGATCTGGAGCTTCCGCGTCTTACAGTTGCGACAACAACGGC
AAAGCCA
>R=1062
CTTATAGCGTAGGCATCGCGAATACCCTAAGAAACGCTGCTCTATTGCACTAGTCGTCCGACC
>R=1063
CGCGACGCAGCAGACGACGCAGGATATATAACTACGAGAACTCCTTACGAAAGCTATTACCCTATTTAG
>R=1064
TGTCGCAGCGATGAGTGCAGTCCAACGGAGCTGGGATCCCTTCGATAACGATGTTGATGCATTCCCACTC
>R=1065
CTAGCTAAAAGCACTTGCCGCTGCTAAAGGACTACCCTTCTCATCGCTAATAACTATAGTCCGCT
>R=1066
AGGTCGGAAGAGGCTTAAATTACCAGAACAGGTTAGGTAACATTTAACGCAACGACTAATTTA
>R=1067
CAATACTATTAGCTTTACGCAGCGAAGAATATCCGCGAGCGCATTAATTAAGGCGCGAGGCGTAA
>R=1068
TTCCTCTCCCGGCGGCGCAATGCCAGTCCTACCAAGACACAGTCCATCGCACTGCAAACGACGGGAGTCCCGCGTGTGGT
GATTAAAACAGGAGCGGTGGGGAAGACGGAAGATGCGGAAACACGGACACTCTACTCC
>R=1069
ACTAGACTTCTATCTTACCTCTAAACGCGTATTTTTAAGGGCTTTAAAACAACATATACTAATGCCGCATCTACTACTAG
CTAGTGCGGTCTAGAAGGCTAAAACAAGGGC
>R=1070
ACACATCTCACAGATCATCAGCAACCATGGAGCAACCTAAGCCCTCGACCGCGCTGTTCGATGTCTTCTTGAGACTCCGC
CCTTCCGCTGCTCCTGTCGACAAGG
>R=1071
GCAGGTCTTAGAACGACTGCAGTAGTACAAGCTATACGCTAACCTAGCTAA
>R=1072
TACTAAAGAAAAGTAACGTCGCAGCTATAGCGCATATTTAATAGTACCTTG
>R=1073
GCGTTAAAGAGGGTAGTAGAGACCTATAGTGTTGCTCGGACACGTGCACCGCAGGCTCCTTAATCGGTGTTA
>R=1074
GTAGTAGAGGGGCTAAATGTTTAGTAACGCGCTATAGTCGTAAAGGAGATAATAAGGCAGGGCATAGATAGCGTATAG
>R=1075
TATCCGAAACGGATATCGTCCTTAGAACAGAACGCTTACTAGTAAAGTGCAGGAATGTTATCAAGTCTACTAGCGTTTAG
GTCTCTAGCTCGCTTCTTATCTCTAAGACCTTGCAATCTTGACAGCGCATCCGGCGCGATGTAATTGCGGCTAGGTCTAT
AAAGAATCTTAAGCTTAGGGTACTACGAAAGAAACACCGCTACGCTAATTAATCTCCAGTTAAGTCTATCCGTGCTAA
>R=1076
TAGCGTATTTAATAATATAGCTCGCGGTTGCCTCGGTAGTAATACAGAGGGAGATGTCGGTATTAGCG
>R=1077
AGGGTAATTAGGACAAGAGATATAGTATTTAACGAGAAGATAAAGTACAAAGGACTCTACGACTTTAATCTAAATATAGT
AGTACTACTTAATCTTGCGATTAATA
>R=1078
TAGATTATCTCTTTAGCGTAGTTGTTCTACTTCGCACTAAGGAAGCCTAGGATTAAGCGAT
>R=1079
AAGGTTTCTAGCGGACTACGTCTAAGGATGTGCCCGAGGTACGTTATATACTAAGCTACTTCCTCTAAAAATTATAATAT
TTATTACGTACCTAGTTATAAGAAGACAAAAAGAGAT
>R=1080
GACGAATGTGCGGCGTCGCGGAGATGTAGATTGCTTGATCAAAGTGCGGATGTTGTA
>R=1081
AACTCTCTTTTATATAGAAGTAAGTATAGGGCGAAAGTATTATTTATCGGCTAGCGGGCTAGTAA
>R=1082
TCTGCACTAAAACGCAGCTTAAAACGCAAGCTAGGCTATACGAAGGAGGATAAGGACGCTCTAGCTAGGCTCG
>R=1083
GTAGAATATTAATACCCTATTCCTACTACTAATCTTACTTATAGCCTATTAGTATAGTATCTAGTTCTGTTACTAGCTAC
GGTTTATAAAGACTCTTTCTAGTAACTAGTATATACTAGTCGGCTAGTCGGGCATCCGCCTAACGTCGTGTAAGCACTTC
CGGCTCGCCTGTAGCTTCGGTACTACTAGCTTC
>R=1084
TATCGTATAGCGTCGAAGTTAATATAGTATAGCTAATCTACCCGGAGTACCTATAGTTAGGTCTAGCTAGAG
>R=1085
GAAGGAAATCTTCTACTTCTGTATATACCGTTAGCAACTACAGCTTCTATT
>R=1086
GCAAGAACCAGCAACAGCTGACCTCCATTACAGTTCTTACCTCGCGCAAATATGGCGTGGCCA
>R=1087
TGACCGTGAAGGCGAGAGTTGAACACGGTGGGGTGAACGTATCCATCCTTGTGCATGGCGT
>R=1088
ATAGTCCTCGAGTAAAGTTCCGGGCGTGCAGAAATAGCAAGAGAGTAAAGTTCGACAATAAAGTGCGTTTCTAGTATCGA
TAATACTATAAATCCGCAGACTAGC
>R=1089
AAACGTCCGCGAAATCCGAGAATTCGCTTAGAAGTTCCAGTTCTTTTAGCGCGTCGTCTATGCGTTAAGCGGCAAGAGCC
TAAACGCGCCCTAAAGGGATGCTAGAGGCGTCCTTCTAGAACTCTT
>R=1090
TTTAGCACTACCTCCCGAGCAATTTATTGCAATACTACAGGAATTTCTACTACCGTCGAGGATCTAACTCTCCCCGGTAC
TACACCCCTACTAGACGATTCTGCGACCGCCCTCCTCGCGAACCGTTAAAATTACCTCTCCGGTAAACATTGCGCGATTA
CTAGGACTTAGATTCGACAGACTCTTCGAAGCCTAGGTCTACCGCATCGCTAGACTACTATTCCGCATACTTACTACCTC
CT
>R=1091
CTGCGTCTTCTCTACTTTAAACGTCGCAAGGCGTCTAGCCGCATTCTGTAGCTCTTAATTCCTTTTAGCTA
>R=1092
TCGATCCGTAAGCTTACGCTTAAGGGAGACGATCTTGTCTTCGGTATCCGCGAGTATAAGAAGGTCGTCGACGTAGAGAG
CTACGA
>R=1093
TCTATACCTAGGTTTAGGATTATAGGTTAGGATAATATCTCTAGACAAACCCGCTAAGACAGATATTTT
>R=1094
GATCTCGGCTTCGAGCTTTTGCATTCGGTCTAGAAGAAAGCCGTGCTCGCGCTTGAG
>R=1095
CACGAGTTTTAGATAATTAATAAATTCCTACGCGAGGTTAGAGGCTATAACG
>R=1096
CTAGTAGGAGGTAAAGCTAGTATACGAGCTTGCCGACCTTTTTAACGATTCTAAAAGGTCTAGCGCGCTAATTACTAAAC
TTCCT
>R=1097
CTCTTAGTGCGCTCTACTTATATATCTTAGATAGGGAAGCTATTCTCCGCAAATATCTGCCTTAT
>R=1098
GTCTTATTAACCTCGCTAACCCCCTAATCCCGTAGGATTCGACTACAAACCTTATTGCTACGGAAGAGAAG
>R=1099
TAGAGACGAAGGTAATCTTCCTATTATAGAGCGTAGACTTACGGGTTACGTCGAG
>R=1100
CGCACTATAAGGTAATTACTAGTATTATAACTAAAACGGCTTTACCTAGAATTGCTTTTAAGACCTAACCTCGATATTAG
GCGGATAGCGAGGAGGCTTTAACTATAGACGAGGGCGCCGCGGCGGT
>R=1101
ATACTAAGTAACAAATATCTTGTCAGTCCCTTAATCTAACAAATCGATGCATGT
>R=1102
AAGGCGGTGTAGGGTTTCGTCGATGCTAACAGGATCTAAGAGATTCTTTGCATGTCAGTGG
>R=1103
ACGAGCTAGGCCGTCTTCTTACTATAGATACGAAGGTAGTCTAGGGTCGTTTGC
>R=1104
AATTTACCGCGCTGGAACAACAGCTGATCACGCAGAAGGTGCTGCCATCGAAGTCACCGCTGTTTGATGCCAT
>R=1105
GGCCAATAGCCTTTTGGGCAAGGATTGAACGGTGACCCGTCCGATGCGCTAACACGCTGTA
>R=1106
GCGTCTGCTATATAGAAAACTACTACTTGTTGCCGCGGATAGCTATTAGG
>R=1107
GAGTCCGGGAAGGGGTAGGAGAGATATCTAGAGGAGGTTAGTTCCGGGAGGATGTAGGTGTA
>R=1108
CGCGGACTTCTGCGACTATCGCCATCTGTCGCAGAAATCTTAGACAATAGTCGCA
>R=1109
TTAATTAGACTAATAAGCTCGAGTCTTCCTTCCGCGTGCCCGTATTAAGAGCTATAAGTAATCT
>R=1110
TTTACTATATCTTAGGAGTGCCCACTCTACTACCCGTCGCCGACTAATTTAGAGCTCTAGCACTACCTAG
>R=1111
CTAGGCGGATAAGAATAGTATTGCAATAGGCAGGCAATCGTAGCAGGGTAGTTACTATA
>R=1112
GGCATGGCATGGACCCCTCTGCCAGTGCCAGCCAATAGTAGGGAGCGGCATGCCAGTGGCATGCCAGTCTGTATAC
>R=1113
AGCTTCTCGAAGCAGGCCTTAGCATTAGCAAGTCCTAGAAGGTATACGCGG
>R=1114
AGAACATAGACACCGAGTCGCAGCTTCTATGCTATTCGAGCTCGAAGTTAAAAATGAGTGAATCCGCCTAAATG
>R=1115
TGTAAAAGTCTATCTGTTGCAAAGTAAGGAGTTTTTACAGTGCTATTGCTAAGGTAGAATAACCGGAGATTATCTAGGGT
AGATACCCTCGCAACACACCCCTTTAAC
>R=1116
CCCGGCGGACCCCCGAGGGCGCTTAAATAGTCGCCGGGTACGGTACTATGCATTCTACGAACGCGGTCGCTAAGAGAGAA
GCTAGAATACTATATATA
>R=1117
AGAAGAGTAAGGACTATAGACCCACTATTCGCCAAGAAGAGCAACGACCTAGACGAG
>R=1118
GCCCTTTTTACGGACAGGGGACAAGGTCTTCGACTACTCGATTTGCCCTCCGAGGCTA
>R=1119
TAATTAGCCTAACTAGCAAAATCCTAGGAATTTAGATAGACCTAGCCTTA
>R=1120
CTGCGGCGTGCAGAATAGTCGAGTCGATAGTATCTGCGGCGTGCAGAGAATAGACTTAGATAG
>R=1121
TGAGCACATCGGAGTGGTCACCCGTTTTGCAGGCTCAGGGGTATTCCGAGGCTCAATTGGCTAGCATCCTAGTAAGCAGG
CCGTTAACCTACAAGTAAGGTTGAACGGTGACCACTCCGATGTGCT
>R=1122
AATCGTTGCGGCCGCGCATACGCCCAGCGATCTTGTCCTAGGGAATAAGCTTCGCCTAG
>R=1123
TCGAAGAGACGCTCTTCTACTTTTGTTAGCGATACGACCTCTAGCGTCGTAGCGGTCTAGTAAAGATAAGTCGAGAGCCG
AACTATCGACTGCTTAACTACTACCTATACTATAAGGTCGACAGCTCTAGTACTAAGTATAAAGACTACTATCGAGCTAA
GATTATCCTGCATTATCCTTTTATCGAGTACCTAGAATGCTTAGCTAAGACCTCCTACTTCTTCGAGCAGGACGACTATT
ACGAGACGCTATACTATACCTAGTCTTAGGCATATAAGCATTGCAAGGCGATAACATACTACGGTAGTTATCCTCCTAAC
TACTATAGTAATCTACCTAAAGGCGACCTAGACGAATTTAAGCCGCCTAAACGCCCTCCTCTAGAAGGCTAGCCTGCTTA
CTTTTAAGAAGCACTTAATAGCAACGCAATCCGTAACGAGGATCTAGACAACCTCGGTAATTGTAAGGTAGATCGCATCG
CTAATTAGGCTT
>R=1124
GTCAGACCAAGATCACCATGCTCGAACAGCAGATTTTGACCGTGGAGACCGAGAGGGAGGCCCTTCGCACCGATTTGGAG
CACGTCAAGGCTCTGCGAGATGATGACCTCCAAGCTCTTTCGACCGCTGAGAAGGACCTTC
>R=1125
ATTTAACTAAGGGCGCGTTCTTCCAATTAACTTTTTATACTTGTTTTAATAGATCGAGCGAGGCTAAGTCTACGGCCTA
>R=1126
AGACCGGGAATCGATTTCTACGGAAAAATGCAGTTAGGAAGACGTTCTATAT
>R=1127
CTTACGTATAATAGCAGCAGCCGCAACATTACTGCCGCCGGATCTCTCTTCCCTTTTTGTTATCCGTCTATACCTATCGA
AGGCATTACTACTA
>R=1128
TCGGAGTAGCCACCGGTCCTTGCATTAGCAGGGTATCCACAGGGCAGATCCTTCCTAT
>R=1129
ATACTAGCTAACTTTATTCTCTAACGACATAGGTTGCGCTCGCTCGTTAAAG
>R=1130
AGTCGTCCGAATAGCTCTTATCTAGATCCTCGCCGCATTATATAGCTCCCG
>R=1131
AGATATATATAGCTAATACACAGGGACTAACTAGATATAGCTCGAAACAAAGGGACGAAACAGGGCTATTACGTAGGGGA
TTACGCACTCGATTCTATCTATATACACAGAAGGGGGATATAAGGGCCTCGAATCCCCTCGGTAGATAGAC
>R=1132
GTGCCGGCGCAGCGTCTGCTTAACCGTGTCGTTCGCGGTTCTACGAATATTAAGGGTATTCGGCCGT
>R=1133
TATCTAATTAGGGCTCTTTCCAAATATGCTTATTAATATTATTAGACCTATCT
>R=1134
CTGCTACTAAGACACCGGACAGTTAAGGCCGTTACTTAGACGGACGAAGTTAAAAA
>R=1135
CTCCCCTCTCCCTAACCCCTTACTAATAGGGACGGCTCCAATAATAGCTACGAGCTACTA
>R=1136
TACGTTACGAAAATTTAAAAGCCGAGGCGAGCGAGGCGCTCGCTCGCCTCGCTAGACTCGCTGCC
>R=1137
ATCGTATATAGCTTATAATTAATAGCGTCTATAATCTTTAGATTATAGGGCTAGTAA
>R=1138
TTAAAGAATATACATAGGTTGCTAGGTTTGCAGGGCGTGCATCGTGGAAATTTCCTAAGCCTAGACTATATATTAATCCC
TTTCTACTATTACTAGTACTAGGAACTCGGCGTACTGTTCCCTAAAGCGCGTCTATACTACGCGTAC
>R=1139
CGCCTTTAGTTTTAGCGCTAATCCTTATTAGGGTACTTTCTCTCTCGCTCTACCTAGCGGTCTAATAACTCTC
>R=1140
GCACGTCGGCTCCTTGCTTTTTAACACAGTTGCGTGGGCCTTTGCAACGTATTTGGCATCCAAGTCAAAACAGCGAAATC
TGCATAGTAATTTTGTATGTGTCGCCCGCCAAATACGAGAAAGCCTCCCGCCAAA
>R=1141
TCTTATTAGCTATTCAGATTGCTAATATATAGATTACAATACCGACCTATATCTTTATCTTAG
>R=1142
GCCTTATAAGTAGAGAAGACTCTCTATAATCTCTAGATAGAGATCTAGTAGATAAAGCTCGGCCGCGACCGCTAGCGTGC
GGGCCTTACAGAC
>R=1143
GGGAACTATATCTAGCGGGTCCTTCCGGAGCTTATAGATTTCCGGATAGAGCTTAGCTTTGCGGGGCTCTA
>R=1144
CGTCGAATCTTGGCAGGTTTTCAACAACGCCACGCGAAGCCTGAAAATATGTCAGTGACATCACCACATA
>R=1145
ATACAGCGTGTGGGCACATCGGAGTGGACACCCCCTTGTCGCCTTCAAGGGGTTATTCCGGGCAGCGGATTGGCCTAATC
CTAATTGACCACCGTAATTATCCTGGACTTGGCCCCTGGAGGCAACATGGGGGTGTCCACTCCGATGTGCTCACACGCTG
TA
>R=1146
GATAACGGCGGGGTTGCCCTTTATATCGCAGATATAAAACTACGGTGCAGTGTCGAGATTAATATGCTTATAGGATTCGT
TTACGAGGACTACG
>R=1147
GCCAGTCTCTCTTGCCGTGACAGCCTAGGCAGAACCAGCTCCCATACCTCGGGCACTTCGGCC
>R=1148
CGTAGTACGTTTCGTGCATATTACGCAGCTATTCGACGTTTAGTCTTAATATACGTT
>R=1149
TCGCAGTTCTTTTCAGTTTAATCTCTGAAACGTCACTACGGTGACATTCTATGATTATACTTATTTTTGGACCTACGTCG
GTGGCCGCTGAGCTTGCTCATGTCACTGACGACCGTGTCGCCAGTATTGCACTGCCTCTGGCTGACGCGAA
>R=1150
GCAAGGTAGCTAATCCGGCCGATAATAATAGCTTATCTAATAGCGAGCAAGTCGCAGACTGCGTCCGCTA
>R=1151
TTCTCGGTTAGAACAATAACCCGGCTCCCGGCGCAAACGCCCCGGGCGCTGCCGCTAACCCTCCTCCGGCCGCCCTAGCG
GCTCCCGCTT
>R=1152
CGATCCATACGTTTTCCGGATTACCGCCGCGCCTGCCGCGGCTCGACTCCTACGTGACTACAACT
>R=1153
CCGGCTACTAAAGAAGGCAGATAGCGCTTCCGAAGCACCCTCTCCCCAACCTCGACTAGCCCCCGTCCCGGAAACCGAAC
ACGTCTTTATTAACTACGCGGCCGGCCGCATCCT
>R=1154
AGAGGGAGGATATTGTACTAAGGGTTCGAAATATTCTCGATACACTAGAGACGCAAAACAACCT
>R=1155
CGCTAGGCGTATATCTTAGCACAGCTTAGCTTTACATATACTTACTTTCGAAGGTTCGGACTAGCTAAACCTTCTTCCTG
TTACTCTTCGTTAAAGCTAGATAGCTAATTAAT
>R=1156
GTTATAGGGTCGGTTAGGTTTATAGTAAAGAAACCTAACTTCTAGGTTTCCTAGGTTTAGGATTAACCTAATATTTTTTA
GGCCCGGTTATATGCCGGTTTAACTAAAAATTATTACGGATAACCTAGAAATAAAACCTAGGAAAAGT
>R=1157
TCTCTTTTCCCAACTAGTCCTTATTAGGGCACTCCTAGTGTCGGTAGCCCTCTTTACTATATATCTAG
>R=1158
TGTAAAAATCATGCTGTAATTCCATCGCTGTCGTGCGCAGTAGGGGTATTAGT
>R=1159
GTTTTAAACTATTATTAAGGTAGTTGCAAGAGTATCGGAAGCGGCTAGGCTTATATCGAAGGGTTCTAAGGGAC
>R=1160
TAAGGAAGTAGAATGTCGTAATAAAAACTCTATATAGTCATATGTCGTCTAACTAGGTATATT
>R=1161
ATGTTCTTTTCGTGTTCGATGTAATATTTGTACTATAATAGTTTAGGCTTAGGATCGCGACTTTAATCTAAGCCTATACT
TTTCCCTA
>R=1162
CTTGTCTACCTTGTTACTTCTAGTAGGCCTTATAGTGCCTATAGGCACGGACTCTATAGTAACGTCTTAGTCCCCTTCTG
CGTCGACTATCTCCTTGTCTAAAAGTTGTCGCGGCTTATAGACCCTCCGCCGGGGTAGCTACGAGGCGCGAGGCTAGGGA
GGCTAGGTTACTATACAACTCTTATTACGACTGCTTATTAAGCT
>R=1163
AGGTATATTTATATACTTTATCGCGTAACTCTCGCAGGAGGCCGAGTAGAGAATAGCG
>R=1164
TGTCCTTACCTTAAGATTATTGCGCAAACTGCAATGCCGGAAGTCCGTTAGAGCAGTGCTGCCCTACCGGCTACTACTGC
AATATAGCCTGCCGGTCTGCTTACGTGCAGGCTTACTACTAAGCATGCCTCGCAACACCTCTGCTACAGTCCGAAGACTA
GAGTAACCCTAGCCCTGCGAATAGAGTAGGTCGGAGTCCGGCCGGCACTCTTCTGTTCTATAGCGATGCGGCGGACATAA
AGAAGCTCGACAATATAAG
>R=1165
AGTAGGCGCTTAGTGCGGTCCTGCATTAAGCTAACTCTAATAGGAAATTGCATCCGGTTGCTTT
>R=1166
AGGCGCTACAGCTAGTAATAGTGCTCAAGAAGGTGCGGCGTATGCGTAAACGGACGGTTTTTAAG
>R=1167
GCCGGGAAGTAAAGTCCTTAGTACAGGTTTAGGCGGCAGTTGTACTTGCGGTACTCCTCGGCCTTCTTCTTA
>R=1168
GTCTGCTACTAGATACAATGCAGATTAGTTAAGATGCCGGCGATAACTTCGTTCGGATCTAAAGGCACCTCTAGATGCAA
CATATCCTTACGCAGACCACCTTCCGGCATACGCTTGTTTATAGCTACGTAGTTAGAGGTTATATAGTTCTGCGCTATAG
CTATACTAACACTAACTAACGCCTTAACATTCTGCGGCCGCACGAGGTTATTATAGCAGAAGTACACCTATGCAGTCTTC
GATACCTCCGCGAACTTAG
>R=1169
AGCACGCATCGATGACTGCCGTGTCATCCGCGCACTCAACACTACCGGTGTTCTCAAAAGACGCCGACGA
>R=1170
CGTCGTCATTTGCTATCAGTATCGCGGGCTCACTACAAAGTCCTTCCCAAGCCGGATCTCA
>R=1171
GCGAACTCGAATACTAGCTTAACATAAGTACTCCTACGAGCAGCAGAAGACTCGCGAGTCTCTA
>R=1172
ATCCGGACGCGACCGGCTAAGACGAATTAGGAAGTAGACGGATTACTATATACTTTTAGGGTGCGATTAATTAGCTGCTG
CAAGGCCCGCTTTTAGT
>R=1173
GCAAAGTTAACGAAGTTAGATAGAAAGACTAGTCTACCGGGAACGCTAATAAATTAATACTAATCGACTAA
>R=1174
CGTCCGTAGCCTAGCGTATATAGCGGAGCCGAAGATAAGCGACAATAAGGGCGTAGGTAAGAAGAGGGAAATGCAAAGGT
CGAGGAAGTCGAAAGATACAGGCACGAAGCAAGGC
>R=1175
GGCTAAATAAGCGTAAAGATAAGTTAGCAGGCTAGCCAAATAGGCGTACATTTAACTTAGCAG
>R=1176
ATTATGCGCAGAGGATTTAGAACTTTAGACGAGCGCAGATATATACGCAGGGGAATAGGGGAAAGTAGCT
>R=1177
TAATTTAGTGCGAAGCGCCCTTAACGTAGTATCTCTAGTACTTAAAGGCTTCGACTATAGCGAGAAGCTC
>R=1178
TAGCCGGACTGAGAATCGCATCTGAAGGGCTGACATATGTGCCGGGCTGTTTGTTCTGCTC
>R=1179
CAGCAGTCGTAGGCCTCCTCAGCGGAGGCAGGGAAAGTGCCGAGCTGCTCGGTCG
>R=1180
TCGGTGATGATCCCACGCCTACGATCCATCATGGTTGCTCAAAGTAGGACCAGTATCTTGACCCGGACTTTGACCCATCG
G
>R=1181
TAACCTCGCAGATGCTATAGTACTAACACTATATTTACGACCTTCTAACGCACCAAATCGCGTACCTCTAATAACACTAA
ATA
>R=1182
GAGTATATAAGTTAGGTTAAGGGCAAGTAGTAGTCGAATATCGCTGCCGATAAGGAGAAGGGTAAGGGCAAGCAGAACGC
TAG
>R=1183
GTTCAAGGGTAGTCGGTATAATATTGCAAAGTGCTCGCGCTGCCGACTAGGCAGTAAGAAGTGC
>R=1184
AGCTGCTTTACTAGCTAGAGCTACTACTAGCGCAATATCGCGCCGCTTAGCCTTGCAGTAG
>R=1185
TTAAGGTCGTCTAGGTACGTTAATAGAATAGTCCGGCTAAAGTATTTCTTAAAATCTTCCTTCTTCTTTCTAAACGTCTT
ATAGACAATAGATTCTCTAGTATAGTTCTTTATTTTAGAGTCGAAAATAGCTTTATTTTGCTGCTACTTTATAAAGTTCT
CGCTTTCTAGAAGTTAAGTGTCTATAAGGGCTAAATCCGTCTTATTCGGCATGTTTAGGACCTTTAGTTCTAGAGTTCGG
TCTA
>R=1186
TCTATATAAGATTAGCGCAGCCTTACGATAAGTCGTGCGGCTTATAGCGAGCAGAAGTAGCGAGTAG
>R=1187
CTAGAAACTAAGATCCGACTCTAAAGATACGTTTCGGCTCTTAGAGACTAAGAGAGGGGAACGCA
>R=1188
AATATTAAGTCCGGACGATAAGTACGGAAGACAAGTGTTAGAAAGCTAATTATGTATATCTATCTACGTTCTAGAAGGAA
GTATGCGTCTAGCTACTAAG
>R=1189
CGCCTACGCCTACGCCTACGCCCCCGAGACCTTAATTTATCTTCTAGACTAAGCCTACGAAGAACGA
>R=1190
CCGCTAGAGGGACTAATTAGTAGAACCAGTATACTAGCAAGGACCGGTCAGTAGAGTAGTAGGTAGGGCTAG
>R=1191
ACCTCGTCGATCGACAAGGAATCGCTACAGCGCACTTCCGAACTCGCTAGC
>R=1192
CTTCGAGCGAAGATGCTAATCGTAATAGACATTATCGGGCTAGAGGAGATAAGAATTAACA
>R=1193
AGTAGACAAAGTCGAGCGCTAGGGGGAGACTATAGGTACGCGGACGGCGAAAGACGAGGCATAGCCTTAAGGAGCCTAGC
ATAAAGTAGTTAGTAGAGAGCCGACTACTATTTGTCTATGCCTACTAGCCTCGCTAGACGGTAGTCGTCGAGCAGAGTAA
GGGTGTAGGGGACGGCTAGCCTTTTGTTTACTAAGGTTAATATTAGGCAAAGTAGGGCTATCTCGATTTAGTAAGGTCGA
GAACGCGTCGGCCGTTAGCTAACCCCTAGCTTCCGGGCATAGC
>R=1194
CAGTTAGATAAGCGCTAGATATCGAACGTGCTTCTAACAAGACGGACGAGCGCAAGATAGG
>R=1195
TAGCAATTTACTCTCTATAACTATGTTTCGTGCTAGCTAGGCCGACATTATTAAGTGCCTAGGCTAAA
>R=1196
TCCTACCCTCTCTGCGATCTAATCGCATTTCGTCTATAGGTCTAGTACCTACATAGCGTAGCGCATCGAC
>R=1197
TAGAATCTAGCTAAGAGCGGGTACTCCCGCTTCCCCGCGGAGGTAACGGATTTAGGGTTTTAGCCTTAAAGTTTATATAC
TTAGCAAATTCTTATAACAACTAACAACTCTTTAAGCACTAATATTACTACTAC
>R=1198
CGTAGTAGTAGCATCGCACAGGCCCCAACAAACTAACGCTAAGTTAGCGAAGATAATAT
>R=1199
AAGCACTCTATGCAGACTTGCGGAGCTTGCCCTTCTAAGCATTCTTACGCTAGGCTAGAGTC
>R=1200
GGAACCCTAAGCTTTCTTTTTATAGTCTTAGAATCCGCAGATACTCTAACACTATCCCTAGCGTTCTAGAAA
>R=1201
TCCTGCCCCTAGTACTCGGAGCAAGCATACGTTAATAGGTAATATAGCGTTCTAGGGTCG
>R=1202
CTAATAAGAGGCTAGAGAATACCATAAAGTTGTTGCGTTAATCTTAATTAGTTGCAAGGCGTAAC
>R=1203
CTCTTATTGCGGTGTTAAATGCATAGAAGGGGAACCGGGAGTGCTAAGCA
>R=1204
AAGATTCGATTCTAATATTCTACGCATTAAACCGAGAGAACGCGAGCGAACCGACT
>R=1205
AATGGCCCACTCCGCCAAATTCGAAGGTTTTGCGAATTCGTAGAATCGAACACTCTG
>R=1206
ATATTATTATATTTAATAGAAGGAAGGAGGTGCGGTTAAGTAGAAGATTCGCACTGCGGCAATAGCGTTATTAATTCGAG
CTGTTTTTAAGGCGTATATT
>R=1207
TTAGAACTCTTACGGAGGAGATCTTTACTATAATACTCGAGGAACTAGGCTTTTTCTACG
>R=1208
TAATAAGGTCGAGTGCGCTTATTCGAAGGATCGACGATTAATCTCTTAAAGAAGGAAT
>R=1209
ATATATATACGTACCTAGACGACGATGTCCTGCACGCTATATAGAAGGAGAGCCCG
>R=1210
TCTGCCTATATATCGACTACTACGGTCTAAACGCGGTAATAGTTAAGAACAG
>R=1211
CCGACGTTATCTATTATACCCCTAGTCCTAAAAGACCTACGCCCGCTATTCTAGTCTAGAATAGCTTAATC
>R=1212
TAGGGTCTGTTTTCTCGCCGTACGTAGTAGAAGTTTGCCTTTAAGGATTTCGTCGCGGTCCTCGATCGTCGGTATTAAAG
TCTAGGGCAGCTATAGACCTAGGCCGGAAATCTTCGTCGCTAGAGTCGTCCTCTGCGGCTAATTTATCTGCTATCTCGCG
TGCGCGTAGAGCGTAAGA
>R=1213
TCGCGTCCTGTTTAAAGTAACGGATACCTAAGGATATATAAGAGGATATATAGAAACCTT
>R=1214
GATAATAAAGAGGCGATAGCTACTCTAGAGAGACAGATGCGGTATCTATTAAGTAA
>R=1215
CTCTAAGTGCGTATTCCGCGGTTTATAACCGCTTAGCGGCTAACACTATTTGCTACTAGAGACTTTAGGAGAAT
>R=1216
AAGCAACCTCTCCTTAGCCCGGCATATAACATATTGTATAACCTAATAATCTACTAGTTAGCGATCT
>R=1217
GCCCGCAGGTTAAAACTTTAGCTAACCTAACCCTGCTATGCAGATAAACGGTGCGCAGACCTTTA
>R=1218
GTTTTTCGAGACCGAGGAGTATATTAAAGCACTAGAGGACCCAGACACTAGATACCGAGAGGAATACG
>R=1219
TTGCTAGGGTCTATACTCTTATTGTCCGCCTGCTCTGTATTGTCCGAGTTAGGCTAAGT
>R=1220
TTAAACTCGTTAAAGACGCCGGCACTTCTCGCCTTCTACTATACTACTTACCTCTTAAATTTGTTATTAGCTTCT
>R=1221
TGGGCGTCAAAAGTTGACGCCCGTTTCCCTCAGGGTCAAATGCTCCAAAGACGGAC
>R=1222
CGGCTTAGATCTATAAACTACGACAACAGGTCCCTTAAGTATATAATTGCGATACCGGATAGGACAA
>R=1223
TAATCCTACTTGCTAGCTAAGTACTTTAGGTCGCAAACAAGCCGTACGCAGGAAAAGAGAGGTCGGAA
>R=1224
GGGCTATAATATATATATACAACTCGCAGATGCGGTATATAGAACCCTACTAAGGG
>R=1225
TAGAAGAAAGATCTATAGAGATAGTATCTAGGAACACGTCCTTCTTACGCCGGATCGTCTTCCTTAACTAATAATCCGAG
GACGCCGTCTTAATCGAAGACTTAG
>R=1226
TTAGCGACAGATTAACGAGCATTATTAGACCCTCCTATACTATCGGCTAACGCTAAGGGCAGTAAACCCTAGGCGGAGAT
CGCCTAAGAGATTAGCGTTGCCTACACCCTTTATACTATTATAATTAATACTAAGAAGCCTGCGT
>R=1227
AGTATTAGATACTAGTAGCAACTTCCTTATAACCGACCGGATTCGCAGTATTAAT
>R=1228
TCGACCCGCGCGTACTGCCGGAGCTTTACTATTCTAGCAGCGAAAGCACTGTTTCGTAATCTTCTTGCCTC
>R=1229
TCTTAGCCTTAAAATGCCTAATTCTACCAACTAAGCATCTCTAGTATCGGACTTAGATAAGTTCCGGAGCT
>R=1230
GCTAGTTTAGTATCTAAGATCGCAGTAGGTATGCGTCTGTGCATAACGAAAGTAGAAGCGTCGACAGACAG
>R=1231
CCTGCGAATTTACGTATACAGGCATATACACAGATATATATACACTAGATTAT
>R=1232
TATAAGGCAAGTAAGTATCTCTGCAGATAACGAAGAAGTTAATAACTGCTCTATCGATAAGGAAATATA
>R=1233
TTAGTATAATATGCCGCTATTATAGCTTATGCAGATAACTCCCAGTTACGACCCTGCTAGCTTCGA
>R=1234
AGACACAACAACATTATTAATTTATTCACAACTACAACACCTATAAACATTATTTTTAGTTTGCTAG
>R=1235
TGCAGAAGATGATCCGCGGCATCACAACGCTCACCGAAAAACTGCCTAGTCTTCCAGGTGCGT
>R=1236
GTAAGCTTCTACCTAACAGGTACAGATACTACCCTATCGGGGCGATCTTCTAGAATAAGGGTACTAT
>R=1237
CACTCACCATGTCGCACTCGATCGCCTCTGCCCTCTCCGAGAAGGACTCGAACCTACAACCCGCGCAACAAAACAACCCG
AAGTGCTCAGCAGCTGGAGAGGAGAACAAGT
>R=1238
GAAGAAGAGAGAGGTAGGTTTATTTAAAGGTAGCGCTCCCTTATTTCCTTAGA
>R=1239
TTAGTAGTTAATCGATTATTAAAGACGCCGATATAGGGGATTCTATAGCTTA
>R=1240
GCGTTCTAGACTAAGATTATTCGTGCAAGTATCGACCGCACCGACATTACTCTAATCCTCGTGCTAATCCCTAAGCAATC
GCTTAGCAACTATAATATGCTCTTCTTCCTACTAAAGAACGCCCGTAACGAACTAAACGAGGCTATACCAAAGAACATCG
AGAAGGGCCT
>R=1241
TGTAAAAATCATGCTGTAATTCCATCGCTGTCGTGCGCAGTAGGGGTATTAGTTTCTAACTAGTATCGCATCTAGATTCC
TATACTAAAAGCTTAAAAT
>R=1242
GACCTAATAAATAGCCCTCTTTAGCCTTGCTTAGGTCGGCCTATAGGTTACTTAAAGACACTTCT
>R=1243
AATAGAGCGTCTTCGGATAAGGCAGCTCGTGCGGTTTGTTACTGCATTAGTAGTATAGTGTTAGCAT
>R=1244
AGCTAAAGGAAAGGTCCGTTTATAATTTCTTCTTATATTCCCTATTTACCCCGACTTACCCTATACTTCCCTATACTAC
>R=1245
AGTGTTTAGGTAGAGTAGCACAGGGGGTACTAGTAGATATATCGGCGGAGTTCTCTCGCTA
>R=1246
CGTGCCGCCTAATTATAGCCGCCGAAGCTAACTAGTTAAAATAACGGTAGACCT
>R=1247
GGCATTTGCCTAGCCCTTACCCCCGAGATCCGGTAGTAAAGTTTTACTATTAGCGCAGTCCTTACCCC
>R=1248
AGCGCCTCTAGCGCGCTAAATCCAAGACGGCTAGCTAAAGTCTTACCTTACTCTATATTATATATAGT
>R=1249
ATCCGAGATGCTATCCGTTAACAACGTGCGAAACTAGATTATCTCTTTAGCGTAGTT
>R=1250
GGCCTAATAGAGTCCGCGTCTATAATAGAGTCCTTAAAACCCGCAAATAGTCTAGTCTTAA
>R=1251
AAGTAGCGGACGTTCTATTTCCCGTACTAGTATTAGACTCGTCGGAGGAGAACTCGGTTTCGACTTAAGCTAA
>R=1252
CGTTAAGGGCTAAAGATATAGCCTATGCAAGTGCATCAGACGTATAAGCGTTCTAGATTATATCGT
>R=1253
AGAAGATTATAACTTTCCTATCCGTATATAGACAGTTAACGACTTATCGCAGTCTAAGCTCTTTAACGCCTTTA
>R=1254
TTGCCTCGATTCTGCGTCTAAGGGCTAGCGACGGTAAGGTCGATATCTCGGATTTGGAAATTAAGCATATAGCCGCGTGC
AGAATTATCTAG
>R=1255
GTCGAGTTTCTTAGCTATTATTACACAAATAAATTCTACTAGTATTATAAGCTCGTTTAGAGGAGT
>R=1256
CCGGATCGAGGAGAAGAAGTAACTTACCTAACTCGTCCCTGCGGTCTAAAACGCGGTGTATCTGCGGATTCTCTTAGTCT
AAGGCG
>R=1257
TAAATTAATTAATTAGTAAGGACCCCGATATTTAAAGGGTTAAAGAAGTTATAGTCCCTTAGCAACGCGAAAGTAACCTT
ACCTTTTACAGCCCTACTACTTATAGCTAATCTTATCTTTCCTAGCCCTACTACTTATAGCGCATTACGCCTTTAGACAG
AGACAGGCGACGACTACTATTAACGGGAAGAAGAATAGAAAGCGAAGGGAATATAAGCA
>R=1258
GAAAGGTAGTTAGAGGGAAGGAAGGAAGATAGTAAAATCTCTAATATCTTAGGGATCGCTAGTTT
>R=1259
TACCTATAGGCACTCCTAGGTTAGGCTTGGGCTTTTGCGCGGGGCAGCGTTAGCTAATTAGTAGCGCCGCAC
>R=1260
TAAACCTAGTCGACTTTATATTACAGATTAGCAGAAGAGACACTTGCGATTCCGT
>R=1261
CCTTCCTTACTCTTAAATTATATATTTACTCTAGCTATACTACATTAAAACAACTCTATAAATTTT
>R=1262
TAGCCGCTCTTAGCGCTTATGCGATTTGCGGTATAACTTAAAATATACCTGCGTTTCGAAGGTCTTAAGGCAGGAAGTGC
TACGCTTAATAAGCGATTCGAGCTAGCAAACGAAG
>R=1263
ATTTAGCGAATTAGATATATAGAATCCGCAAGGACACCTGCATGTTCCGCATACCCTAGGACTCGAA
>R=1264
GGACGATTCTCCGTAGAAGTCTAGACGCTAGCTGCGAAGCTAATAGAGTA
>R=1265
CGACGGAGCTTCAAATGGCCCACACCGCTAAATTCTTGAAATTCCGGAATTAGCCGAATTTCTTTAAATTCTCACTTCAG
GACTTCACTTCGTCCTTTAAGA
>R=1266
TGGCCGGATATTGCATACGCGGCTATGCGTTCCATCAATGTTCCGACTCTC
>R=1267
TACGTCTTACCTTGCAACTAATCTTAAACATCGACACTACTTCTATTAGCATCCTCGGGGCTGTTACCTCCGGGCAGCTA
GGACAATGCCTCCTCGTTAATAACGATATTAGCATAGCCTAGATAATTAGCC
>R=1268
CTTCTTCCGTTCCGCCGTCCGGCTTATCGCTGTCAGACTGCTCGTCTTGTAGAACGTCGTCTCC
>R=1269
TTATAGAAGGCTACTCTTCCGCCACTAGAAGAAATCTCTATAGGAAGGAGACGCCTCTTCTAGATATTCT
>R=1270
GTCGCTCTAGATATAATAATAAGGGAAGTACTATTAGAACTAGAAGAAGCACTAGTATCGTAATAGCGTTTCCTTATTAA
TAGAGGGCTTAAAGCGATACTATAGTAGACGACCGCTCTGCTTTATGCCCTTACTAAT
>R=1271
TCTTCTAGTCGAGGACTAAGGACATGTCAGGTTAGAAGGGTAATAGTCTAC
>R=1272
CCGGCAATACGGGAGAAGACTATAACAATTATATATAGATATAGAGTATCTAGGTCGGAAACACTACCGA
>R=1273
GGTAGGCGGGCGCGTATAGCGCTCTTCGCACGATGCGCACTCGGGGCGCGAGGGGGCTAATTACCCTATATAGT
>R=1274
GCATTAACTAGCTCTTTATATAATTTAAGTTTCGCTATTAACTACATTTTAAGCT
>R=1275
CTATAAGCGCCCTTAAATTTAGATACACTCGTCGATCAACATAGATAAGGCTCCCGACCCGTTT
>R=1276
ATATCGATAGCGATATATACAGCCCTAGCGGAACCCTCCGGTTAAGACGGACGAGACGTATAACAGAGCGCAAGCGCGAC
AAGGTCTT
>R=1277
TTATTATAGTACGCTACGGCTGCAAGCTCGAGCTCCGTAAGACGTCTGTCGCTAGCCTTCGGCAAGTAGT
>R=1278
CTACTTAGTCTAGCTAGCGGCTGCGAGCTACTAGCCTTGCGGCTATAATAAAACTTGTTTATGCTCC
>R=1279
AGTTGCTAATAAGAATTAGCCGAACCCTATTTAACGCCTTGCACTAACCGGCTCTGCAG
>R=1280
GGACTAAGGAGTCTAATATAGCCTTAAGGCTCGTAAATATAAGAGGAGCTATAAGACGAGGT
>R=1281
CGCTACTATAGCGCAGCTAGTACGCGAGACTACAAGCAGATACCTCGCGCCTAG
>R=1282
CCGATATGTGTTCGTTCGGCGTCCTGCTAGGGACTGCAGGTGGTGCCATAGCCTCTGC
>R=1283
TTAGCGTCTACTAGCCTGCAGAGTTTATTAGTAAACATAAGGCATTGCAACTAAAATAGGTAATAGCAA
>R=1284
GTAACGGCTAGTGCACTATCTAGTTCGACTCGAACTTTTAAGTCTTCCGGATTCTTAGGGTTTAGGAACGCCT
>R=1285
AAGAAGTATTGCTAGACTAGTAAGGATCGACTCGACGTAACTAAGGTAGTACACTTCTACACTAGCCGTG
>R=1286
CCGATCGATCGGCCGGAGATATTAATATAGTATTATACTATTCCGGATAGGATGCTAACGAACTAGCGGGC
>R=1287
GTCCTTGTCCTGCCGCTCTAGTCTTTTATCGCGTATAATACTATTTAGGCCCGAAAGAGCAAATAAAG
>R=1288
AGCAACTAAGCCGGCAACATGCACCGAAACAACAGCTAGGTCTATAGCACTTCTCGCGATCCTAGCCGTAGCCGC
>R=1289
TCGGAGTCGCCGGTTTGACCGCTAGGGAATGGCCACTACTTCTTGCTTTTGGT
>R=1290
GTATATATTATAGACGTCTAAAGGCATAGCCGGCCGGTGCATTTCCTAGGTTAA
>R=1291
GCGTTGCTCTTATAGAAGGTATTCTGCTATAGTTAGCGCTACCTATACTGCTGCTCTGCTA
>R=1292
CCGCCTCTGTTTTACCGGGGAGGGTGTTTAGCACAGCGGCACCTTCTATTA
>R=1293
TATACCTTACTATTGCGTAGATGCTTAAAGTAGCTAGGGTCTATAGCCTACACGAACGACTCGACCCTCTTACGCTGCTC
TTAAGCAAGTAATAGATAAGGTTGCTAAGCAGCCCTTAGAAATAGAGGTAGCT
>R=1294
CTGCTTCTCTACATAGTAGCATACAGCTATTGGTGCAGTCGTTAGACCCTCGAGCGTAC
>R=1295
GAGTACTAATCGATAAGATACCTAAAGCCCAAGAAAGACGCCTTTAATCCTAGCGAGACTCTA
>R=1296
TTATCCTTGCTAACGTAGTCCTTCTCGAGCTCCTCGGCACTACGCTTAATACCTTTGCTAACCTCGCCGACGTAG
>R=1297
ATAAATAGAAAAGGAGTCGGAGACTAGTATAAAAAGTTTTCTCGTAGAAGTCCTAGGACTATTAATT
>R=1298
TCAAAACTACTTTTATCGCATAATTAAGGTATGTATAAGAAGCTGCATGTCGATCTAATTGCACTGCTGTA
>R=1299
TACTACCGGCTTAAACGGAGGTGCCTTATCTAGCTCGAACGAGTAGTCGT
>R=1300
TGCAACGCTAGCAAATGCTAGCGCGATCGATCTGCGAGGGCTTAGTTTCTAGTTATAGTAG
>R=1301
GCTTCCTTGCGGATAACTACAAGCCGATATAAGTACTTGCAGCTTAGGTTAGGGACGCAATCTTTTCGTCTACGCTAT
>R=1302
TAACCTCAGGCACACACTTTAGTATTCACGAGCGGTAAGAAGGAGCTAGG
>R=1303
ATAATTCATGGCTGTTGTTGTTGTTGTTGGCCAGTGCTTTTAGCAGTAGATATCTAGGCACCTCGCCGTCGCT
>R=1304
CAACAGTGGACTTATACATACACTTGTGATGTTGAGAAGATATCCGCCATATGCTCGTTCAGC
>R=1305
GTCGCGCTAGTACTAGCAAGAGTTTCTTAATTAAGGCAGTCTTAGCCTATTTGCAGGTAAGCATTTCTTTTCTAAGGCGG
CA
>R=1306
TATCGGCTTGTTCTCTAGTACCGGGATCTAGCAGCAAGACGCATACTAAACGTAACTATTAGTATCGGCGATTCT
>R=1307
CCAGCACTTCCTCTCCAATCGCATTGGTTACCATCACACCAACTCGCTCGACCGTCA
>R=1308
AAACTTAGCAAATACTAAAAAGAACTTACTCGAGGTAAAACTATTTAGAGCG
>R=1309
CCTTGCCGCTGCTGATGTTGAGTTGGGCGTCCTGGCGGATCTGGTTGAGAGTACCGCGATCGTAAGTTGAGC
>R=1310
GTTCGTCGAGTATAAGAAGCGCTAAGCGGATTACTGCGTAATTGCGACTATAGTAA
>R=1311
ATAGTCTAATTTGTTCGCTCGCTCTGTCCGTCTGTCTAAGGATAATAGGCGGTCGA
>R=1312
CTCCGTTAGCAGTATAGCCCTTATTAACGTGCGTAGTGTCTTTGCCCCCGTCCCTTCTATGCCTGCACGTCGTACTAGTC
CTTCGATTCGGCTAAT
>R=1313
TAATTACGCAGAGCCGGTAGAGCGCTCGGTAGTAGACCTATAAGGACGCTAGTAGATAGC
>R=1314
ACCTCTAGTAGAAGTATAATATAGTCTCTATTATCGTCGAATTGCGGAACGAGGGACTTAAT
>R=1315
AGGATCTTGTCTACTACGTAAACGTCGGGGTCCTCTAATCAGATCTCCTTTAGGCTATTCTAG
>R=1316
TTAGCTGCATACCTACCTTCGCAATCTAGAGTCGTACCTCTTACGAGCCGCTA
>R=1317
GTCGATAACGGAATATAGTAACGTCTAATTAGAGCTTAGGTCTATATTAATATATCTAGGTCCCTAGCAATTATTACTTT
AGACCCTTCGACATTAATATAGACCTGCAGAT
>R=1318
AACCGAATAACCTATTTTTTAGCAAAGGTAAACACAACAAGACTATAATATTGCGACCGGAAGCGAT
>R=1319
AAAGCGCTTAATAGCACTGCGCTATCGCACTACTAGACCTTTACGAATTCGACT
>R=1320
TAGTAGTCTCTTAAGACTAAATCATACGTACGGTCCCTTCCTAGGTAACCTGCT
>R=1321
AATAGCTCGAAGAATACTACTACGGGGTACTCGCTATATTAGATTCTATATAGATTCGATCTTCGCGTAG
>R=1322
AGTGTTCTACTACTTCCTTATAATAATGCTAACAAAGCCCGAATATACTAACTAGGTTACTGCC
>R=1323
CTAAATTAATAGGGGTAGTTAGCTTATTATGCAAATTTAGTCGTTACGAACGAGGCAACTATGCGATAAGATAATAAGAT
ATCCGAATAATTTTTAAACGAGGTTGTAGCCTATATTAAGGAGATAGAGCTCTATATGCCGTTTAGTCGGATTAGTAATA
ATAAGGGTGCGTAGTAATAACCGGT
>R=1324
AGGTAATAGCAAGGGACTTAAACTAGCATATAGTTAAAGGGAATCCTTAGGT
>R=1325
CGAATACCGAGACCTTAGCACCTTAACTATCGCCTAGCGGAAAGAAGCTAAGCGAACAGCCTCCCG
>R=1326
TAGGCAACGTACTTTTCGATTTTATAGCATCTATTACTATTGCTGTCGCAAGCGTTATCGCAAGCGTA
>R=1327
GATTCGTCGATAACTAGTAGTAGGGGCATAGCCTACTAGTTAGCGCGGATAC
>R=1328
AGTAAGTAAAGCGAAGGGTACAAGGCCTGCAGTGGCCCGAGACTCTTTCTCGGTCCATGCTAGCAGGTCTTAGTCCGCCT
CTCAGCCCTTTGGACCTGAAACTTCGCTGACCTTCCGTCCTT
>R=1329
GCATAGGATAGGATATAGTCGTAACATATGTTCTATTATATTAGCAGTTAATAGTA
>R=1330
AACTACTACTACTTACTAGCAGTTATAGACGCTCGATGCGTAAACGAGGGCCTTAAGGAGGTTATCTAGCCTATTATAGA
AGCTAACCCTAAGCCGTCGGCAGTAAAGAAGAACTTAAGAACGGACCTACGAGTATTAGATACTAGTAGCGACTTCCT
>R=1331
CTTAGAGGCGTTTAACTATATTGTTATAAGTAACGCGGTCCTAAAGAAGGGATAGTTGTATAAGATAGTCTTTCCGATAA
CCGCTAAGGACCGTAGTAAGGTAGAG
>R=1332
TGCTAACTACCGCTTGTCGAGCGCAGAGCAGTTACTGCTTATAGCGACAACGTGTCTCGCATCGCTATCGCGTATCCGGT
CCTTATACGTTCGTCCGTTATCATAGTCATAGTCCTCTACATCCGTATCTGCAGGCGCGAAT
>R=1333
TATAGCTTATAGCTAAAGGTCCTATCTAACTATTTAACTAGATATTTTACACGCTTCTTTAATAATCTAAGC
>R=1334
GGAGAATACTAGATCCTAGGCTCGTATATTAAGTGCCGGTCTTCTAGAATTCTTCTTTATACTAG
>R=1335
AACCGTAATATCTTATTATCCTCGCCTAGGGTATCCTACTCCCTACGCGAAAGCGCGTCCGGTATAATTGCCTCGGCCCC
CAGTTGATATACGAGTTTAAACTAAAACAAAGCGACAGTTTTAAACTAT
>R=1336
CGCGCTCCGGTTCGAATAAGCATAACTATAGCATCGACATTAGACGCTAGTAAACGACGGTCGATGCTTAAGG
>R=1337
TCGAGAGATGGGTATGGTCGGCACAGCAAGTTCATCATCCAGGGAATCCAGATCGGTAAAGTTCCACGAGTT
>R=1338
ATATATAACCTCGGTATAGGGTAATCTAACGTAATTGCTACGGGACGCGAGAGC
>R=1339
CTAATTATACAACTAATTAAGCTAGTTAACCGCTCTATCCTCGTTATTGTCGAGCTTGCGTTAGTGCTTAG
>R=1340
AACGCAGCACATGCGCAGCACATGCGTGCGGTCGTCCGATGACTCATTGCGTCATCGCCGTCGT
>R=1341
CGCCGAAATCCTCATCATCACCATCGACCGACTAGCATCGTCTCGTGCCTC
>R=1342
CTAACGAACGCAACCTCGCAACGACCTTACGACCGCGCTTCTAACGCCTACCTTATTAGATAGTTTAGGCCTATATTAGC
GGCATTAGAGGCAAAGGGCCCTTAGTAATATAGAATAAACAATAGGGCAAGATTAACAAGATTAGCTACATACAGAAGAT
ATTGCCGGTAGTGTTTAAAGAGATAACAAGGGTTAACGACCTTATTGCTAATTAAGCTAATACCGAGAACAATAGCGTGC
>R=1343
CGCTCTCAGCTTTCCGGCGCCGAGAAAGCTGGACTTCAGACCTGTGGTTGCTGCTTCGTCGTTCGAGACTTT
>R=1344
GTATTTCCGCTCTTACGGCGGTTGTTTCGCCCGCTATAATATTAAGCTACGCGGCAACCT
>R=1345
GAAGGGAAGACCTATGTCGATCCGATACTAGTATTATCTATCTCGCGTATCGACGCGTTTCCTATTT
>R=1346
CGAGAGTATATAATAATACAGGTAAGACGATAGAACGTGTAATTAGTATTAGATTATTAATATACTCTAAAGAAAGAAGA
AGGAAGGTCGAGAGAAGCTCGAC
>R=1347
CTAATTCTAGCCGAGTCGGTTAAGCATACTAAACTAAGACGGCGCTATCGTCTCTATCTT
>R=1348
TTGTTAATATTTAGCTTAAGCTACCCGGACTCAGTACGCAAAAGAGTAGGGAATC
>R=1349
AAATTAATGCTAGCGGCGGTTGTTATAGTAGGGCTATACACACCTTCTTTTGCATCGATTG
>R=1350
CTATTTTAGCGCTAGATAAGACGGGTCATATAGCGAGCGAGCCTCTATAG
>R=1351
TAAGGCAGTCGGCACGCCTAGTACTTAAATAAGAGGTTCGAGAGTTATTATTCCTAGGCGCTGCAATCT
>R=1352
GCATTAAGGGCCCTATAGTCGATATATAGACGTAGGCTACTGTCCTTTTTCTT
>R=1353
CTAGGAACTGCGCGCATTCGATCTCCTAGCATACTAACCCGGTCTACTCCCCTTATATAGTAATT
>R=1354
CTAATCGCCTAGCTCTAAGGCTATACGCATATTACCGTAATTAATGCAGTCTCGTTTTTCTACTAGT
>R=1355
TTATTAAATAGAATTACGTAGCTTTAGCTAAGTATAATAATATCCTAAGCTCTAGTTATATAGCCCGACT
>R=1356
GTAAGGCGGGGTATATAGGGGTGCTCCGTTTTCTCGCGGGTTCTGCAGTAGAATCGGTAGTTATTATA
>R=1357
AAAGCTTACCGCAGGTGCCCGCGGAGCGCCGCCGGAGGCAAAAGGGGGGTTTAAGGGGGTCTCCCCCTTAGTATAATAAA
AGAATCTA
>R=1358
GCGAGGGTCTAAATAAGTAGAAGCCTAGCGCAGCTAAATTATATTACAAAAAG
>R=1359
AACTGTCTAGCCGTAGCTACACAACCCCAGCAATGCTATCAAGTAACAAAAGCATTGGCAAGCTTGGA
>R=1360
TTCTACCTAAAAGTACGTTATACAATCTCACACACTTAAACCCTAAGCTTCCTTCTTT
>R=1361
TTAGAGGTAATAAGCTTAACGACACCTAGCAACTTCTATCTATATACTTCCTATTATAT
>R=1362
CGTTCTCGGAGATATTAACGTATACTTTAAGATATCTCCCTAGAGCGGGAAGCCGTCTTT
>R=1363
CTAGGGCAATTAGGGCGTTTAGGTCGGTAGGACCGGTTAATTAACTAGTCTTTAAAAATAGTTTAGTAG
>R=1364
AAACCGACATTAGCACTAGTAATCCCTGTCTAGCATGCTCTAGCCGGCTTAAAGATTAAACTCGCACCGGCGGCTACCCT
AGGTGCAACCGAAGCGAGACAAGACGCAGGCGCTAT
>R=1365
AGGCATTACTTTTGCCTATAGCACAATTCGCACTAAACAACTACAAGGCTTCTACTAGAATAACTC
>R=1366
CTATTATTAGTTTTTTAAAGTTCGCAGTCTCTATAACGCAAATTCGTAATTAGCTCGGGAAA
>R=1367
AGAACTAAGAGTTTAGCCCGAGTAGCTAGCTCCGCCAGTTGTATAGTCTAGATAAGTAGCTATAA
>R=1368
TCTAAGAAGTCTACACGCACTACTAATGCTAGCACTCGCGGACTATTGCTCGACTATGCAGCTTAAGCAGCTA
>R=1369
ACTAGAGAACTCTGCAAGAAGGCAATACTAAACGGCACTCCTATAGGAAGGGATAA
>R=1370
GCTCTAGGCCTCTAGCCCGCGTCAGTACAGAATAGCTATGCACCTTATATATA
>R=1371
CTCCGGTAAATCCGAGAAGTTCGTCGAAGACAAAGATACGACAAATGCGCAACGAACATAGCGTA
>R=1372
AGGACGAGGACGAGGGCGATAGTAATAAGGATAAGGACAAGGAAATAGCTACTCTAACTAAGAAACC
>R=1373
AAGTCACCGTCAAGCTCCAAGATGACCTGTATCTGGACCGATACACCGACCACAACCAA
>R=1374
GCGGCAAAAGTTGTCTAGGTCTCTATAGTTCTAAAGAAGAGCGTGCAACAAGTTAGTCTC
>R=1375
TCTAATATATCCGTACTATGCCCGAAAGCTATAAGTCCGTATACTACAGCACCTACTCTTCGAGAAGAA
>R=1376
ACCGCATACAAGCTCTAGGAAAAGACTAATAAGAACCTTCGCATTCCTAAACTAGAGTCTCTAATAGAGGCAGATCTAAC
TAACTTAGAGACTCCGGCTGCTAACAGGGTATACAATGTTCTTGTTAAGAAGACAGAACAGCAAGAAGCTGCATAC
>R=1377
CCCTCTACCCCTACTAATACTAATACTACTATTAGCCGGCCTATTAGTAGCG
>R=1378
AAGATTCCCTTAATAATCTCGTCATATAATAGCTAATTCTTATAAGGGATCCTGCGATATAAGCCT
>R=1379
CTTTAGTTAATTACTCGGAAGCAACCATAATACATTTAAATAGTGCGGAGTAAGTT
>R=1380
CAACCTTCTCTATCTTGCTAATCACTAAAAGTAGCACCGAACGCGGATCGCTCGATT
>R=1381
TAAGAAGACGGCCTAGCTCGTTACCTAGATTAAAAATCGACTAGAGAAGCCGGTAACCGCG
>R=1382
ACAACCTTAAGAGATAGAATAGCTTTACATCGGATACCTGCGAGACTATAAGGAAGGTCTACAGACGCCTTCGCGCTAAT
CTATTAACACAACACGTCTTCTGCGCGCTCTGTAATAGCTATAGCATTTAGCTCGGCATTAAGGACTTCGCAACGGATCA
GAAGTTACGCAAGGGCATCGCGGTTTACGTAACAACACTTAAGGAAGTTACCTTCCTTATAGCGCTTCTTAAGCGCTCGA
AGAAGACGATAGGCGTTCTGCGTAAGTACGCCGCTAATAACAAGACGTTTCTTCGAGTTATTGCTATCGCCGTTCTTACG
CGTTAGGGCTCTTACTTCGCAGCG
>R=1383
AACCGGAGCTCTACCTCTTTACAAGCTGACAAGTCTATAGACTCTATTACGTAGTTAGACGATAATCTACT
>R=1384
GTAGCCTATATCTATCGGGCTTACAAGAGATCGGGGCTACTACGCGATGTTATATAGGACGACCTTAAGTA
>R=1385
TATATTACTCTGCGTTATCTCTATTTATATCGCCTAGGTCCGATATCTATAAGA
>R=1386
CCTTCTACCCCTTACTATTACTATAGGCTCTACACGTTATTTAGCCGCTAAGGCTACT
>R=1387
GGGACTAAGCGAGCTAGGAGCCGTACGGTTTAAGCTATCCCTATATCGAGGAGATAACCCTAGACACGGCTTAAGTAACG
ATAAGGGGCTAAG
>R=1388
ATAGACCTAGCTAAAGTTAAGGCTGTCTAGTTATAGGAAGCACCGTCGAATATTAAAGATGTCCTTGCTTTCCTTAGATT
CGCTAGTTTCTACCGCAGGTTTATTAAGAACTTCTTATCTATCGTAGCACCGATAGTCGCTCTAACGAAGA
>R=1389
AGATCCTCGTTGTCGTAGTGTATATTTAGTCCGCGGTTTGCTAGCTTGTTAAAGTCTAGGGGATCGGGCTCCT
>R=1390
AGGTCGACGACGAAGTCTACTATAATGTCGGTCTATAGTTTAGCTAGGGCCTCTAGGGAACG
>R=1391
GGAGGCTAGTAGAGGACGGAAGAAGGAGGTTAGTAGTCGTAGCTCGAATATATCGCCGGGGT
>R=1392
AAGCACTTAAAGATATCGAATCCGACACTAGCGTAAATCTTCTATTAAAGATAATTATAATCGATCC
>R=1393
ACCTAATCCCTACTAACGACCTCTCGGCTAAGAACGCAGCAAACCTCTTCTTTAAGTATGTCTATCTATACTACGGATAC
CTAGATGTTATCGTCTCGGACAGAGGATCGTAGTTTATAAGCGCATTTTTCTAACGTCTGTGCGCAAGGCTTAGCATTAC
ACAAAACTTATCTACAGCTTTTTATCCTAAGACTAATA
>R=1394
CTCCGCTATACGAACTATAACAAATACCTAGCTAGCCGGCTTAATATAAAGC
>R=1395
TCTGCGAGACACGTGGCAAGTGCATAGTTGTGAACTTAACGCTACGTGCATAAGTTA
>R=1396
CCGCCGCTATCTCCTTCGACTCTGCCTAAGGATCTCCGAGCCTACCGCATGCCGACTATAATAGATTAATTCGCTCCGTA
GTATATTAGCGT
>R=1397
GCTTAGATAATAATAATCTAGTTATATTCTCCGACGATAGCGCGAATTCGCAAGGCAATAGACTAGCGCTATATTCGCTA
TAGGGCGAAGACTAGTCGCAGGCATAGTCGCTATTATCTAACTCGCCTAGTCTAGGACTATTAGTTACTATAGGTAAT
>R=1398
AAGCTCTTCTCTTGCGGATACTACTTTAGCTATAGTAAGACAGGCTGTCCTGCCGGCAAAGCTT
>R=1399
CTTAGCCCTATTCGAGCCTATTCCTAATCCCTAGAGTAAGAGCTCCCTTAA
>R=1400
TTTTTGTCTAGTACGAGGATCTACGAGCTACGTACTCTTATCGACAACGGTTGTGTTATTATAAGGTCG
>R=1401
TATCTAGGCTATTATCGCTATCGAGCCGTCGCGAGTATCCGCGTAGGTCGTTAAAA
>R=1402
CTTGCGCTTCTAGGTAGTAATATCCCTCTAAATCCCCTTAATAAACGCCTTAATCTT
>R=1403
TGCTGGGCTTCTTTGCGAGTCTCGACTGAAGGCTGATGAGAGAGGCTGCCTACGTCGAGATTAGGAAGAGA
>R=1404
GCCTCTAGCGTAAGAGATAGCTTCTACAAAAGCTAATCCGATTAGCGCTTTAAAGTTGCTAGA
>R=1405
TAGTAGATCGGTTAATAGCGGGGACAGCGGAATCTCGACGTTTTTGTCTTCCTACTTAT
>R=1406
AGACTCTCGCTATCGATCTCGTAAGAATATAAAGCCGATTTGCTTATACCTTAGTTGCGCTCCTTC
>R=1407
AGCGTCTTATTTACGACCTAATTATAACTTAATACACGGACATCCTCGCCGCACGTTAACCTAAGCAACTGCTTCTTAAT
ATAGATAGC
>R=1408
GCGATTGGGGGTGTCGCGGTGCCTGCCTAGAAATCCACGCCGTGTTCCACTGGTG
>R=1409
GGCCCTGCAACTACTAACCGTAGCCGCAATCCTTACTACCCGCTATTTAATGCTGCCTCGAA
>R=1410
AGCAGATTGCTCTGCAGTCTCAGAGCTATTGGAGCTTCTGGTGTAACGATAGTATCGCATGCTTTTGCCACATC
>R=1411
TTTACGTTATGCTTGCGTAATATAAGATACTCAGCTAGGGGAATAGCGGCTTCGGCGATATT
>R=1412
GTTCTTTAGGCCTAAGGGTTTTGTGTTATCTTCCGCGGCCGGTCGATTAGAGAT
>R=1413
TCCGTTTGCAGATCCTTTACTAAATCCGTCCGACATCGATCCTTTAAACATAACATTAACCTAGCATCTTC
>R=1414
GGATCCTATATAAGGAGGTTAGCGATAATACCGATTTCGCTATCGTTAAAGAACTCGTATAGTAGTAGGTATCGGCCCTA
TCGCTCGTATATCTAGAGAGTATTAGCGGATGCCGACTATATTT
>R=1415
CTTTACCTCTACCTCGAATTCCTTATTAAGAGGTAGCTTACTACCCTCTATA
>R=1416
TCTTGAGATGGTGGCTTGACAGTTCGATCTGCAGATATGTCTCGATCTGCCAGTTTTCTCTTCGCACCAGTCCGCAGTAT
CAACGGC
>R=1417
CGAGGCTTTAATATCGAGTAATACGTCGTCGCTCCTATCTTATATAGTATAAGAACGACTCTAAA
>R=1418
TATATACTAGCAACACGCTAGAGAATTTCGGTATATAGACGTCCTAGCTAGCTCTAAGTAAGCAAAGCTAATCTTAGTAA
TAACCCTACTAAGCTAGCTTTGTTTATTAATGTCG
>R=1419
CTATCGCCTATATAGCGCGTTATCTTCGCTCCCCTTGCCTAAACGTATATAGTAAGATCTCT
>R=1420
TATCTTCCTGCTACTATTCCTAGTCAGCGCGGTTCTTTCCCTCGAAGATATAG
>R=1421
TTAAGACTCCTAGCGATAGCTATACGCTAAATCCGGTAAAATATAGTCGTCCTCTAGTAGATCCT
>R=1422
ACTACGTCGGCGTCTCTTAGGGCTGCTAGGAAGGTTTTCGCGGCCTGCGTTACCTAGGACTTGTCGAGAATCTAATTATT
TAGGAATCCTAGCGATTATGTGTTATTAGGCAGGATAG
>R=1423
TAACTAGCCTAACCTTAAAGAAAGTCTAGTTAAAGCCCGAAATAGCTATTATTGTATTATATAACAAAG
>R=1424
ATTAAGAAGCTAAGAAGTTAGTATCGTAAACATTCGTTTTATTTATTTAATTATTAA
>R=1425
GCACCGCCGAGTAAATCGCTATATATAGAACCTCTAGCTATAGAAAATCCGG
>R=1426
TAGGTATTAGGGAAGGGCCGCGCGAATATTGCAATAGCAGTATCCGCGAT
>R=1427
CTATCGGTATTAGCTAGCTAGATAATGTCGTAGAGGGTGCCTTAACGGCTATTAACGAGGCTATACTCG
>R=1428
ACTATAATATGCTCTTCTTCCTACTAAAGAACGCCCGTAACGAACTAAACGAGGCTATACCAAAGAACATCGAGAAGGGA
CTAATCTTTAAAGACAGCCGTAAATCTATCAACTATCTCGTCTACACCTTCCG
>R=1429
ATCTTTAGTCCCCTTAAAGCAGCATATAGCTTAATATTACTTAGGCTTATAGCGGAAGAAGGGCTTACTTAGGTAAATAA
GGAGGACTTCTTAGAGGT
>R=1430
GCGAACGCAGAAAGCGGGAAGACCTCTTTATTAACTATTAAGAGCTACCGTACGCACTAATTGCAGAGCAAG
>R=1431
CTAAGGGATCTCCGATAACTCTACATATACTATAGTCTTTATTAATAACTTCTTAA
>R=1432
ATAGCGGTCCTATTAACCTTCTTCTTTAGCCTCTTTATCGAACTTCTTTAGTCCTTAAACGTGTCTCTTCTTAAGC
>R=1433
GCTCGTTCTCGGCTGCAGCTCGCTTTGTTAGTAGCTCGTTGCATACAGCTGCTTACCGACTATT
>R=1434
GTATGCGTTAGACTAGCGATAGAATAGCCTCTCTTTGTCGCCGTCGGATAGGAAAAAGTATAGCTGCTCCTTAGAGCACT
CGGGGTACTCGCGCTATAGATAATGCAGGATAATCTTTATACGACAGTAGTCTTCGTACTTAGTGCAGTTATTAGCTTCT
ACCTTGTAGCGTAGGTAGTAGT
>R=1435
ATATAGCGCTACGTTCGCAAGGTATCTGCTAAACCCGATTCTAGAGGAAAT
>R=1436
ATCTCGACTATAAGCACTTACTCAGAAGAGGTCCTACGTAGGCACTCTATTTCCCTACTTAATCGA
>R=1437
ACTATCCTTATAGGTTAAACGCAGACCAGTCGGCATAGTGTTAGCGTAGCTCTCGAGCAGAA
>R=1438
CTTAAGGTGCAGACGACTGCGAAGCCTATTATAAAGGCATAGTCTTAGAGGCGTAAGTAGTAGTGTTCGGCATCCTTATA
TACCTTACTATTGCGTAGATG
>R=1439
GTATAGTCGTCTGCGATATTCGCGCTAATAAGGAGACTAAGAAGGCTATCTGCAAGGACGCTCTCTACCTC
>R=1440
TTTGCCTCCCTAACTATACCTACATAAGAACGCAGCTGTTTTAAGCAACTAAACACTACTACGGGAAG
>R=1441
TTATTGCGGAGGTATTAGTTATCATTACATACGACGCGGGCTATCTTAATAGCCT
>R=1442
GACTTTCCCCGAGGCGTAGGATGCAGCACGTCGGCGTACTTCGTATCGAAAT
>R=1443
TTTAATCTACGCCTTTAGCACGTTAAAGGACTGCTCGATAGGGTTAAAGTCGGGTAAGTAAGGTAG
>R=1444
CTATAAGCCCGTAGATCGTAACTGTCAAGAGGGCTAGCAATATACTCTACTGCAAGGAATATACT
>R=1445
CTAAGAAAAGGAAAAACATAGCAAAGGCTAGAATAGACATTAACGATAAT
>R=1446
TCGGTAGTCCCTTAGGCTAGAATAAGTCGCTTGCGGGGGGTGCTAGGCACTTCTTTACCCTATTA
>R=1447
AAGGAGGGAGTCTGCCTCCGCTGCGAGAATCGAGACCGCAATCGTCTAATTAATAAGCCCTATCTATTCTTAGCCGAGAA
TAATATAGATCCTAGTATTGTCCCTGCCTACCTTCCTGCCCTTATAACGATTAAAGAGATCGTTAT
>R=1448
CTACTTAAATAAAAGCTCTAGCCATACTACGGCGAGAGTATTACCTACTCGTTCTAG
>R=1449
TCCGCGGGGAAAGCCGCCAAGCCACTTGTAAGTTTGAGCGACCAATCAGACGCGAGTA
>R=1450
GTTAAAGACCGCTAGGTCCTACGCTAGGTTACACGGAGACATACTAAGCTTATTAATTAAGTCTCCTGTCCTTA
>R=1451
GCTCTTAGACCGCTATAAGCTATACATAAGCCTAATCCTGCGCTTACTACGTAGCTTTGCTAGA
>R=1452
GACCGATCTACTTGTTATCGAGCTTCTTCGTAGGGCGGTCGGTTCAGAGGTAACGGGTACTAAGGTAGA
>R=1453
GCAGTCTTTTTAAGCGCAGCTTCAATCATTATAACCCTTCTCTGCTATCGGCCGTATATACCTCGTC
>R=1454
AGGTCCTAGACAGACTCTCCGGCCAGATCATAAATAAGGAAGGTCTCGCTAAGCTGCA
>R=1455
AATAAACAATAAGCAGAGAGATATACATAATGACTAATAGATAGCAAGTGCTAGAAATGTCTCTTCC
>R=1456
CTTATATAGAGGTTAAGAGTTAGCACGGTTTAGTTCTTGCAGAGGGCTTAAAGATATTATCGCTCTAGGCGGGTTATAAT
ATACCTTAAGGCTAGCCTCTGCAGTAGACGATAACTAACGACTCTGCAAGCGAGCAGTCCGCGATCCGTAAGGCATTTAG
CGATAAGGTGCAGCTATTACTCTATTAACGACATGTTGTCGAGAAGATGCGTAAGAAGTTTACTAATAAAGGTAGATATA
GGGCTACTCGTAATGCCCTCTTTAACACTATATATTACGCCGCGAACGAGAACGAGTGCAAGGAGCAGTTAGCGCTCGCA
TTAGCCTTATTACTAGGCGGTAAGAATAATTCTTGTTACGCCTATACTATCCGCGAATAGTCGTTCGACTATGCTCTAAT
ATAGTACATATATGCGCGCAAGAACAACTCTCTACTTATATAGATAAGGACGAGCAACATCGTTAAGAGCTAGTATACTA
ATTTTAAGAAGCGCAGCAATAACGTAATTATGCATAACTTCTTACTTGCTAGTACTATAAAGGAGGCACTCGCAACAGAT
AAATAGTAGCTTAAACGAGCGCAACAGAAGGAC
>R=1457
TGTGCCCCTTGAGGATCACGAACATGTTGTCGGCAATGATGTGGTTCCATGGACCCTTGGCAGTCGCCCCTGGTCTCGTC
A
>R=1458
GAGATCGTATTGGCTCGGGAGTGCTCCATGGGGCGGGCACTACTTCATGCTTTTGGTCCAGAG
>R=1459
TAGATCCGGCGAGTGCGGGGGCATTTTAATTAGCCCTATGCCCGATTCGGTAAGT
>R=1460
ACATCTGTTACTTGCGGAAACGACGCGCGCGGAAGCTAGAAACGCTAAATCCGG
>R=1461
TAGTGGTATGATTCCTGCTTTGGGTCGATGCTTCGGCAACGACAACATGCAGGAGGCCCCGT
>R=1462
ATGAAGCATATCGCCGAGCTGTGCTCAAGTGTGTGGCCCTTCGGGCTTATAATAGTGC
>R=1463
GCGGCTAGGAAGATATAGTATCCACTTATCCTTGCTCGAGTGCTTTATCTTA
>R=1464
AATACTATCCCTTCTTAGTATTACGGCAGGTCTAGAAATGCGAGAAGACCTAGATTAGCTCCTA
>R=1465
GAGGATTAGCCGACTATATAGACACGCTATTAAGGGCATTACAGTCGTAGTAGACTCTATAGACCTCCT
>R=1466
CCTCCCCCGACCCCTTCCTCGCCGGACTCTCCGTTAAAAACCCTAGCCTCGCTCTCGGTCTTCCAACATTACACGGCGTT
GCAGCAGGATGCAAACCTCGTTTGAGACAAGCTTGTCG
>R=1467
TATAGGCGCCTATTCGCCGGCCCGACTAAACTAGACTCGTATAGTCCCGGACAGATTCTTAAACT
>R=1468
GCGCGTCCCTTAAATTCTTTAATCTCTACCTCTAGCGGGGTAGACTCTAGGTTATAGAACACCTAGCTATT
>R=1469
GCTAACTACGTGCCCTTGCCGGGAATAAGAAGCACTCGCTTAGACTTCTT
>R=1470
TAAGGATCGATTCCCCCTGCCCCGAATTTCTAATTGCTTAGACGCATTTTATAG
>R=1471
CGGCTGCCGCTCCCAAGGCCGAAGACAATAGGATCGACGCTTACCGCCACGCCTGCGAGGCGTCTATCTCGCAAGGCTAA
GAGTCCT
>R=1472
TAGTCTTTGCGCCTTCCTTAATATCCCGGCGAGCCTTAGACTTTTCCTTGCTCTTCCGACCGGACTCGGGCT
>R=1473
GCATGCACCGATAGCGGCCGCGGCGATGGTGAGCAAGGTGTATGTGAGGACCTTCAT
>R=1474
GTCTACTTACTCTGTCCGCAGCGGCATTAAGCGACCCCGGGTTGTACGTTAT
>R=1475
ACCTGCTTAAAGGCGTTATCTAGATACTACGGATAGAACTAGAAGAACTTGC
>R=1476
ATAATACTAGGGTAGGCCGGCTACGGATTACAGGTATAAGCGGATTTCCTGCCTAATAC
>R=1477
CTCCTCTCTAGAGCCTCGCTACTATCCGTTTACGCTTCTAGCTTATATTTTCCTCTGCGGTAGAGACTTTAAACTATCTA
TAAGTACTCTCTACCTAGGTTG
>R=1478
TGCGCGATAAGCTCGAGCGCACTCCTGCCCTCCGCTATAATACTCGAGCAGGCTAG
>R=1479
TACTTTAATATAACGGGCCTCCTATATTTTTCTTGGACTATATAGATACTAAGGATTCTTAT
>R=1480
CTCTCGCCGAGACACACAAACTCCGCCGTGATGTGAGGGCAATCCACCGGAATGTGGAACTGCATGTTGATGTGCCTCAC
CT
>R=1481
ACGCACCTCCGCGAGCGGCTTCCTTTATCTAAAAGGTTATCGAGTGCTTAAGGATAGCACTGTTCTTAAGCCGAATAGTA
ATATTTAAAGAGTAAGCGCT
>R=1482
CGAGATTACACTAAGATCGCTTCTTTAGAACTCCGAGAAATCTATAAATT
>R=1483
TATACTAAGCCTACCCTACCTTCGGACAATAGCGCTATTAGGATAAGTAA
>R=1484
CTCGCGCGCCTTGCTTACGCCTCGCAAATCCCGAGAACCTACGTTTTAAATTTTCGTAACG
>R=1485
CGACAGGCCGCACCTTAGGGACAATTGCTATCGACTTCCGGCATAGGCGTTAATTCTCTACCGAGCGGAGTT
>R=1486
CTAATATAACTATAGCACTTCTTTATTAAGCTATTTAGCGACTTAACCTTCTTACGGCTTTA
>R=1487
GCTATCTTAGATAGAGGCATATAGTTTCTTAACCCTTTCTATAGACGGCTAAACGAACTTCTCGGCACTAAGTAACACTT
TAGCACTGCCTAGCACCCTTAGACCGATAGCTAGAGCGAGAACTCGAACTAGCTAATAGA
>R=1488
TCCTAGCTATAGTAGAGCGCCTACGCCGTCTTATTATCGTTTAGCCGGCTTATCGTATAGCGTCGAAGT
>R=1489
TAAAGTCCCTGCTATCGAGTGTCGTAAGTCTACTTAGCATTTAAGGTCGCTAGCTATGTTTATATA
>R=1490
AGTAAAGGTAGCTGCTCTAGGTCGTTGCGCTATTGTTCTTTATTACTAATAGGGACTTTAGGCTCTATTATAGAGCTACG
ACGGTAGGCGTCGAGAC
>R=1491
GTAGTAATATAGCGCAGCGGTAACGTGCATAGAATAATAATAACTACTAACTTAG
>R=1492
GCGTCGACTAGCTAGGCCTTGTTAACTATAGAAACTATATTTCCCATATCAAGACAGATGCGGCGCATTTTACCGTATAG
GGACAGTTTGCAGACAGCCTTAACGACATTATATTTCCTAAAATT
>R=1493
GTAGAGTAGTAACTTCAAAATCCCGCCTAGTTAGAATGCATCCTCGCCTATATCTTGCTATTAAAGCGCTAGAGGAGTAG
GCGCTC
>R=1494
AAGAGTCTCTATATAGTAGGCTTCGGTATAGGGTCGACTAGAATCGCGGTAGGGTCGGTCT
>R=1495
CGACCGGCGATCTCGTGAATCAAGACGACCCGTGGACCCGTGTGCATGCCGACCGGATCGACCGACGAGA
>R=1496
AGAACTTAGGAGAGTCCTTAGCAAACGCCGCGAGGAGAGGCGCGCTATACTCGAACATTAGTGCGAGATACTAC
>R=1497
AGGCCTTTATACTTTACTTTAAGACCAAGCGCAACATAACCCGCGAGCGCTTCGACACCCTCCTCGCTACGA
>R=1498
ACGTTAGCCTAAGGTGCAGGCCTACAGCTAAGGGATCGTATAAGGCAGATATTTGCGGAGA
>R=1499
TTAGTGCTAGTAGGTGCATTAGGCGTAACGCGAGTAGTTAATTATAGTTAGGGAGTGCGGGTGCGCTGTTCTTAAGCGCG
T
>R=1500
AATAAGGTCGAAATTCCGGAATCCTTCTAAAGAGGTACTCCGATTTAAGACGATAGTAATATCG
>R=1501
GGACGGTTAGGTTGTTTCCTACTTAACTTTTAGGGATCTAATAGAACGTTC
>R=1502
GTTGCTATATATAAGGATCGGGTATACTTATTAACTACACAGTTCTGCGTTAGAACGCTAGGTACGGGAGAAGGGATTAC
GAAGTCGTCGCGAGGAATCCTCGTAGTTTGC
>R=1503
AGTATTGCTAAGTCTTAAGAGCGATGTTAAGGCGGTTAGTAAACGTAAAGAT
>R=1504
CTAGACTCTAACTATTGCTTTACGCTCTTATTAATTAGCGGTAAACTACTCTAAGG
>R=1505
TATTAATCGATTAATGACCATAAGTCGATAAATCGATAAGTCGTAATTAATAAGGCTTAGTTAATAAGGTTCTATGTTTA
CCTGTAATTAATTA
>R=1506
AGAAGTTTATAATTAATATAAGGATCTAGACTTTATAACTACTTGCTACTTTAAAG
>R=1507
GGTAGGCGGGCGCGTATAGCGCTCTTCGCACAATGCGCACTCAGGGCGCGAGGGGGCTAATTACCCTATATAGTGTTCTA
GGACATAGTGTTCTAAGATAACGCCGTAGCGTACGAGGCTTAAGTCTCGACTTAAGACTATAACTAGGCGGGACGTTGCA
CTACGGGCTGCTAGGACTAGTTGCGCATATTAGTAGTAGACATTAGATCGAGGAAGGCTCTAGACCTAGATCGTTTCTAG
GGTCT
>R=1508
ACCGTACATGTGACCGTACATGTAACCGTGCATGTCACCGTGCAGAACATGCCAATTAGAC
>R=1509
GTTAAGTACCTCGGGCTTATCGTTACAACTAACGGACTCGAGATAGACCTAGCTAAAGTTAAGGCTGTCTAGTTATAGGA
AGCACCGTCGAATATTAAAGATGTCCTTGCTTTCCTTAGATTCGCTAGTTTCTACCGCAGGTTTATTAAGAACTTCTTAT
CTATCGTAGCACCGATAGTCGCTCTAACGAAGAAGTTAGTTAAATTCGAATAGTC
>R=1510
TGCCCTTCTAAGAGCCTACCGCCATAGGGCTAGGAACTACTACAGAAGGTAGAGGCTAGGCGCTAATAG
>R=1511
AGTAATTACGACTAGAAAACCTGTCTACGAAATAATAGTGTACTAATAACTAATTATAAATAAGTAAGCTTAAGAGGA
>R=1512
TATATGTCTAATTCGCTAAATCCGCGTAGTGGCGGAAACTCACGATTAGTACGCCATC
>R=1513
CGAGAAATAGGGGGTAGTACCTGGATCCTCTACTTACATATCGCAGCAGGATGTGTTTAAAGCTAAGTA
>R=1514
GCTCTACGCTAATATCTATCTTACGCAACCGATATTATTGCTCTCTTCGTAACCT
>R=1515
ATTCGAGTAAAGAAAGTTACTAGCATAGATAGTAAGAAGCTAGTGCGAGGGTTAGTATTCGCCGCCAACTAGTAATTAAT
GCTACTCGAGGATCCTTTAATTAGTCCGATATTCCTTAT
>R=1516
TGCCTTTCGAGGCTAAGAGTAATGAATTACAGACCTTCTTAGCGCAGCTACGACATTAA
>R=1517
ATAGCTTCGAAAGTCCGGTAGCCTTAAGAGCGAAAGTCGTAGACTTATACTCTTCTCCTAGGCACTTTAGGAGGATCGTC
TTCTTTGCCGAGTCCTTCGGCGCTTCGTCCTTACTAAGGACAGCAATCTAATTCTGCATCGAGGTTAATTTCGAGGCCGT
TATATCGATAGAAGTAGTAAACTTTATCC
>R=1518
CTTAGAATAGATGTCCCCTAAACGATTAGTACCTTACTTAGATTTTAAACTATATCCGAGACCT
>R=1519
AACCCTTAACGTTAGTAGTGCGCAACCGGCTCCCCTTAGGCGCCTTTTATAGGAT
>R=1520
AACTTAAACCCTTAAATATTAAAGAGTTAAGGATAATATATAGCTATCCGCGAAGCGATTTATCTATACTGCAA
>R=1521
CTTAAAAAGGGATATATCCGGCTAAGTTCCTCGGAGGCGGCAGCCCCGGTACTTTTCGCTCGGAAAC
>R=1522
CTCCTTCTACCCGGGATTAGAAAGATTAGACGACCGACGGATATTTACTACTTCCTACTTTACCGCCCTTCTTGCACCTT
CTTATCTCCCCTTCTACCTTTCGCACGACCTTAGCTGCCGCACGAACGAGGACTCGAAGTTTACCGCAATTCGCTTACGG
CACCCTGCGTCTTCTG
>R=1523
AACTTTTAGGTCTACTTCTTCTTAAGGAACGAGGAAGGCTTGCCCCTGCCGGCTATAGTGCCGGCTATAG
>R=1524
CCTAGCATCTGCCGCAGATTACTAAACTTCTTATGCAACTTAGTCCTTAGCTCTAGTTATAGGAGATACTTATTCCGC
>R=1525
CTACCTAGACTGCCGTTAGCGACAACGAAGACGCCGAAGGCAGGCCTAAAGACCCGGAAGAACCT
>R=1526
GCATGCTTTTGCCACATCCACGTCGAGGATAGCTTTTCGTGACACCTTCTTCAGGCCGGATT
>R=1527
TAGATTATACTAATTAGCAAGCTCGGCGAAGAGCAGACAGCGGATATTATTCGCATTAGCGATAGTATAGCTAAGGCGGT
ATTACTAACCTCGGAGGCGAAGAAGAAGCAACAAGGCTTGCT
>R=1528
CTCTAGCCGGTGCTTAGATTTATTACTAACGAAGCCTCCGTAGATGTTAAACTAGCTAAGCT
>R=1529
CTTAGCTTCTTCTTAAACCTTACATAGGAAGTAGAATCAACAGAAGGTAGTAGGGTCGTTAGC
>R=1530
AAGCGGCGTATATATATAGAGTGCCCAGCCGAGTAATATTACTCGTATCGTCTTCTAAGTCTATATTATAGTT
>R=1531
AGCTTCTTAGCCTTAGTAGATAGTTCCGGAAAATACTCGACTTCCCGTTCTAGGCTA
>R=1532
TATAAGAAGTGTACCACATTTTGTGAAGGCCTCAGGCCGCAGTCTGACTTCTTCCAAGTGTACC
>R=1533
AGCAGCTGCCTTCGTCTTTTCTCGCGTCGAACCTTCGATTCGACTTCCTTTAGCTAGAGTATATTAATAATCT
>R=1534
AGCAGTCAGTTGATAGTTTTCAACTAGCAAAAACGCAAGCTCAGACGAATCTTCACTGCTATGCGTAAAGCCCG
>R=1535
CTCCTGCCTCCTATTTAGGCGCTCTACTTCCGAGTCCTTGCTAGCTTAACGTTA
>R=1536
GCTACGTCTCCTGTAGTATTAGCAGCAAGGTTTACTATAATTAGTAGATTATACTAGTCT
>R=1537
GATAGGAGTTCTAAGAATTAGTCGAGTATTAAGGATCGAGGCTATTAATATGCTTTGCAATATTACTATAATT
>R=1538
AATAAAGTTAGCTAGTATTAGCGGACTATAGTTACTACCCGGCGTAATACCGCTTTAACGAGCGA
>R=1539
ATTACTATCGATCCGTCGGCTTTGTAATTGATCCGTATACCAAGTAGGTACCTCGCGGGACCTA
>R=1540
TTCCAGAAGTCTGGAGGCTCCCCACAACACCGCAATACCCAGAATCTGAACGTCGACGTACCACTATGA
>R=1541
CGAGACAAGCTATTCGGCGAGCTCGCACCGATTTAGACGCTGCCTATTCCGTAGTACGCCT
>R=1542
TATAGAGGGTTTCCCGGTTCTTCCTCGCCTACGTTAGCAGTATCCTAGTGCCTAACAGGTTCTTC
>R=1543
TAGTAATTATAAGGAAGATTCAGATTAAGAGGTGCAGGCGTGCGCTAATAAACAACTAGTAGTAGAGGCAATATAGCTTC
CTTCTCTTGCTTTACCTTCTGTTTAATCTAGTATTTAAAGAAGGCATTACCGGCACTAGACAACCCTATAACAGTCTCGG
CGTTCTTATCTAGCGGAAGGATCTTCTTAATAAACAAGAAGCAATCCTCGTTCTTTAGCTTCTTAAACGCAGCCGATTTA
TAGCACTTTAAAATCGACTGCGTTAACACCGATTAAGGAGCCTGC
>R=1544
AGAGTAAGGATTAAATACTCGTCCTGCTCTAAGTCCTGCTTATATCCCGCCTAATACGCTTTACGGAATATAGAAAGAAC
GTAGTCGCTAGGCGTGCGTCCGTTCTTAACGTTAGCAATAGTATATTTCTTATACTCAAGATTACTTATAGCTCTTAACA
CGGGCACGCGGAAGGAAGACTCGA
>R=1545
ACTATAGCGAGAAGCTCTTAATTGTATGTGTTATAGTTCCTTTCGGCCGCGTTTATCTTACTAGAGA
>R=1546
TCTTATGCGATAGATATTTCGGAAGTAGTATATATTTATAGCGGTATATAAATGCTAAAGAGCGTT
>R=1547
ATATTAGGATTAATAGAATAAGAGCATTAATTAGTTAATATCTAGTTAATAAAGCGTAAAGAATAGAAGGGAGTCTTCGA
AAAGACGAGACGGAAGATATTCGATCTTAGCGCTAAGCCGGGATA
>R=1548
ATATAAAACCGTAAGCGGCCTAGTTATAATCCTCCGGGAAGAACCTATCCGGGCTCGGGACTACGTAGCCT
>R=1549
TAGCAGCTAATAACCCTATATACTAGCTAGTTATAGACGAGATTAGGAAGCCTAAGGGGA
>R=1550
AAAAAAAAAAGACCCCTCACAACTCCCACAAACCGACTTCGGATTTTGGGGGGACCCCTGGGTGACCAGTTGGATTTTCA
ATGACCGTATAGAATTACAGCTACTATGCAAGAGTTGTGAGGGTAGCGCACTATCCATTCTGCTAAAGCAGATTC
>R=1551
GTGCCTGCAAAAAAATAAGCTAAGACGGAATAGAGAGATCTTAATTAAAGTGCGTGCTAGAA
>R=1552
CGCTAGTAAAAGTAGTAATTTCTGTATACGAAAACAACTCGTCTAATCGATCCTCCTTC
>R=1553
AAGAAACAGAGGCATACTAGAATAAGCTCGATAGGGCTCGGCGAGAGAATTAATATAATCCTAAAGCCTTAGGCAATCGT
CTATTAGATCGCAA
>R=1554
CGTTTTGGCGATTTCGGTGTAGTGATCAATCTGGAGCTTTGGGGCGCCATC
>R=1555
AAAAACTATAGCGGATTAATAACGGCAGCCGCAAAGTAACAGACTTCGAGAT
>R=1556
TAACTTCCTAAGGCGCCCTTATCAGAGCACGGATACATTCCGCATCTCGCTTCTAATCC
>R=1557
ACTCGCGAGTCTCTAGCGACTAACCAACTTTAGCGAAGCCCCACTAGGCACTAATTAAGACTAGT
>R=1558
GAAGCGCGTAGCCTCTACGATACCCTTAGGTTATTAGTTATATAGTACAAGTTCTAGAGGAGTCCTTACGA
>R=1559
TAAAGTCTCACCAAGGGGTAAGAAGTCCAGTTATTCCGCCCTTACGCACAG
>R=1560
AATACTTTCTCCTTAAGCTTACCCTAGAAGAACAGCGTCCCTTTCCCGGTAAGCGC
>R=1561
AAATGTGGTAATTTTAAAAAAGTCACGTAGCTTGAAGACTCGGAAGGTGGAGCGCGC
>R=1562
GGTAGTTAGAAAGTTTAAGTAGTAATTACGTAACGCCTATTAAAGGTAATAATATATATAGT
>R=1563
AAAAGTAAGAGTTTAGTTTTTAAATAATTACACAGACATTCGAATACAACAAGCTATAGATTTATATAT
>R=1564
GGGCTCTTAGCGTCTACGACGTATAATCCTTAAACATCCGCACCGCTACATTACTACTAAAAC
>R=1565
TCTTATTAATAACCTTGCCTCGATAGTCTGCATAGCGGAGTATAGCAGTGCCTGCTTAAAGTTCTTTTA
>R=1566
CCGCCCTACTATTCTTCTCTCCTTAGGCCTTAATTTACTAGCAACCGTTCT
>R=1567
AGAAGTAGCGGAGTAGAGGCTAGTTAGTTTACAAGGCAATTCGTAAGAAGATAGAGGAAACGTTATACTAGGAGCAGGTA
TTAGTTAGATACTAGTA
>R=1568
AGAGCTTTACTAAGAGCCCGAGATCGCAAACCTTCCGATTAGTCTAAACT
>R=1569
TCGCTTCGTTACTATTCGGCCTAAAGTCTCGCTAGTCTAGTTCGTGTTTA
>R=1570
CGAGCTTAAGGCTAAAGTTTCTAATCGAGACAAGGACGAGCTTAAGGCTAAAG
>R=1571
AGACTTCCGTCGACGAAACTAACGGAAGGCGCCTAAATAAAAATAATAAGCCCCCGAGTAGGCCGAGAA
>R=1572
CAGAGAAGGGGCTTCCCTAAGTGCTAAAGCACTATATTTACCTGCTACTAGATACGAC
>R=1573
CGACTTAGCTAGAAAGCAATAGCTATACGAGACTTAGATCGAATAAATTCCCTATAGCAAAGC
>R=1574
AGCTTACGTTCTTTATAAACGAATAGGTCTACCGATCAGGCCCCTTTACTTAGAGCTAGGAGACTT
>R=1575
CCTCGATAAAGCTATATCGAACCCACGTTCCTAGTCCTAGGTAGCTTAACGCCCCTCGC
>R=1576
ACTACCTCCTAAACACGACGGTTCTATCGCGATCTACAGGAGCACTTACAGCCTAGACCTAACTCTCT
>R=1577
CCCGCACGATTAAATCTGCCAGTATCGCTATTACACTAATCGAAGGACCTAGGTCT
>R=1578
CGACTATGCGAGATCTCTACTCGTCTTAGGGGTCTACCAGCGCTATAGTCGAATAGCCGGCAT
>R=1579
TTCTCAGAAAGCGTCGTGAAGGAAAGACAGCGGATGTCACTCCAACGGCGGCATCAAAGGCTACCGTGT
>R=1580
AATAGCAGGAGGTTGTAGAGCACATTAATCTACATTAGATAACTAAGCCGGATTTTTA
>R=1581
GTCTGTAAGTAGTAAAGTCCTACCTATTTAAGTGTCGTTATTATTCGACATAATAGCAGTAGACAGGGAGCGGTCTGCG
>R=1582
AGGCGTTCAAGACCATCTTCGCCACGACAACGAAGGAGCCCGAGGCATGCCTGATGGTAACAGACTTGGGG
>R=1583
TCTAGCCTGCAATAGTTATTTACATTACTATAGCCGGGCGCTGCTCCTAGA
>R=1584
AGCGTCGCTCTTTACGCCTACTACAGCATACGTACGACTTATAGTCCGGCTCTTTAAGTACTAT
>R=1585
GTTTTTGCGTTTTCGGACTTGCGGAGAAACTATATATCCGGGGAAGGACCGTTAAATTCCATTAATATATTAAGCTAGAC
CCTTCAAATTATAAGTTGGATTCATTAAACACCCTCTAAATTAT
>R=1586
AGGGCGTAAGGCGTAAGGGCGTATATATATCCGTAGAGGGCGTAAGGACTTATAGTACGTATAGTAGCTTAGCGACAGCG
ACGACAACGACGACA
>R=1587
TAGGCAGAGCGCGGGCTGCGGCAAGTATGCGTGCTTAGACTAGAGGTCTTATAGG
>R=1588
ACTAGATCTTAAGACTAGATCTTAAGACTTACTTATCGATACTAGAGGTAGTGCGGCTACTAGAGCTACCGACGAACGGC
AAAAGCTAGCGTGCCTAATAGGCAGGAAGACGAGATATAGTAAGAGCGGCGGCGCGGCGGAT
>R=1589
CGCCTAGCGAACTCGAGATTCTGCAAGTAGCATTGCAGAAGGATCCTCCTATCCT
>R=1590
CTGTTAGTAGTGTTCTAATTATCCTCCTCTTCCTCATCTTTAATCTAACTA
>R=1591
AGACCTGCAGTGCGGCTAGTCTCCTAAGCTTACCCTATCCGCAGAGAGCTTAAGATTATGCACTT
>R=1592
CTTGACATTGTCGATGGTGTCGGACGACTCCACCTCGAGGGTGATCGTCTTGCCCGTGAGGGTCTTCACGAA
>R=1593
CGAGACTATAGCAACTTAGTCGAGTACACGCAGTCGCTCTAGCTAACAACTAGGAACTTATTAACCGCTA
>R=1594
TTAGACCTCGCTAACGCTATTTATACTATTTCTGTTAGTTACTAGTTAATTAATATCGCTATACTA
>R=1595
ATTCGTATAGGAAGATAAGGAGGTCGAGGCGTTAATAAACAAGGCAAACGAGCAGTATAAGGCTAGTATGCGTGCGGATA
GTAGCATTAAATCGCAGGCGTTTCCGTTTATAGTAGAAGCAGTTAAAGCTATTGCACCGGTTAGTAGGCATAAGTTCTTT
AC
>R=1596
AACATTATTTTTAGTTTGCTAGATAGCCCTAAGTAAGAGCATTATTCTAAATTAAAAATTAAACAAATCGGTTTAGAAAC
TATGCCTCGAGCTGCATAATCCTTTAATAACGAATTCGAATACTACTCCTTAGATTATAAGACGAGGAGGAAAAGATGCA
AACATTGCCTCGTTTTTAACATACTAGAGACGGTTGCTAATTAGAAGAAGATCGACTATCTCGCGTCTTGCGAACTATAC
TAACAACACCT
>R=1597
TAGAGAAATTTAGAATAACTAATATAAATCTAACGGCGACCCCCTATATCTCTAGAA
>R=1598
TACCTCGAATTACTACTTACTCCACTTACAATCTACTAGACACACAGCATAATTAAGAGCTAACATTA
>R=1599
TTAAGCAGACTAATTAGAAGTCCCTCAAGCTAGATGTCGTCAGCAAAGGCCGCTACTACTACGA
>R=1600
CCTGGACCAAAAGCAAGAATTAGTTCCGGTTTACACTTTGGAACCATTCCTCGC
>R=1601
ATAGGAACAGGCTATAGAAGCCCGTCCCGCAGACTACATACACTAGTCCAAATAGGGTTAGAAGCTATCTGC
>R=1602
CGCGCCTAGGATTCTGTACTACGAACCGAAGCCTATACATACTAGGAACATTTAGAAG
>R=1603
ATTAGGAGATACGCGCTCGAGCCAAGTACTCCACCGAGCATAGCTTAGTTATATT
>R=1604
CGCTTCTTCGACGACTACGTGCTAGCCGACCGCTTAACCGCCTTCCGCAAATAACACACTGCCTTTAGGCGGCAGCAAGG
CATCTTTAGCAACACTAATAACTACCTTATCGCTCTGCGCGATGATCTATTTACTTACTAGGACCGCGCGGCACACGATG
CACTAGACCTCGCCGAGTTAGCTATTCGTTTGTACAACACACTAGCTAATTTAGTGCCCTCAGAGCGCGCGTTCTTAGCG
ATAAACTACGTGCAAGATAACTACCGCATACGCCTCTCCGTCGACAAGCTCGAGATGCTAAAATTTATCTATTTTAACAC
TAAGGCCCTTAACCGCGTAATCCCCCTTAGTAAGCAGGCTACCGAACGA
>R=1605
GACCGCAATCGCTTTGCCAGCGCGCCAGTTCAACGGCTCGTCAAATTGAAGAGCA
>R=1606
GTAGTAGCTAAAGCAGCGTGTAATGCGGCTAATTATTGCTAGTAAGTATTCGAGCTAGAG
>R=1607
GAGCGTCTTTAGAAGACGACACGCTCTCTATAATATTCCGGTTCCGCCAAATCTTACTAGTAATATGTCGAT
>R=1608
CTACTATTAAGCACTCGTCTATAAGCAAACAAAGGCCTATGCAAGCATCTA
>R=1609
AAGACGGTATATATCTTAAGCGCAGCTACTAGCACGAGGCCGTAGATCTGTTACTCGC
>R=1610
AGCTTAAGACTAAGACCCGCCTGCCTTTTTACGAATTCTGCTAAGATGCCCGTCTTCTCGAAGACAACATAAAGACTATA
GCCGATTAATCC
>R=1611
TAGGAGTGTAAAAGTCCGACTAAAGCTCTCGCTAAAAGTCTTAAAGAGCGTTCCTC
>R=1612
ATCCTCGATAGTAGGCTCTGCTCCCTTATTAACTAGCTTGCTAGCACCGCAGTTAGCCTTACTA
>R=1613
CGGCGTAGCCAATTGCAGTACCACTTGCGACGGACATAGCGGATTGCGGAGAAGGCATGTCGG
>R=1614
AATTCTTCTCTTCTTTAACAACCTTATACAGACTTAGTAAGTGTAACTTAACTCTAT
>R=1615
ATCCGACTATAAGGTAACATAGCGCTAAAACCGCGCCTTCGTTCTACTAGAAGAGAGATTAGTCGGCTAGCTTCGTTGCT
ATTCTCCGACTAAGCTATTAAGTA
>R=1616
AGATCCACGGTTCGGCCCCGTTCCTTTGCCCTCCCATCGTTACGAGCACGACGAGGCGCATCTTTTGATA
>R=1617
CGCGCGGCTATCTCTTAGCTCGCGCAAGGATCTACTAATATTCTACTATTAGCTAAGATTAAGT
>R=1618
AAATAGCACTAAGTGCTCTTATCGCCAAATACTACGTTAAACGGAGGCAGAGT
>R=1619
TCAAAGTCCGGAAATGCTTTAGCATAAAAGCAGAATTTCAAAAATCGTATACCTTAGAAGGCCTCCGAGCACGAATACAC
TGCGAAC
>R=1620
GCTCGCCATAGCTCGGCCTTGCACCTTGTCGGGATAATGCCCTTCGCATGATGATGATGTGGTTGTT
>R=1621
AACGACGATAGCTATCGCCTCGACGGAGATATAGTAAATCTACTGCTATCCTCTTTCTCGAATGTTAAGACCGGCTAGCT
TAT
>R=1622
TTAGATAGCGTAAGAGAGGAAGAGGAAGTAAAGTTTGTCCTTATTAAGGTTAAGGATTACTCCG
>R=1623
CGGATAAGATGCGCGGCGAAGATGGACAAGACGGAGGAATGAGATGCGCGGTGAAGA
>R=1624
ACCGATGCGCTCTAGACTCGACTATATACTTAGGTGCGCTAGATATAGTACTTA
>R=1625
GCCTGCGAAAGAGTCTACGCCTGACACCCCTGCTGCGGATGTGCCACAACCCGATACTCCG
>R=1626
GGACTAAGGAGTCTAATTAATCCAGGCAGCTGCACTTTATTAGCAAATGCAGGTAACCGACCGGTTATTACTA
>R=1627
ATAGGTTAGCTCCCTTCGCAGCAGGTTCAAGCTACGCAACTAAAACGACTAGGCAAAACCTTAACCCGGCATCTAG
>R=1628
GAAGATGTGGGAGACTTGAGTGCTTCGGACCCATTCATTAATGCGCATTGGGAGGAAGGCTCGCCGAG
>R=1629
TACTCTAGCCTCGGATCCCTAGTTAACATTCTACATAAATAAGTAGGTACAC
>R=1630
AATACCTATTTCATATAGTTACCATTATCGCGGACGTTAGCCCTATCGCG
>R=1631
ACACGAATAAACGGCTAAAAGCAGGCTAGCCTTAAAACTAGCTTAAAGACCTAAAGAGGCAAAAAGAATAGTTTTAAGAC
TAGTTTTAATTAGCTAGATTCTTAGA
>R=1632
AGGTCCGAGTCGAGCTAGATAGCACTGCAGTTACCGTTAGTTTAACCGCCCTTAATA
>R=1633
AAATAGAGTACCCGCGTCTATCCCCTATCTAAGAGATACAAAGTCGTTATAAATAAGACGTT
>R=1634
CGAATAGGCAAGTATAATAGGTCTTAGACCTGCTAGCGGTGCTAAATCGC
>R=1635
TATAAGCTAGGTATTACTCTTAAGAGGCAACGTATAGCGTAGATATTTAA
>R=1636
TTCTGTCCTTTAACGGCCTGTTCGTATAATTCCCTAAGCTTAAGTTGCACCTCTA
>R=1637
ATAATAGGAAGGAAACTCTATAATACTAAGGAAGTAAAGAGCGTAGACGAGA
>R=1638
TACGCTAATCTCGATACTTCGTCATTATCCTTAATCTATTACTCAGTATAATCCGTTCCCTAGGGGA
>R=1639
CTTAGTAGCTAGGTAACAATAGTTAATAATATACCGCAACAATAGGAGCGTTTATTAAGCGTTTATTA
>R=1640
ACTCGTTAGACTAAAGAACGTTATTCTAGTCATAAATCGTCTAGTTGCGGTAAAACAGGGCCTATTCGAGTCGAAGTCGT
ATAGTGCGGTCGCTAAGGAAGGGGCGAGCGCGAGC
>R=1641
CTCTATTTCCCTACTTAATCGAGCCTCGAATATAGGCGGCTAGGGTACTAGATTTAAT
>R=1642
AAGGTGTATATAGTGCCTTTCTCACACAACAACAGCTAAGGACCGACTTATATAG
>R=1643
TTCCGCCGCAAGATAGGCTAGAAAGAGCTAAAAAGACATAGGAAAATATAAGGAAAATCCCGGAAATTTCTAAGGGACTT
AGACAAAATTACATAGAATTAAAAATTTA
>R=1644
TGTTATCTACCGCTGCTTCTACCGCTACTTCTACTACTGCTTCCGGATCTATAGAGAACGCA
>R=1645
TAGATACTACGCATACTTTTGCCCCGGTATTCTGTCAAAATTGCAGATATATTATAGTAGTATAGCGTTAA
>R=1646
TCGACCGCCTATTATCCTTAGACAGACGGACAGAGCGAGCGAACAAATTAGACTATCGAAATCGCGATTCGGTATTTCGT
TATAGCTAACCCGAAATTACTATAGA
>R=1647
TGCGCTTGTTGCTGCCGGCAGTAGCGAGGGTATGGAAGGGCGAATTGATGGCG
>R=1648
CTTAACTACACCGAGATATTAACAGAACACTAAGAACTTCGTCTTAGCTA
>R=1649
GAGGAAGAAGGGCTTGCAAAGAAGAAAAACTAAGGGCGTGCAGAGAATACGTAGTAACGTTAAAA
>R=1650
GAAGAAGCTATTTACCCTATTCGGACTCGACGTCTAGTAGAACAGCCCTTCCAGCGGAAGACA
>R=1651
GTAAGAATACTATAAACAAAAGAGCGCGTCCTAGTAGACTAATAGAAAGTAAGCTTT
>R=1652
AGTCTAAAAATACGCGGATAGCAAGTCTAACATAGAGTCGACGTTAACAGCCTATAGAGG
>R=1653
TAGATAAGGCTATCCCTTAAAAAGAAACAGAGGTTAAGGGGGCTTAACTCCGGCTTAC
>R=1654
TAGCCGGCAGATATAGTCAGCTATAATATATGTTTCCTACCAAAAGTCGGC
>R=1655
ATCTGTTATAGAGCATAGACAAGCGTAATTGCCGCGTAGACAACTAGCCCTTCGA
>R=1656
CCTCTACCGAACCGAAAGAGTCTTCGAAAGATTCTATACTTTAGCATAGA
>R=1657
ACCTATATAGTTAGTTTACTTACAGTTAGTCACCCTCATTAGCAAGAAGTATTAAAGCAGCGAGA
>R=1658
CGGGAGCGGCCGAACTTCCAGAACAGCCCACTTTATTTCGACCTTGTCTACTAAATATAGA
>R=1659
CTTAGTGTTACGCTTTTGTTCTAGCCGTCTCTTTTTTAAAGTCTAAAACTACTAAGTCTA
>R=1660
CTTAAGGCTCTAGAATTTGCTCTACATATAAGAGTCTTCGTAGTGCTTAC
>R=1661
GAGTTTAAGGAGCGTAAGATTAATAAAGAGCAGACTAAGGCTTACTAGACTAAGCTCGATCGTGCTCGTCGCTAGAA
>R=1662
TAATATATTATTTTTAGACGCGGATCTAATAGACCAGGTAATTGCGAGCTTA
>R=1663
AGCTCGATCCACGGCACTGCACCTCTTGCCATGACTATCGTCCAAGGAACAACTTGTCTGGTGAGAGATGAGATGCGGTA
TTGCTTCAGCTACACGATTTGACATCTC
>R=1664
GCTGCTAGGCGTACTAGGCCCGCAGGCATATATAGTTTCCGCTCGTAGAAG
>R=1665
AGCGCCTTAATAAGGAAAAGTACAATAAAGACAATGTCCGCGCAGGCAGA
>R=1666
TGCCGCAGTTGCTAGTAAGTCCGACATAAGAAGCTCTACTATCAGTGCAGAACTTAGTATAAGCAGGCATAATTAAGG
>R=1667
TTTAGCATTTAGATAATTTAAGCGCTCTACTGCAGCCGGTAAAGGTAATAGCGACGCGGCGCACTTTACTAGC
>R=1668
TAGGTTAATTATATATTAATACCAGCAGTACAGAGCGTTTACGCTTCCGACGT
>R=1669
TAATCTTATAGTAATCCTTTAGTCCTATAGCAATAGGGTCTCTAAACTTTATC
>R=1670
CTATAGCAATTATTCTTTATATCTAGGCGTATATAGATTTACTTTCCGAGGAGTAGAAGACGGTAAGCTCCTACTAGGGC
TTAATAGCCTCCTTATAGATCTTGTAGTATATAAGGACTAGAGTAGCGTTAGTTTCGGCTATAGGTATTCCTAGC
>R=1671
AGTGCCTCGCCCTAGTAGAAACAGAGGTACGCATATTAGACTCTTGCCTATAAAAAGCCCTAATCGGTATAG
>R=1672
GCATAGATTTCGTCTACCTTAGCTAAGTAAAGGATTATATCAGTAAGCTCTACTATTAGCCGAG
>R=1673
ATTGGTTCGGGAATGCCTCAAGGGGTGGGCGCTACTTCTTGCTTTTGGTC
>R=1674
ATCGATCTGGACAATCTCGACATCACCTTCGGAAAGCAGAATGTCATCGAGCTCAAAGATGTCGGTCTCAACATCAAGAG
GATCGCCAAACTG
>R=1675
ATTGCGTACTGCAGAGCAGCTAGAAACACTCCGTGCAGAGCTACATAAACAAG
>R=1676
AACTTCGACTTTAATAACTTTATAGTATAGTAGCCTTCCTCTCTCGTTTTCTTTCTTCTTTCTTCCTTCTTCTTTCTCCT
TTACG
>R=1677
AGATTTCCGGGTTGCGGCTAATAATTGCGTAAAATAGAGAGACACCGGTCGCAGACGATTTAGCGTTAT
>R=1678
TTAGTAAGGTCTAGTCTGCTACTAAGGGCGTTAGCGGCGCTATTCGCCTTACCCGGCCTATATATAGTCCTAAAATCGA
>R=1679
AACTTGTTTGCTATAACGGCGGCGTTACTAATAAAGTTAGCGTTAGCGCTATTATCTAGATACGCTTTAGCTCTAT
>R=1680
AGACGCGCTAGATTAGAGTAAACATAACACGCTCGACCCTCTGCGACTTATATAGCTAAAGGAACCG
>R=1681
ATAAGGCAGATATTTGCGGAGAATAGCTTCCCTATCTAAGATATATAAGTAGAGCGCACTAAGAGTATAGTATAACAGGC
CCTTAAATAAAAACTCTGCTCT
>R=1682
CGGAGACTCTAAGCAGGAGCTCTATCTTATTCCAAAGATAGTTAATGTTAATCCGA
>R=1683
AAGCCCTCTCTAACTAGTCGACCAGTATAGGCAGAAGAAGAGGAGGAATATAAAATAGAA
>R=1684
ACTCCTGCGAAACGTCCGGTCGGCAGAACGACTGCAACGCCTCGACGAGTAGA
>R=1685
TAACTATATGTACTCGTTGCGGCGACCAAAATAGCTAGGCACTGCGTCCTCGTCGTTATCGC
>R=1686
GCGGACTAATAACTAGCTATACAACTAGGACTTCTATATCAGCACGTATTAGCGGCAG
>R=1687
TAGAAGGGGAACCGGGAGTGCTAAGCAAAGCGGCTATCGTAGTATCGCATAAGGTGCTAGATAAAGA
>R=1688
TAGGGAACGTCTTAGATTCGGCCGGTTGCAATCCTCGCAGAAGTCGTCCTCATCGAGTTGCT
>R=1689
ACTGCGAACACTACTAAGAACAACTCGACAAATTTCTTAAAATTCTTCTCCTTAGCATTTCTTATCCTACCTTTGCTATC
TGTTCGTATTATATCTCGTACTCTTCCGACGATATAGCAAGAGTG
>R=1690
GCGTACTTTAAGAAAACCAAGGGCCAGGGGCAGTAGAGGGCAGCGTATTTTGCTAAAATTTAGTACT
>R=1691
TTATTATAAATCTCCGGATACTATTAATATATACTAATACATAAAGCCTAATTAGCGATGCG
>R=1692
TACTACCCCTATAGTTACCGCCGTCGTCAGTACGAATGCCTCTGTCTTTGC
>R=1693
TGCGTTTTCGCGTTTTCGCATTTGTTTAAGTCTTTCTACAGGTCTCCTACAGCTCCGAATTGTACGCCTAGACGCTCGAA
AA
>R=1694
CTTCGCAAAGGCGATTTAGTCTATTTTCGTACGCTTTAGCTACGCTCTCT
>R=1695
TTAGAGTTGTTGCCTAGGTCCTCACTACCGGGGTCCTCCTTTAGCAAGACTTTAACG
>R=1696
TACTCTTATAGTAAGATTAGTCGATTGCCGGTGTATTTAGTAATTCTCGGTAAGCTAATAAGAGCGCGAGAAAC
>R=1697
TCGCCCTTCTTCGCGACACTTAGCCGCAATCCTAAGATCTAAGTTCGTTACGTAGACGCTAAGC
>R=1698
GTTATCGCTATCGCAGACAGAGGGAGGCTAGTAGTTACTTAGCAGCGGGACTCCTT
>R=1699
ATTAAGAGCTAGAGGCTATAGCAGCGACTACTGCTAGTCATACATTAGCATTAGCGGTAACCGCGGCGGCT
>R=1700
GTCTTGGGCTTCGGTGAGGGCTCAGGGGCTTCGATAGACGACCGCACTGCAGCGCCGCGTGGCTGTCC
>R=1701
TTCTTAATCTAGGGCACGTAGAAGAACGATGCATCTTCCTCGAGGGTTAGTCCAGCGAGTAGCTCCTTGTCGGCGTTAA
>R=1702
GTTGCCCTAATAGTATCTAGCCTAGCCCCGATACTAACCCTCCTCTTATTATAGCTCCTTCTAT
>R=1703
GACTACGCTATTCGCTTTACGGTAAAGGGAAATAACAAGCCGATAGGATACGCCGACT
>R=1704
CGCCTTTAAACTCCCTGCTATTATCTATCTGCAGCAGTTCCGCCTTACTATAG
>R=1705
GGTAAGCAACTATCGTCCCTTACTTTCTCTTCCCTTACTAATTTGTATATATCTAGACCTTCTCGAGAGGAT
>R=1706
CTACCTCTATAGCGGAGCCCTTCGGTCGGATTAGATAGCAGCTACTAGCCGTTAC
>R=1707
AGAATTAGAAGGCTTGCCTTATCACCCCTTATATCGCGCAGCTACGTACGTAGGCTCTAAA
>R=1708
CGACCTTTATAGGGCCCTAAAGAAGGTAAAGAAAACCCTCTATATAGGCAAAGAGACGCTATAATA
>R=1709
AAAGAAAAACACAAGAAAGCAAAGGCAGAGGCGAATACGGCTCGAAACACGCTGCAGAAAGAGATCACTAC
>R=1710
TATAGTTAGGGTTATAATTAAGCAGCTCTACGTCAAACAAGTCTATTATAAGAGCTAGAAGAGGTTAGGT
>R=1711
CTAAAAGAGATCTTGCTAAGGTTGTAAGCGTACGGTTCTGTCTCTCTGCTACGCCGTTCTGTTCGGGCG
>R=1712
TGTCTACTATGCCCTCCGTAACAGTTTGCTTGTTTAACACAAAACGACTACTCTTAGTCTCTACGGCTGCGTAACCCTCG
CTAGCC
>R=1713
AAAACAGACGCGATAGGGCAAAGTATTTATCTCTCGGATATTAACACTATTTAAATATAT
>R=1714
CGTACAAGCCGGTTGGGCCGATGTCGAAACGACTGCTGTGGTCGAAGTCAGTAGCCAG
>R=1715
TTGCCTAGAGGTATAATAGATCTAAGGGCATTAAGTCGACCCTACTCTAGTATTAATATATTTATCTGCCTTACTATACT
ACGAGGAAGGCTATAGTATATAGGTAGTA
>R=1716
TAGACTCTCTAGAAGCAGTTTAAAGGGCGTAAGTATTTAAGGACTCTTAGTTACCTTTTA
>R=1717
CGCTCCGTAAGGCCGCTATCGCCGCCGATAGTACCGAAGCGATAGCTACGGCGGCTTGTTCGGCCTATAAG
>R=1718
GTAGCGGCCTCTTCCTTACGGATTTGTTTATTAATATCGTCTTCTTCTCCCT
>R=1719
GCGCTTAGTTAATATACGTCTAAAACGTTACTAGTACATTCGTTAAGCTAAA
>R=1720
GTAAGTTAAACTAAAGAAGGTAATAACGTTCTTCTTAAGCTACTTCTCGAG
>R=1721
TAGTCCTACTATAGCCGCGTCCTTACTATTAGAATCCGGCTCTAAAGCTACTAG
>R=1722
AAGTAAGTAGAAACGCCCTTATAAGCGCCTTAGTTACTAGACTACTATAGTCGTTATTAGTATCGTAACGAGCGAATAGT
AGATAGTACGGAGTAAGGTGCTTATTAATATCGTAACGGCGGAACGGTAGACGCT
>R=1723
TAATAGTATTATAGTAGTAATAAATATAGGTAATTAAAGCCTAGTATTCTGC
>R=1724
ATTAATTAGTGCCTTATAGGCAGAGCGCAGGACTAGTTTAATTACAGCCTTA
>R=1725
GGCAGCCGTAATTGCTTAAAATTTATGTCCTCGGGCCTGTCGCATCTGCACTTTACTA
>R=1726
TCCGACTCCGAGGATAACAAAACCCTAGAAGAGTCTATAGCCGAAGCTATTACGAG
>R=1727
GAGCGCCTAAGGAATATTCGCAGGAATCTTACATATCCGGCTTATAAGAACACTATATAT
>R=1728
TAGTAAGCATTCGAGCTAGAGTTGTCGAGCGACCTCTGCGTAGGTTATTCTGC
>R=1729
CTTAATTAATTATCTACCTTCTTTACAATAGCAGTCTCTTCCTTCTTCTTCTTCTTAGCGACCTTCTTAGCCT
>R=1730
CGCAACTAGACCCGAGGCAAGTCGACCTTCTTTGTAAAGTATTATCCTTAATATAAGGATCTTACTACGGATAATATTCG
AGCTACTTTCGATGCGCTAGACGATCCTTAAGCTAAGGCGCTTCTTAACTCTATTGTCCGCTCTTCTAGCTCGCTGCGTA
GCACCCGCGTATACTAGAATAGTATAAAGCGCAATCTTAAGACGTACTACTA
>R=1731
GTAATAGAGGTAAGGGTTTGTTCGTCGACTCATAGACTTCGCTCTAATAGTAATAT
>R=1732
GGAAACCGAGGGTAGTATCCGGTACAACCAATTAGGAACGACCGCAGCGGTTCT
>R=1733
TAATAAGGAAGATAATACTTTAATTACTACTAACCCTAAGAACTTAGAAATTAATAA
>R=1734
TACAGCGCCGGAGCATTGTTCAAGAGTTGAACGATAGCATTGCAGGTGTTCTCACTCCGGCTGGCGAGTTGGCATA
>R=1735
GGATGCTAACGAACTAGCGGGCGCTTCGGTATCTACTCGCAGACCTAGTCGGCCCGGACGGCGTTACTAGACCTTAGAGC
GTAGAGAAGA
>R=1736
GGACGGAGGCGAGCTTCTCCTCGGTTGCGGGGTTAATTACATCGAGGGTTTTGGCGTTAGAGGCATCGTAGGCTTTGCCG
TTAATAATGTAGGAGAAGGAGCCCTAGAGGAGTTTGGCGGAAGGCATAATAATGTAGAGGGTTTAATAGGTATAATGTTT
AAAGTAGTATAGCGAAGGAAACAGAAACAAGATAGAAGTATAATAGACAAATAGCTTATCCTCGGCAGTATTTTTTGGCG
GGGCTGTTAAAAGCTGTCACTGTTATTATCGCGTGTAGTAGGGCGACATAGTAGGGCAT
>R=1737
ATTATAAGACGTCTAATGCGTTTAAGAGTAAGGGCGAACGCTAGCAAGACCTCGCTACGCTAAGAGCGAAGCGAGAACAA
ATGCTTAAGACTAGAGGCGTCTAGGCAACAGTTCTAAACACTAATAGCAGAACTTAGTATAGCAAAGTTATCGGCGTTTA
GCGTAT
>R=1738
AAGGACTAGTGCTTTAGTAAATCGTAGCTTTATCTCGTCGAACGCTTACTAGTACTATAGGGTCTAGACGAAGGGAAGGT
ATCGCGATTTAGTCGGAGGTAGCTTAGCTTAAG
>R=1739
ACTTAGACCGATAGTAGCCTTGTTAATAGTGCTTAGGGAACCCTGCACTCTATCGAGTAGGCTACTAGCAC
>R=1740
TCCTATTAACTATCTAAGGGCTTATTCGGCAGTGCGCTTTCTTAGGTTAAATGCAG
>R=1741
TTATTACTATTATTATAGGATAGGCGATTGTCTAAGTAGCCGCCTCCGTTGC
>R=1742
TCTCCTCTATTAATTCCTAATCGGAGTCCGGGTTTAAGTTTAGAGCAACGAACTGCTTAATAACTTCCTTGTTCTCTAAC
CTCT
>R=1743
GCCGAGATATTACGCTTACCGACGAGCTAATTTAATATGCGCATAGTAAATAATATTA
>R=1744
GTAATAGGCTAGACGCCGACCGGGGTGTAGAGCTTAGATGCGCTCTCTTTACGACTAACGGAGTATAATAATATAACTAA
GCTATGCTCGG
>R=1745
ACTTTTTCGTTCTAAGGCACGTTTAAAGTTCTTCGTAGACTTGTGCTTACGGTGTATTAGGTCGACATAAAAGCTGTCCT
ACTCTTAATAGTTATGTTCTTCTACTA
>R=1746
TTAATTGCCGCCGACTTAGTGTTTAGGTACTATTCGTCGTACTTAGTTTAATCGGTGCAGACGATTTCTCGACGCTTTAG
TCCTGTTGCGGTTAGAAAACCTAACGAGTCTAGCTTAAGACCTTCTATTATTACTTATTAATGCGAATT
>R=1747
AGACGATAAACTAATTAGAGACAGCGATTTTCGAGATCTGGAATAACATGCCGGCCGACGTTATAAAAAACGTTATTAAG
AGCATGCCGAGCCGCGTATTAGCGGTTATTGAGGGTAATGGGTATCCTATTAAGTACTAGTGCGAAAAAAAAATTTAAGC
TATAAT
>R=1748
TCCGCTCTAAGGACTCGCTAATAATAGGTCCGGAGCAGACTACTTAGGTGTTTAGGTGTGTAATTAATTCTTCCGCAGAT
AGCGAGATTCTATATCCTTCGGCGAAGAGCTTATTAGCGTCCTAGTAAGAGCCGGGCTTCGAACGTAGCTTGCTAGCACG
AGGCGATAGTAGTAGATCGGCTGCTCGTTTCCGGTCCTTAGCACTGCCGTTAGGATAGTCTCTCCCCTAGTCCTTGCTAC
TCCCTATATCCTCCCTCGCCGGCTAAGTATCGGCCTTGCTACTAGACTTTGCCTTGTCCTTTTAACAGGTGCTCTGCCGA
CGCTAGCCTAAAGCACTACTATCGCCGTCGTCCTTTGCCGCTTAGCTACTATCTAGGACTTAACTAGCGCTAAGGAAGGT
GTCCGGTTTCTTGCCCTTCCCTCGTCTTTCTAGTTAAACTCTAGGAACAAACTTGTCTAGTTAGTTGCTCTTAGCTAGTT
GCACTACCTGTTCGAAGTCGTACGGGTAGACTAGACTCGCTTTCTCGCCCTTCCGCGGCTTCCTACCCTGCTAGCGGCTA
CCCCGGCTGTTCTTTATGCGCTTACTAATTACCTGTAGTATACTGCGAACGACCTTGCCTATATCGCCGACGCTCTCGGC
GCACTTCGCTACCTATGCGAGCTAACGCTTCGAGGGCGAGTGTAGAGATAGCCGTCGGTTAGAGGCGAGCTATTCCTGCG
GAATATCGGCCTACTAATCGGGACCCTAGTGCGCGAGTAGCTTAGTATGCGACGTCTAGTTAGCGGCGATTGTGTTTAGG
CTACTGCTTATTAACTTCTGC
>R=1749
CCGACCTCGCTATAAGGGCTAGCTAGATATAGTCTTACGCGGGAAATACTAAACTAGAAGTCTAGTCGTAGTACTAGAGT
TAGGATAATAAATTGCTAGGGATTCGATTATAGTGCTAGGTATTAGACGGTAGGAGGCATTAGATAGCTTAAGTTATTAT
AAGAATGTTTTTAATAAGAGTAGTCTTGCGTAAGCCGATTACCTCGAGCTATTATAGAAGGCGTTCGAACGTACTATAGT
AATAATAGAGCGGGTCTCGCAGAGTAAAGGT
>R=1750
ATTACGACATTCTACTTCCTTAGGCGTCTTAAAATAAGTTTCTTGCCCTTAGATGTTGCACAGACTTCGCACTGTGAAGT
CTTTGGTGCGATGTTCTGTTCT
>R=1751
GGCTACGTAGCCTACGTAGCCAATCGTAGCCTACGGGATCTTCCGCTACGTGATTTGTAAGCAGCTAGGCCTAATCGGGT
AGGAGCTAAACCTATTGGGGAAACCTCGGCGGAAAAAAATCTCGCTCCAGAACTAACTATTGCCTTATTAACAACATTGC
CGAGGGTGCGGAGCTAGCTCCGCTGGGGCTGGAAGTTAAAGACTTCTCTCGAGCTGTGTAGGGTTAGGGTTTAGGTAGAA
ATTCAGACACAACAACATTATTAATTTATT
>R=1752
ATTTAGGGACTTTCTATTCCTTAATTATTAAGCAAAGATTGTCGGCCCAGATGTACCTGCACTAGAGAAGTAGAAGACAA
AGCCAGATGGCACACCGGTGCTATAGCCCTTCTGACTATCTAATGTAGTTAAGGAGCGCCTCACAAATTATGCCAAACTG
CAAATGCGAGTAGCAATGCTTACTGCTGCAAGGTTAAAGAGACTAAGACCGGCAAGGCAGATAACTCTAAGACAGCTCTA
T
>R=1753
GCACTATATAATACAGACGCCTATAAGGAAGCTATAGAATTAAAGAGAGTAGCTAAAGCATACCGCAAAGCGATACTATT
AAGGGCA
>R=1754
AAGTACTAATACTATTTATAGTTTCTTTTTAGTCCGCTTTCGAATTTCTCTTTTAA
>R=1755
TAAAGATAAGGTAGTACTACCTATTAGCGTATCGTACGGCAAAGGCAATACTACTAACAACACTGCGCATTAAAAGACCG
ATTCCGATAGCAATTGTGCGTCTCCGGCGCTACTACCTATCGAGTTAAGAGACGGAGTTTAGGACTATGCTCCTTAAGCC
TACGCTAGCCTTATCTGCGAGGGCGCGAGCGTCGTAGAGGCATCCTATATGCAGCCGAGTGCAGACGACATACCTAATTA
GATCGACGGCAACAGCGACTACGCGGTCGGACTAACTAGGACTATACGCGATCCGATTGTAATATAAGGCAGACAAGACA
TCGCAGCCGGCGCCTAGTATGCTAATAGGAGGAATAGCGTAAATAGCGAGAGCTAGGTAAATCCTCTATATGCTAGGGTT
AACGGTAGTCTACGCA
>R=1756
GTTCCGGGAGGATGTAGGTGTAGGCGGGGAGTTTAGCGTAAGGCGGCGGCGTTTCGATCGGTTCGAGGTAGCGGAATCGC
GGTACGGAATAGTCCGAGGAGGCGCGGCGATAGTTCCACCGGGTAGGATAGAAGGAGTAGAGGGAGGAGGCGGTAAGATT
AGCTGTCCGCTACGGCGTCGGAAGTCCTCTGCTCGCATTTGCGCAATAGGGGTAGGCCGGGATCGAAGGTCCTCTATACT
AAACGGCTTCGAGAAGAAGAGGCTCGATAGGTTCCGAACTCGCGAGATAG
>R=1757
TACCTAGCGACATCCTAGTCCACATTAGCGCCTGTAAAAACAGACATCTAGGACCCTA
>R=1758
AGCGACACTAGGTATAATATTTAAAATTCGGACACTATAACTTTATATAACTAGACCTGCTAAACAACCTCCTACTATCT
ATTTGTTTATACCTCCTTAGTAGCGACCTCTAATAGAGCTCGCGTACCTCG
>R=1759
CTCTTGCGTAGATCTACGTACTGCCGGAATAATATAGTAAATCCCTTAAGCTTAAGGATCTTATAAACGGTCGCATCGCC
CTCGTCCGTTTCCTAGAACTTCTCTTTAATTATTATACGTAAACGCTGCTCTTCCTTATTATTAAGC
>R=1760
GAGGTCTAAACCGGCTCTAACGACCGAGTTAAGTAGGATTGCTAATTTACGGGAGTAAGGATTAGCGAGAGCTTCTAAGA
TAGTGTCCTCTATAACTAAGCTACCTTTATCCTAATAGCGCTTAACGAAGAAGCTTAAGGCGGT
>R=1761
CCATTTCCATTGATACACACCAACCCTCGAAAACCATCGATACACACGATATAACTCACACACATAGGTCGATCCCTG
>R=1762
TAACATCATCAACATCAGCATCAATGCCTGACCTTCCCGCTCCTCCTCCTCCGCCCT
>R=1763
GCATCCGGTAATCGCGAACTGCTCCTCTCCAGCCGGTGTATCCAGCTCAGCGATCGA
>R=1764
GTCTACTAGGCGTTTATAGATATAGGTCTAGAGACGCGCAAGTAGTAGTACCCTAGGACGCCGGGCCTAAT
>R=1765
GTTAAGGGGTTTAAACAACAGATAGGGATAGATTACGACGAAACCTTTAGTAATACATGTCGACCCGAAACCTGGCGTTC
TTTATTCTATAAGGCAGCCTACTTAGACTGGGAAATAGCGCAAATAGACGTTAAACTCGCTTTTCCTAATAGCCCTATAG
ATAAAGAGATCTATA
>R=1766
ATAGTTAGTTCGAAGGTAGATAAGATACCTAGTAAGAAGACAAAGAGTAGTGTTTTCTCGGATATAAACTTAGGCTTAGA
GTTTAGCCCGGATCCTAGTATAGAACCGGAACCCCGGACTAGAGCGATAGGGATGTTCGA
>R=1767
CTAGCGCTCCCTCTCCCGACCCTCGCGCTTAGTTATAAGCTCCTATAGCCGCTAAGCTTTAATAGACTCCGCGACCTTGC
GTAGTATCGACAACTACAGTACTAGTATACTAGACAATTTAGAAGAGACTGCGAAGTCGACACCCGCATAGAGTCCCTAG
ATCCGGCTATAGCTAAAATCGGGTAGCGCGTCCTCTATACTATACGCGTTAGCAAGGTAGTTAACTACGTACGAAGGTAG
TAGAGACCTAGGAACTCCCGGAAAGA
>R=1768
TAGGCGCATAATAGCGCCCTGCTACGCCCGGTTTGCTCTAGTGTAGCACGTAGCGATTAGTAAAGTAACTAA
>R=1769
AAGAGCGAAATCTGACAAGCCTAGCCAGCGGTGTGCAACAAGAGGTGGTT
>R=1770
CACTCTTTCCTTCTGCCGGGCCTCCTAACTAGTAACTTAGCGCTGTCTTAGGATCTTAAGAAAGATTAGGCTATCTAGCC
TAGGCT
>R=1771
TCTATACTTATCGGAGCGTAGGGGTTTTTAAAACGAGATTTCTCCGGGTCT
>R=1772
AGCACCCTGTTACGGCGGCGGCATCTGCTGTGACCCGAATCAATGCTTTGACAACAAGTGCCAGAGTACGTTATCTCCCT
AAAGCGGGTTTCGCTACGAGCTGCGCTAACACTGTTT
>R=1773
ATAGCTATGCACCTTATATATATAATCCTAGAAATGTTCGGCCCTATTAAGGTCTTTAGCGCAATGCGGAT
>R=1774
CTTATTACGGACTACTAAGCGAAGGAGTTCCTCGGCTTACCTATTAAGTACCGTAATATAGACTAAGGCTTCCGCAATCG
TCT
>R=1775
ATAGCTAGTACGAGGATTAAGGTTATAGGGCATCGCTAGCGCTACTTTTCCTCTTAGAGGTTCTTAGTCTCGAAAGCGCT
CT
>R=1776
CTTGCTTCTTATTCTTAAGCATGCTTATGCGCTTAGTCTTTGCAGCGAAGTTAACTAATCCTAAGAGTACAGAGAAACTG
TCGAGCCTATTTAAAGGACGACAGGCACCTCTAATCTTAGAACTTCCCCTAGAACTAAGGAACTAGAGGGAAGCTCTTAA
GCATCTGTTCCGTAATTACTAGATTAAAGCTGCTAGAGAGGAATACGCAAGAGCAACAAAGAGAGGAACCTTTAAGGAAA
CTAATGCCTTAGAGGCGGCTAAGAACTTAACGGCTAAACCTCTTGCCCTTACATAGGTCTTTAAGTACAAAGGAGATTTA
GAAGGAAGACTTGCGAAGTTTAAGGCGAGGATCTGTGCTAGAGGAGATCTTTAAACGACAGATCTTAACACATATGCCTC
GACCCTTGCAGCTAAAGT
>R=1777
GCTAATATAACAAACGCATCCGAGCGGAAGACTAAGTCTAATCTAAAGCTAGCGCAGGAAAGCCTTATATCTAATATAGC
CCGAAAGGAGGCCGTCGATTAATTCTTGCAAGGTATTAGAGATTAT
>R=1778
TAGCCCTAATATGCGTAGTGTCGATATACCTAGTCCGCTAACCCGCTCGACTGCTATACTTTAGGCGAGAGTCGTAATAA
GGAATCGCTAACAAGTACACGCTAAATGCCCTCTCCTTTCGCTTATAAGCCTTGCCTCTTTAATCGTTACTCCCTAGAAC
GGACTAAGGCAGGTAGAGAGCGCCGACGCTAACGAGCTATTCCGTCGCTAGTTCTATAGACTAATAAACCGCACGAATAC
CGCTCGCTCGCTCTGCCTCTCGTTAGGACGCTAGAATTATCTTCGACTATAATTAGATATGCAGACATTGCACGAGTGTT
GCCTGTCGCTAGCCGGCGCTCTAATAACTATAGAACTTAATACTAATAGAACTTAGTACTAGTGCTAAAATAATAGCATA
GCGTCGACTTCCTTACATTTAAGTCCGCTACTCGTCTATAAACTTGCTCTTTCGAACTCGGTATTTAAGCCCGTCCGACA
TCGATTGCGCCGACATCTTTAGCTATAGCGATCCGTCGTAACTCCGAATCGAAGTTAAATTAGCCGCTCCTTAGCGAACA
ACTAAGCGACAGAACTAAGCGCCTCCGACGTTTCCTCTTATTCTATTTAGTAATAGACTACGAACTCGCCGCTTAGAGTC
TAGACAAACTTACGCAAGAGGACCTGTACATCTTCGTAGATCTAGCCTACCGATGCTTGTTCCGTCGCGAGCTACATCGA
CGACTTTTAATTAAGGAAGACGCCTTAGGATGTCTTTACCTTCGACCTACCGACCTCTTCGTCGAGGATACATTCGTTTA
AGTCGAACTTATAGAGCTAGCTAAAGCGTTAAGGATACCCTACTTAGTAGCGGTCGTAATGCTACGTTTCTTTATCTTAT
CGATCCGCCTTTGCGGGGCTCGATATTAATCGCAGACTAGCCGGCTAGTAGTGCACACAAGTCTAGACAACCTCGCCGCT
CGCTTTTTTTATAGAACAAAACATGTTTCTAGACGTTCTCCTCCTACCGTCCTCGTCCGCATACGCTACAAGTTTCCGGG
AGATCCT
>R=1779
CGAGTTCAACAGCCAGGAATCCGAGCCCAAGGAGGTTTCGCCTCCGCCGATTGTGGATGAGGATCTGCTTCCAACTGTTA
ACCTCGAGACGAGACGGAAGAGAAAGGACAGTACTTCGAAGGTGGA
>R=1780
AGGGTACTATAAGGTAGATCGCTAGCGGCTTCTTAGCCGCCGAATCCGCTTTTGTCTTGCGGCTCTAGGAGTGCCCGATG
TCTAATACAGAAGGACTCGTAGGTACGCTAGTAAGACTACTAGCACGACTTCTTGCAGTACTAGACGATCTTGCAAGCAC
TACACTTCTAAGTGCTTCTAGCGGCGCCGCAGTTCGCGCAGGCAGTATTAGGAGGCATCCTGCGAGTAACGAGATTAGCT
AGAATGCTTTCTAGAGAGTAGAGAGCAGGGGAATTACTTTAGTGTCCGTCTTAAGTAAGAAGAGGGAGGTCGTAGTAGCG
TAAGGGTTTAGCAGCAAGGTAGGTAGATTGTTCGAGCTCGTAGATCTTATAGTTTAAAGCTGTCGGTCCGGAATTATGTT
AATAGACGCTAAAGATTTAGACGGTTTAATGTCGTAATTAAGGATAGATTAGTCGTATTACATCCCCTAGCTTCGACCGC
TCGTAGCTATGCCGCATAGATTAGCTCGACGAGTAACGAGTAAGCTTCTAGGCGGAAGCTTACTTATAATGTTATATTTA
TAATATTATATAGAAAGTAAGTATTATGCAAGTTTAGACTAAAGGGCATTAACGAGCCTAGAGTAAGGTCCTGTCCGGCA
TACGAGTAAGATCTACAAGCTAGGACTATAGTTACGAGCTACGCTTAGAGTAAGGGCTTATAGCCTATAAGTAAGGATAT
ATAAGCCGGGACGATAGTTACTAACTAGGCCTAGAGGGAGGGCCGGTTTAGCCTACTAAGGAGTTCTATAAGCCGGAACT
ATAATTCCAAGCCGAGCTTAGAGTAAGGCCCTATCCGGGCGATAGGTAAGGTCTACAGACTAGGGCTATATTTACTAGTT
TAGCTTAGAGTAAGGTCTATAGGCTAAGACTATACTTACTAGCTAAGCGTCGAGCGAGTTCTTGTTCGGCCTATAAATTA
GGTCTATAATCTAGGACTATAGTCGCTAGCCGGGCCTAGAGTAAGGTGCTAGTCGACCTGCGAGTAGGGGCCCTAAGCTA
GACTACGGTCTCTAGCTAAGCTTATAGCACGGTCGATAGAGGATTAGATAGATTAATCGTCTACTGCACTATCGACAAAT
AGAGGTT
>R=1781
CGGAAAGCAGCCTCGTTAGCGAAAATAATATACTTCTATTCGTCTAGATCCTAGCCCTAAAAGCGCCGGGCCTACTCTAA
TCGCTTAGCCCGGATCGCAGGGCTTGTTTTAGGTTTAGTACGTCTCTAGAACCGGCCTAAACCTTCTTTTTTTAAC
>R=1782
TCCTTTATTGCCTCCTCTTCCGGACTAAGCCTAAGCAAAGCCTCTACTAGTGCTAGCTCTACGAGGACGACTACGTCTAC
CGCCGCGATTACTACTACTAGGACGGCTACGACCTCGACCTCGACTAGTACTTCCTGTATTTCCGCGTCCTCGTCTACTG
CTTACGCCGGCGCGGCCTCCTCCTTAACTAACTCCTTATGCCTTTAGTAGCATAAT
>R=1783
TAGAGACGGAGCTAAGTCCGCTAGGGACCTAGCTAGAGCGTTGCGGCGGACGTTACCTTATAAGGTAGCGGGAAAACCTA
CGCCCGTACGGATATTACTACTACGACAACGTCCTCGATCTCGTTAGCGCGGGAAAGTAAGTATTTCTATCCTCTACCGT
CTCCTCGACTAACATAAAATAGTTAGGTCTGCGGATGCGTACGCGCACAGCTTAATAAGGGCAAATGTTTCTTAACCCTG
TTAGCGGGGTTCGGGCGTTGCGTTAACGATCGGCGTCGTCGT
>R=1784
TCGAGCTAGCGGTTTATCGTTAGTCCTTAATTTAGCTAGGTTACGAGGTATTGCGTTTAACCTGTCGTAGGGTTCGTA
>R=1785
CACGACAACTAACGAGATAGTAGCAACCTTGCCCGCCGATCCTACCGCTACTATGTCTATATACAGACCTTTCGCCGGCG
GTAGTGCCGAATACGAAACCCCTCCTCCTGCTACGCCTCCTTCGACCGCAACTCCCCGCACTAGCGGTTTAGCAGCAATG
CTTAAGAGCAAGGACTAGAGCTAGCCGAAGCCCGCGAATGCCTCTAGTAGTACTCTGCGGAAGCTAAAGCTACGTACAAC
ACCCTCGCGCTATACGGAGCTCCTATCGATATACTTATCCGACGACGAGAGTGTAGGAGAACTGCTCCCTAGCGGGGGAT
CTAGCAAAAAGGCGGCTAGTCTTTCGATATCCGGCAGAGGAGGTAGTAGCAAGAGCGATAGAAAGAGTAAACGTAGAGGA
CGGAATAGTAACAAGGATCCTTAAGGCAAGCGCGAGGACGTCGGAGCAGGGAAGCTAGGAGACTAAGCCGGTAGTATTAT
AAAGCGCGTTAGCGAGACTAGTGCGGTGCAACGGCCTATTGCGGCTTCTAGTAGCGGCGAGGGGAAGGGGAAATAGAAGG
CGGGAAATAGCAAGAGCAACGTAGTCGACAACGCCGCGATCGAGGTTCTAGACTCTAACGACGAAGAGAAGCTTAAAACG
GTGCGTTTAAGGGTAGACATGTCGCCTCTGCGTACACGTACTAATTGCATTCTAGCTCGATTACGGCTACGCAATAGTAC
TAGA
>R=1786
GCCTCGTCGCTCTCGTCTGCCTTATCGCCCTCGTCCGCCGCCTCGTTATTAGCACTGCAAGTCCCGTCGCTACGCGTACG
CTTGCTATTCGCAGATATCTTTAGGAACGGATGCTCCTGCGCGGTAACTTCGTTTAGATCGCTCGCGAGGTTTATAAGGC
ACTACTATAACCGGTCCGAGCACGTACGGCATATAACGCTCTTCTAGCCTTCTAT
>R=1787
TCTAGATCGAGTGCTTCCCTAGCGAAGAAGGCTCGGATAGCCTTCTCGGTCTCGTAGACATCCCTAAGTTCGCGCGGGAA
ACGATTAATAAGCTGTTTAATAACCGCAGAAACCGCTA
>R=1788
GGCCTATATCTAAGTAAGGTATCCTAGTTAGCTAAGTTCGGACAAAGTACACTAGCTCGTAAGGACTTACTACGGCAGGA
C
>R=1789
AGTTCGATAGTACGAGCTGCGTGCTAGTTACGCTCGTTGCGCAAGCGTGC
>R=1790
AAGGCCGGGGTAGCGTACACGCGCATTAGTTTATCTAGACAGAGGACTCTACGAGCTACGACCTCGCGAACGATAGTATT
CGGGCCGAGCTAGCTAGGAAGTGGAACTTCGAGATTAGCGCTATAAACCCGCAACTAGATCGAGTTGCGGCGCCTAGCGC
AATCGGTGCGATCCACGCTAGCCCCGAAGACGTCCGGAACACTCTCGGCTTCCTATCCGA
>R=1791
CTACCGGTTACGCGGATTTAGAAGTAATATAAGCTAAAGTAAAGTTAGTTAACCTAAGGTAAA
>R=1792
CTTAGTAGGAATCCACTCTAGTTTAATAAGCCCTTCGCTAACGCATTCGCGCACAAAGTGATATTGTATATCGATATGCT
TAGTCCTAGAGTGGTGCTCGGGGTTATGCGCTAGGTCTATTGCTGCCCTACTATCGCTATAGATAGTATTACTTCCGATA
TCGATATTAATGCACTTATAGATATCTTTTAAGAAGATAGCTTCTTTAAAAGCTTCCTTTAGTGCCATATACTCGGATTC
GCAGCTAGACAGGGCTACGCTCTTTTGGGACGTGCTGCGCTAGCTTATAGGCGCCTTAGGACCTAATAGAAATATATATC
CTGTTGTAGATCGACGCGTAATACTGTCTCCCCCCCAATCTGCATCCGAATAACCCCTTAGTAAGGGTGCGGATTAACAG
TTGTAGATTAGCGTCTTATCTACTGTATAGTTTAGGTATTTCCAGATCCTATTAAGGGCCTTAAAGTGCGTTGCGTCTGG
ATTAGACATAAACTTAGCACATTGTCCTATAGCGTAGGATATATCGGGTCTTGTCTTTGTAGATAGATATATTAACGCGC
CTACTTCGCGTTAATACTCTTTAATAGAGTCGCTAGACGCTTGTTCCCGGTTTTTCTCTAATTTTACGCCTACTTCTATA
GGCGTAGATACCGGATTTAGTCCTTTTTTGTTATATCTCCCTTGTATCTTATTAAGATAACCGGTTTGCGACAGCGTAAT
ACGCTTATTAGGTCTGTCTCTTATAATCTCGAGACCTAAATAGAATCTAGCGTCGCCTAGATCGCTTATTTCTACGGTTT
TCGAGAGATTAGCCTTTAGTTCTTCTACTAAGGCTTTACT
>R=1793
CTTCGGCGTACTTCTATAGGAAGCGTCTTATATATTTGATAAACGAGAGGTCGAGTTCGGCCTAGCGTTAGATCTTAGCT
TAAGAGGTTTTGC
>R=1794
AGTCTACTAACTATTTCTCGAGATTATGTCTACGTTCTTTCTAGGCACGAAAGTCCTAAGATAATGCGTAAATCTGCGCT
TATAGAGCTCCGCTT
>R=1795
CGCTTAAAAGGCATTTCTAGACTAGGCCTCTTATCCCGGACTATATATAAC
>R=1796
TATACTCTATATTAGTAACTTCCTAAAGATGCAACCGCCTCTAGTCTTAGCTAGGCT
>R=1797
AAGGACTTAGTAATTTTTAAGGGCGTAGACTTAGCGCTAGCGGTAGTAGA
>R=1798
CTAAACGAGCTACCGGAGGAACTAACCGCAGCCTCGGCCGTCTACCTTTCGGCTACGGTATTCTATACTAAGTTGCTAGT
AGAAATCTC
>R=1799
CCAGGCCAACAAAATGGCCGGCGCGCTGACGATCACCGTATGTGGCAACGTCAAGCAAGCCCT
>R=1800
TGTACACAAGGTCTTGTACCACTGCCTTCCTCATTCCTCACCATCAAGACTTGCCATCGATCGTACGAGTATCCCGCCAT
GACGGCCGAGCATCATGGTCACTTCGCGGCTCAGTACATCGTCCAGCA
>R=1801
CGTAACCGGTTAACGCTACGTCGCCGTGTCTCGTATTAAGACTCTCGGCACCCTAAT
>R=1802
TAATATAGAACCGAGCACTTACCTAGTATAGACTAAATAGCTCCGCTATACGGGATACGTCCTTATTGCTTATAGGCGTA
CTCTTCTTACTAGACCCTTCGCCTACGCTCTTAGCTACGTCTTCTCTACTAGCCTTGCGTATCTTTAAGAACACGGCTAT
ACCCTTCCGAACGCCTGCATCGCCGGTCGGTAGTATATCCGGGCGGTTTGCACCTTCTATAAGGAACATCTCGACGGTCT
ATTTACCTACGCCGCGGCAAGCGATAAGGGTGTTGTACACGTCTTCGTCGCTAGCACTTAGTAGGAGCTTATTCGTTAGG
GTCCTATTAGAAAACGCAGTCGCTAAGCCTAGGATGTATTCGGCCTTTCTGCGAGAGAGACCGGCGGAAGCTATAGTATT
AGGAGTAGCGAGCGTAACCTAAGTCGGCGTCGGAAAGCCGACTACTATAGTAGCATTTCCCGTAGCAGCAAATAAGGCTA
CAAATTTGCTCTTAGTAGAGTTAGCAACCGACTTAGTTGTAGCTTGTCGTATAATACTCGATACGAGCGTCTCCTACGGA
AGCTCGTTACGCAGTAGTCTTTCCGAAGAGTAGCGATCGCATAGCTATCTCTTAATAAGGGATGCAAAGGAGGGTGCTAC
CGAAATTATGTGCGCGTAGGCGGCTAGTAAAAGCGCTTAATTTATCGCGGCAGGCGCAGCGCGCAGCGTAGCGGGAGAGA
CGTCTAGCGACGGATAGTATATAGCGTAGTAGTACTAGCTTAGGACTA
>R=1803
CACGGTGTACGGTTCTGAATCAAGGTGAGACGATGGTCCAACCGTGAGACTTACCATGGTTTACCTCCAATGCCAGGTTG
GGCTGAGCTTTCGAAGATCAGTGAGGCGATGTGATCTTGCTGGTGCGGATACGAGGATGTCATGTTGGATGACGCGTCGT
ACTGCATGTCTGCCATTGTTGCTCACAGTGATGAGTGAAGTGATGGAGTGCTTCACAGATGTGATAGTGAAGTGAACCTG
GAGAGTGAGGTCAGTCGATCGAAGGTAAGGAAGGTGCGGGGCATACTAAGCGCCAAGACCCCGAAGAACAGCCGAATGCA
CATCTCTAATTCGGATGGAAGCTCTCTCGTCCTTCCTTCCTCACGCACACATCAACTCATCAAGGCAAACTCAAGGTCAG
TCACCACCACGATATGTCTTCAATAACAATGACATACTAACAACTATCACAGTCAAGATGAGAGCGAAGTGGAGAAAGAA
GCGTGTTCGCCGGCTGAAGCGTAAGAGAAGAAAGACCCGTGCTCGATCGTGAGTTCCTCCAATGCCTTCCACCTTCCCTC
TCCTCACGTCACTAACACCCTCACTCAGCAAATAAACGACTCGCCTCCAACAACATGGGAACCCACCATCCACCGCAATG
ACACGACAACACACACAAACACACCAGTCACGCGACCACCACACAAGCTC
>R=1804
ATCGCGATGCGCGACAAAGCCGTAGAGGAAGAACTGTTCTACGACATAGGCCTAGATTAGATTCGAACAGGGCCTAACGG
AGAACCGGAGCTTAACGACTCGATAGATACGAATAAGCTTCTTAATAGCCTCGATAACGAGAAGGCAAAGAAGCTCTTCG
AAAAGAGCAAAGGTTCGGCCCTCTAGAGACATATGTCCCTAATCGCTGCGTCTAGCGGCATAGAGGTTGTCTAGGGCATT
ATAATATCTGCGAGAGAGAAGTTCGTCGAAGAGAGGGGCGCGCACCGCAAGGTTACCGTTATTGCTTATAAGGGAATAAA
CATAGTACTCTTCTGTCTCTTCTGTCTGTAGAAGGTCGAGCAAGGCGAACTAGCGATAGATAACTTTATAGTTATTAATC
CGTAGCAGACGGAGACCGTTATAGGGGAGATTGTTAAGAAGTACACTGC
>R=1805
CTATATATTCCCGCCGCGTAGAGAGGACTCTAGTATAATAGCGCTAACGCCCGTAGACTGCTAAAAGGCGCGCCTATTAA
GGACACTACGTACTAAGCGCTTATCGTAGAGCACCGCAA
>R=1806
ACGATTAAGCTCGCCGCTACTACAAGGTTACTACGGCTTAGAACAAGATCTTTAAGAAGGAGAATAGCGTAAGCAGTTAG
ATAAGCGCTAGATAT
>R=1807
GCGACTATATAGTAGTACCGCACTTCCTTTGTCTATATATATAATTAGTATATATTATTAGATAAG
>R=1808
AAGAAGCTGTTCCCTTCGTCGGCTAAGATAGATTACTAAGGCTACAGCTAGTCTGCATAGTATCGCTCTATGCGTGCTAA
TATAGCTACTAGTAGCGTTTATAGACCTTATATTGTTTATGCACTAAGAGCGGCTAGAGCATAAGCGCTAAGGAACGAGG
GATACCTAACGCCTCTATATAACGAGCAGGTAAGTAAGCCTCGTGCTGCCCCCTTAATAGCTAATTGTATAAGGAATATA
CTAGAGGAATAGCTATTGCCGCAGCCTC
>R=1809
AACAGGTGTTAATAATCTAGAGGGTATAAGGGGGCGTAGGACGCAGATAAAGAAGAGGGGAAGGCCTTAGAGTTTTTATT
GCGATGTTATCCCTAACAGACGAGCTAGTTATGTATAATCTCGACTACGATCTCGATAGTAATCTTTATACTAACTGCTT
ATCTAATAGGAATCCGTTCTCTGCGAATACCTGCTTTGTCCGGT
>R=1810
GTCCTCGAAACCGTGCAGGCAGAAGCAGACATTGCCGCAGGCAGGCCTAACCCTCCTACGATCGTATAGGGACCTCGAAC
ACGAGATAGACAGGACCCTATGCTGCTAATCCCTTATACTACTAACC
>R=1811
AATAGAATCTTAAACTCCTTTAGTATATCGAGGCTGCTTAAGACCGCAGTATCTTAAGACCGC
>R=1812
GAGCTAATAGTAACGACGCACGATTCTCGCCCGGGAATTACTAGTACCGCGACATCTTACGAGGTTTCGGTAGCCGCGCT
TAGGACTAATAGAGAGCTCCGGCCTATAGTTATTCTACCGCAAATAGAAACGACCCTCTTATAGCTATGCTTAACTAATT
CCGTAGACGCGAAGACTACTT
>R=1813
ATAGAACATATCTTGTAATAGTAGACTAAGAGTAGAGTATATAGCAGAGTTGCTAAGTATAGTAGAGCTCCTATAAGTTA
AGCTTC
>R=1814
AAAGACATCAAGTACTGCCTCGCAGCGGTATTCATCCATCGTGGCACGCACGGACATGGTCACTACTAGATCTACATCAA
GGACTTTCTCAAAGGCATCTGGCGGAAGTACAACGATGAGAAGGTGGAGGAGTACTCA
>R=1815
ACAGCGCTATAAACTTAGACTTCCCTCTGTCTGCAGACCTCGCAGCTTATCTACTACTATAGTTTCTACTAGAGGCATGC
CTTAACGCATAGAGTAGTATAGTATATAAGCAC
>R=1816
TTATAAAAGAAATGCTAACCTAGGCTAAGCCCGAACTATCTCTCGCAGTTAGGACGATAAATCGAT
>R=1817
TTAAGGTTTAATTAGCTTATAGCGAAAGTTCGAAAATGTTACCCGCACATACAGCGTGTGGGCACATCGGAGTGGAC
>R=1818
CGTTTCTGTCCGCCCCGAGGTCGACCGCAAATTCCGAAATTAGCTACACGATAGGTTATAGATATACTAGGTTGCCGAAC
GGTACCGCTAAATCCCCTATAGAGGTCGAATAACGGTCTAGCAGATAGTATAGTTAGGGATAGCGCAAGGAGATATAGAG
GCTCCTTAAACTTTCGCGTCCCGTCTCCTAGCTTAGTCGAGAGGTCTCCTTCGGCTCG
>R=1819
CTAACTCCTGTCTTAGACGCCTATACTCTTAGCTAAGATTATTTAGGGTACGTAGTATATCGACGGGCTCGCTAAGTAGT
ACGTTAGTCGGGTTTAGCCGGTATATATATCTCCCCTC
>R=1820
GTAAAAAGAAGAAAGTAAAAGAGAGCTAAATAAACCTGCCTTTAGACGGGGTCGGAAGAGTCGAAGCGCAGCGATATAGC
GCGAACGCAACTCTCGAACGAGCAATAGTTATTATAGCGGCGGCGAGGATGTCCTTTAGCGAAGCTCGCT
>R=1821
CTTAATCCCGCACTATTTAATGCACGCCGTATTAGTAAGAGAGTAAAGGT
>R=1822
CTTAATCCGCTCCCGATAGCGTTTTATAGTAAGTCCGGCGGTCTTAGCGTTAGTCGCACGCAGCTTAGTATTCTCCTTCT
CTACGCC
>R=1823
TAAATTATTAACCTAATCCTAACTTATCCTAGTTCGACCTATAAATGCTTAGGGGATAGGAAAAGCAGCTCTCTAAGAAA
CGCTAAACACGCCGATAATCTGTTTATTACGCTGTTTAGGCTATTCCGGCAACGAGCCCCGCTTAGTGTTACGCTTTTGT
TCT
>R=1824
ATCCTTATCTAGGAACCGGCTAGCTCTAGTTAGCTATCTAGTTAGGTCTGCGAAGCCGTCGAGGAGGTAATCTTTAGCTT
CTACCGCGACTAAGTCTTCTATTAGAGGCTTAGGATCTC
>R=1825
TTCTCGCTATCTGTTAGAGCTAGTACTAAGTTTTCCTAGGCAGCTACGCGTTTCTAGGTTAGTTTCGCGCCCTATCTTGC
TCT
>R=1826
TATATTAGAACTCTATCGAGCCGCTAAAGGCGTAGAGTATCTAAAAGATAGAGATGCGGCCCCTAAAATGCAC
>R=1827
GTCCTAAGTCGGCTAACTAGCTACTTCCTCGGACGGCTCCTGCTCTACGCTATAGTTATCGGACAGCACTAAAAACACAA
CGAGGTTAGTTAGCTATATT
>R=1828
GACGATACTAGCCTACCGAAATAGAGATGTAGGGACTAGTGTAGACGCTTAAAAAGATTAAGTATATAGCAGATGCGGCC
CCGAAT
>R=1829
CTATAGAAATAAGGCAGATAAAGACAAGCCTTATTAACTAGTCTGCGGTAGTAAGGCACCTTACACTTTAGTAGCGGACG
CAGCTAAAGGAGGTTACGGC
>R=1830
AATGCCTAGCCTAACTCTACCTATAGAAAAGAGTCGGCATAACGATTATAAGCTATTATACGGCATTATATGCATATTAT
ATGCAGACTTAAATTATTACGTTTACTACCTTAACAGGTAGTCTAGGACGTATATATCTAGGGATCTATTAACCGGATTT
CCCTTTTAAAGCTAAATTTACTTTATTTTTTGCGCTAAACTAAAATTAGAAGCAGCTAAAGGCCTAAACAGCTATTATAT
GCCGAAGCGCGCGTACTTCTAGACCCGTAACGCATTCCTTAGCACTAGTCTGTACTTAAAATTAGAGCTTATATCTTTTC
CGTTTGCACTTCTACTTTCTCTTCTTTTCTTTAACTA
>R=1831
AGTCTTACACGAGCAGAAAGTGCAGACTTAATATTAAGAGTCTTACACTAGAGTACAACTAGCTTACAGGATCCCTACAC
CGATAGTATAGCACCAGAGCTACCCTTCTATTGCAACAGAATAGATCGCAATCTGGACTGTTAAGATAGACGACATAAGA
TGGCAGTAAACTGCCCTTCTAGAGAGACAACAATATATTAA
>R=1832
TGCAGATAAACGGTGCGCAGACCTTTATACAGTCCTACGTTAACTAGCCCGCAGGTTAGAGTTTTTAGCCCGCAGGCTAG
AACCTTTACCGACCTAGCCTTACCGC
>R=1833
CTAGTAATAGGTGTGTGCTTAGCAAGCGAGGCCGAGGCTAAAGCACATAGAAGCTTCCCCTATATAGGTACATAGTAGTA
AAGCCCGAGACTCCGAATGCTGTTAGTCTTACAGAAAAGACAACACAGAGGCCGCGCACACGCATAATACCGGGGTTATA
AGGACTCGATAACGCTACTCTAAGCAGGCGGCTATAATTTACTTAAATTTCTAATTTCTATAAGATAAGAA
>R=1834
ACGAACTACACAAATACTCGAGCTGCGCCTAGATACTTCTAACTTATAGGTGCTTCTTTGCACGCAAATAGCAGTAGAGC
TGCGCCTAGATCTTTTAC
>R=1835
GTCTTAGATTATCCGAGGGCCTCTAAATCGATCGGTTAATATAGTGCGAATACCTAGCGGACGATATCGCTTGTAGACTA
ACCGCTCTATTATCCTCGGAGGCAACAACGCATTGTTTAGCTCTTAAAGAATCGCTCTATCTACTACCTCTTCTATTATG
TTATCTACCGCTGCTTCTACCGCTACTTCTACTACTGCTTCCGGATCTATAGAGAACGCAATA
>R=1836
CCACCTCGCATACAAGCACTTTTCGACCTGTCACTTCTTTCGCACACAAAGTCCTTCACTTCACTCAATCCAACCTGGAC
TCTGCCATGTTCACGGATCTACGTCCGGGAAGCTCACGACGGCACAAATCGCACTCCACGTAGAGCTGCATATGATCGCT
CACGTCGCTGCCGCTCATGAACATATTCAACAA
>R=1837
GAAACTAAAGCAACATTTGTTCCCTTTCTAGCTCCTAGTATACGCATTCGTCGTCGTAAATGCATATTAGAAT
>R=1838
TTTACTAAGGCTACTAAGGCTACGCGAGCACGGAGGCTAGTTAAGTCCTCTA
>R=1839
ACGTACTACCTAGCACGAACTTTCTAAGGTCTTCTTACTAGGATAATTAGTTAGATAGTTCC
>R=1840
CTTTATAGCGACTACCTACCTATTAGTCTGCTTATTCTCCTCTCCTTATTTCCGAGTAAGTTATCTAT
>R=1841
TTTGCAGGTTACCGGCGGTCCCTGCATAGCTCGTAGAAAGTCTTTAGCACAGCCGTATCCTATAGCAGACACGTCTATTA
CTACGTCGTCTGTTCGATCGCTATCTTTCGATGCAGGGATAACGTCTATCTCGTCTACGCTCT
>R=1842
AAGAAGTTAAAGTTAACTAACGATTACTTCTAATTCTACGCGCGACGTTATATAACTCGGAAAATGCTCGAGCTTATATA
AATCCTTTATCGACTCGTCTTAGGAGCTACTAGATAGCTGCAGCCTCCTCCCTAGAGCTACTATTCGCCTCCCTATGCTC
CGAGCTATTAGGGTATAGCG
>R=1843
ATATACTTAGATACTCTAGTATATATCTAATCTTTCTGCAACAGACTAGCTAACCTCTTAGTCCTAGTAGCT
>R=1844
TATTTAGTTTCGACCCGCTAGCTATATATGTTCGCTTAATAGCAAAGTATTAGTTAATTACTATA
>R=1845
CTAGGGAATCGCTCGCCTAGTCGCGTGCCTCCTGTCTAAGGTCGACGTAGTC
>R=1846
TTAGAGCTCTAGCACTACCTAGCTTACTACGACGTAAGCCCGACGGAATACGTAGAGATTATAGGAGGCTAGAGCTTATA
GACATTCTCCCCTAATAG
>R=1847
GAATTAAGTAGCATTTAACTTAGCTAGTAGTAAGATGTCGGTAGTAAGGGTAGGTAGAAGCTTTCTAAG
>R=1848
GAGATCTTAGACCGGGCGCGGACATCTGTTACTTGCGGAAACGACGCGCGCGGAAGCTAGAAACGCTAAAT
>R=1849
CCGCCGCTCCCTTCGCCTCTAACACTAAGCTAGTCTAGATCTCTATCGACATCCTTACCTAGAAGGGCAGTGTTGCGCAG
ACTACTTAGCCGGATCGTAGCATAAGGAAGAGCTCGCGCTAGCTCTGTAACGTATAGAGCATCGATACGGCGACTATCTC
GCGGCACTATTAAATCGTAGTTAGATCCTTCTAGCAAACGACGCTACATGTTATTAAGCTACTAAGGGTAGAACTACACG
AAGTGCCTATTTAGCCCGACTGCACGTACGGCTCGACTAGCCTTTTAATGCATATCGTCGAAGTCCTTAGAGATTAGCAA
CTTCTATAGGATAACCTACTTAATGTTACTAACGTTGCAGCCGTAAGCAAGAGATAGCGTACTGTTTATAATGCGAATTA
TCGAATCCGGCTTCTTGTACTTAT
>R=1850
AGGAGATAATTAAGATAGCCTATAAGATAGCAGCTACTTCGGTCTATAGTAATTCCGGAACCTACAAGTCGCTTTTGTCG
CCTATCCGATTCTTAGAGATCTATTAGATCTCTAAGACCGCGGCTAGCTTCGATAGCTCGACTACAGCGGTCCCGAGGAT
TAAATCCTCGGTACTCTAGGCATAGCTAAATCGTAATTAGCAACGCAAGGCCGATTAGCGGCGAGCGTGTAATCGAGATA
GCATACCTTACCTCTACCGACATTCGAGCTAGGACTTAGAGCTTCCGCCGATCTTTGTTATCGAGGAGGAGTTTTCTAAC
CGTTAGACCGCCGGAGACTTTGCAGATTAGCTCGACGCGACGTTCGGCGGATGTAGGTTTAAAGTATCCGTACGCAAGGA
CAGTAATCTAAACCCGACTCCTATGCTAGTTGCCGAGCTTACACGTCTACTACGGGATCCCTCTGCGTACCGGCCCTAAG
TACTAAACGCGCTAAGCTAGGATCGCATCGCGGACGCCGCAAAGCTAGCCTTTATATAGT
>R=1851
TAAGTCTAATTAAGGACGAGGGAATCCGAGGTTGCTAGCGTTCGGGCGTTCTTT
>R=1852
ATTCGAAGTACCGAGGTAGATTCGAGTCTAACTCCGGTAAATCCGAGAAGTTC
>R=1853
TTAACGTCGATATATAGCGTGCGCGCAGGGTCGTAGTAGTAAAGCTATTACCGGCTAGAGTTAGCAAATTAGCTTTATAT
TACCTCCTAAGACTCGCGCATCT
>R=1854
GGCAGAACACAGCCGCAGATAGTACTCTAGCCGAACTTCGAAATAATCGACAAACTGCGTAATGCCTTTAGCGACAAAAC
GCCTGCAGCCTAACGCTATAAGAGGATAAGGGAGATTTGCAAAGAGCTAGAAAAGGCGCAGATATAGGGCTTGTCCGACG
TAGAGACT
>R=1855
AATATTAAGCTACGCGGCAACCTTGCCGGCTAGACACGACTAGTATTCTGCTCTAAGAGGGTTAAGATTCCTCCTTATTA
CGCTATATATATACTAATTCGAATAAAGGTCGATCTTCCCCTAGACTAGGACTTCGAATT
>R=1856
GCTCAGGGCTCTTCTTAGAGTCGCCGAGACCGTCGGACTCCGGAGTTGTCATGCCCTTGGAGTTCGACACGAGTTGTGAC
ATG
>R=1857
ATTAAGCTTTAGCGAATCTAGACTATCGCGGCTACCCGTTAGCGTAGATTGCATCTTCTAAGGACCGGCAAGCCGCACTC
GCCTAGCTCTAAAGTGTTATTAAGCGCAACTAGAACGTTACCTTTACTTAGCACTTTACTAATTAGGAAACTACTTCCCT
AGCTCGTATTATAAGAGTTCTCGAAGCTAGCGACTACCTAGAAACAACTC
>R=1858
GTTGTTTGTAGTTACGACATATAATAATAAAGTCGTCGTACACATAGGGAAGAGCTAAGTAAGGTCGAGGCGCGAAATAA
GGTTAAAGAGAGTCTAGACTAAGGTATAAGAGAGCCTAAAGTAAGGCAAACAAGAGTTTAAAGTAAGGTAGAAGGGAGTT
TAAAGTAAGGT
>R=1859
CCTCGGTAATTTAGAGTATAGGCAGAATATTAGCAAGATGTTACCTATTTACGCCTAGCGATAGCCTCGAAGTAATATAG
TAGGCTGCTTCTCTAAAGATTAGCCTTTACTTAATAACTTTTAAACTTCTAGCG
>R=1860
TACCTATACCACGCACATCGGATCATGCACCGCGACATCAAGCCATCCAATGTTCTGGTCAACAGCAAGGGCCAGATCAA
GCTTTGTGACTTCGGTGTATCTTCCGAGCTCGAGAACAG
>R=1861
AGTATAGGGAGCGCCTACTAAGCACTTAGTAGTAGTAGTAGCACCGAAGTGCAAGATATAGCCGGCGCAGGGACCGCTAG
CG
>R=1862
CTCTGCAAGAGTCGCTAATCGAGAAAGGGCGTAATAGTAAAACTAAGTGTAAGCTAGAGGTATACCTTTATTACTTATTA
TAGCAATCTTAGTCCGATCTACTATACACGCTTGCTGCAGGGCGCTCCCCTTAGGAA
>R=1863
AAGGTAGCTATTATATAACTTACGCTTAGTCCTACCGCAGGGTACTCGACTAAGCCTGTTCGTTTAT
>R=1864
CTTAGGATCCCTAAGCCTATTAGTATATCGGATGCGAAGGCACCTAAAGAAAGCGGATTAGAGCGAAGCTATAACGGGGC
TAGGGAT
>R=1865
GTCGGCCTGCGAGTCGATCTATTTGCATAATAATAACTATCTTCGATAGAGCCGTAAGTCTTCTAGTTATAG
>R=1866
ATTCTTGCTCGCTCTATTATCTTCTCCCTTTTAGGGACGTCTCTTAGATTAGTTTTATATATATACGCTCTCGACCCGAA
CTTATAGATGTAGGC
>R=1867
CAGATCACCGAACACGCAGCCTTTGCAGCTCAGTCGTGCACTGCTCACTTTGCTCCACATCACCAAAGAACTCTCGACCG
CCAGACTACAGCAGAGCCGTCGATATCTCCAAGCAGCCACACCTGAGATCGTTGTGGTGGTTGGAGAACGCTATGCTGCG
ACCGTGGAGAGGTGGCGGAATGGACCCAATCACGATGATATGACCCAAAGTCTGCTTGCGATCAAATTACTCCGACGGCT
GCTCATATCTGGATA
>R=1868
TTGCAAGCGAAGCTTGCTAGATTCTTTTTGGTCTTAGCGTACGGCGTACGGCGTTTTGTA
>R=1869
AACGACTTGCCCGTACCCGCCTCCCCGTCGATATTTAGGCGTAGCGGGGGAGGACCTTCTCCTTCTAAAGTACGCTTATA
GTGCTCGATAACCGTATTATAGAGAAGAAGCTGCTCGGGGTTTAGAGAGTCCCGTACCTCGGTAGCCTGTGTCTAAACGT
CGCTTATAATCGGCGACTCTGCGCGAATAGGGTCCCAAAACTCCTTCCGCGTACAACGTTCGTAGATATCCGGGCAGCCG
GTTAGATGTCCGATCTTTACAGACTAAT
>R=1870
CATTAAATTGCTAGTAAAATAAAGATATGTTGCTACTTAAGACCGGACTTCCTTCTTATTATTAACTAATAACTT
>R=1871
TTTAAATAGTGCGGAGTAAGTTCTAGAAGGGCTTAAAGGCTAAGATAGCAAGAGACAACCTTCCGAAGGCTACTAATCTA
GACCGCATAATATTCGGTAATCGCAAGGGCCTAAAGAAGGCTAGTAATAGACGTCGTTATCTCGGGTAGGTTAACGCTCG
CAAGGCGGCGCTAGCGAGTGCTTCGAGAGACTCTATAGCTAGGCAGCTAAGTGCTAAAGACGAGCTCCTTAATATTACTA
TTGCGATAGATAACGAGAAGCAGAAACTCGATACTAAAG
>R=1872
ATAAGAATCTGTACTTTAGCGATAACGATCTCTTTAATCGTTATAAGGGCAGGAAGGTAGGCAGGGACAATACTAGGATC
TATATTATTCTCGGCTAAGAATAGATAGGGCTTATTAATTAGACGATTGCGGTCTCGATTCTCGCAGCGGAGGCAGACTC
CCTCCTT
>R=1873
AGGCTAGTTACCTAGGCTCTTAGTAGCTAGTTACGCGTAGTCGCGTCGATCCTATCCGGGT
>R=1874
GAGTTTATCTACTTTCCGCATCTGCGAGATCTTACCGGCTCCGAGATCGC
>R=1875
CCTATCGACTTCGATCGCACGCTCGCACGCGTCTCTAAAATTATCGACAGCTACGAATACATTAACCTTACCGCGGATAA
GAGCGACTCTAACAGCGGTAAACGGCACTGCAACCTCTGCGCTACAACACCTAAGGGCTAGGCGCTCTTCCTCGAGAATT
ACTACATAAAGGGCAAGGATTAAGACGCTGC
>R=1876
AGAAGAGCGGTTCCGGCGAGGGCCTTATGCAGCCAATTTTGGTGAGTACGAGTGCTTTCGAGCTGGCGAGCGAGACTGTG
AAGATGATCTTGCGGATTGACGA
>R=1877
GTATTAGACTCGTAGCCTACAGACCGGATCGCCTACTTAGCCGGAGAAATAGT
>R=1878
AGTGAGACAATTGATGGCACAGCGGACGAGGAATAGGCAGTTGACCAACGAACAGGAGGGCTTCGAGATTCCACAA
>R=1879
ATTGCGACAAGAGCAGTCCGCCCTTAGCAAGACGCCAGTTGATCTTGATGGACCGTCGGCGGTAAATGAGACGGCGAACT
ACCTCAACATGGTCGGTGCAATGGGCGATGAACTCGAAGATATTGGTGT
>R=1880
GCTCTAAAGCTTCTAGCTATCGCGCCGGTAAAGTCGAACCCGCTAGTACCTAGTATAATAGCACTACCGCCTCTACTAGC
GAGAGCCGAC
>R=1881
AATACTCGCTAGACGCAATCTAAGCAAGTGCCTTCGCGGAGAAGCTAGCGTATAGTATATA
>R=1882
ATGTCTTTAATAAACCCTCCCTTATCCGGAGCTCTCGTTTCTTATTAACAGCCCCGATCTAGCAGCCGTATTTTAAGCGA
GCATAGAGGAGATAACGCTACACGGCAAGTAGAGGTAGCTACACCGATAGGCCTAGCTAGAATAACAAAGGGTTTAGAAG
CTATGTTCGTATAGACTACGTACCCTATCGAGCTTACTACCGCGTTAGAGACGTTAAGGGCAACCGATTAGAGCCTAGAA
GCCGTGCTAAAGGCTACTGCAGTCCTCTTAGACTACCTAGCAGAGCATAGCGAGAGCGTTGCCGTTTCGGCCGTTTAGAT
CGTAAACGAGGT
>R=1883
TACTATTACCCGCTCTAGGGTTAGGGCTAGGCGTCGCAGACCCCCGCGGGCGTCGGACTAATTAGAA
>R=1884
AGCTTTAGGCCTAAATGTTCTTTAGATTCTTAACCGACTCTAAACTATATACTCTTCCCTTATCT
>R=1885
CATCGCAGATCGCCTCCTTGACCTCTGCGCTCGATTCATTAACTAATGGCCTTCCTACTGGCGCACCAACGGACGT
>R=1886
GCACCCGTCCTTACTAGATTGCTCGCAAACAGAACCTTATATACTTCGTCCTCGC
>R=1887
CATCCTGAAACTCCAAGCGACGTAGCCGCAGAAGACCTAAGCACAGGCGCCGTACTCTAGCCGAGCGCAGCTTCGCAGAC
GAGTGCAGCAGTCATGACGAGCGGGCCATCAACACAGTCTAAAGGCA
>R=1888
ACTACCCTTATTTAAAAGGATAGAGTCCTACTTCTAGATAAGCCCTAGCAAGA
>R=1889
TAGTCTATATATACCGTCTCTTAAAGCCCGGGCTTCCGTGCTCGTTACGATCTCGCTTATATAGGCGGGAGTATAAGTCG
CCTTTGTAATAAGTCTGCCGTAGCCGAGCTTAGGTCTCTATTAC
>R=1890
CGACTTAGCAACTTATAGATTAGATAGAATTAAAATAACTTTACTATACT
>R=1891
ATTAACAAGCTACACTAGCGTTATCTCGATAAAGGCCCTAATAGGGGCTATAGT
>R=1892
GTAAGAAGCTCGCGATAGTAGCGATGCCCTCTTAAAGATAATAATGCTTATTAAAGACCTTTAGTAGCTATGCCGCCGAG
AGTAATCGATGCTCTAGAAGACCTTTAGTAGCTAGTGCCTACTAACT
>R=1893
CATAGGCATCGATATGTTAGACTGGACTATTAATGCTACTAAACCTTATATTTCTAGCACTTAGGA
>R=1894
GTATCTCTCTAGCTTCGTGCCGTAAGGAGACCCGCGGTATAGCGGGTATAGTCGAAGCTACACTCGTCTTCGCGGACGTA
AGGCGATATATACGGGTAGCAAAGTATTATGTCGATCTACGTACCGTCGG
>R=1895
CTCGTAAAATACACCTTGTCGTCCGCTGTAAACAGAGCAAGCATGCGTTCGGCCCTCTTATTAGCAGCCTTAACGGTCTC
GGACTGCAGCTATAGCTA
>R=1896
GCGATTGGATCCTCGTTGGCGGCAAGGGAATGATATTATCAGTCGGCGAGCTATCGATGACTCGCTTTGG
>R=1897
TAATATAATATTAGGCTCGTAATTATATACGAACTTCGTCCTATCTTCCTTATAAAACGGCCTTATTACTA
>R=1898
TTCCCGCTCCCTTCGCAATTCCCGTTCTAGTTCGTTATCCTTCTGCTTCTTCTCGAACTTA
>R=1899
ACCCGACCGCATCTTCCGGCGACGAGGCTAATGCTTTAGAAGGAACGAGCTTTGGACTCTTCCTCTAGAATGTCGGCAGC
GTGCATGCAGTCAGCCTCATTTTGAAAGAGCTTGGTAAGGATCGGCCGCCGGTCTACGTCTCCAAGG
>R=1900
AAGACTAGAATTGCTCGATTATTAGTTGCTTATAGGTTACGACTATATAGGAAGCTTTAGTA
>R=1901
AAGGGGTGCAGGCGGATCTATACAAGATACTTGCATACTAGCAAAGAGTCGGATTACTTAACTAGGCGGCTACCTAAACA
AGACCTGACATTGCTAAGGCAGTGTTAGTTCTGTCGCAATTCCTTCAGAACCTAACGCAAGAACACTTTAAGGCGTCTAA
GCACTGCATTCGCTTTCTGCTACAGACAAAGGAGTACTGTCTTAAATATTCTGCGTTTGAATCTAAGGAGGATAAAGTTA
>R=1902
CTCGCGATCCTTATTAGGCTAATAGCCTTTTACGGCATTCCCGAGCACGCCTAGTCGCTCGAGATTATTAGGTTTAAAGT
ATATTATGTCC
>R=1903
AACATTATTTTTAGTTTGCTAGATAGCCCTAAGTAAGAGCATTATTCTAAATTAAAAATTAAACAAATCGGTTTAGAAAC
TATGCCTCGAGCTGCATAATCCTTTAATAACGAATTCGAATACTACTCCTTAGATTATAAGACGAGGAGGAAAAGATGCA
AACATTGCCTCGTTTTTAACATACTAGAGACGGTTGCTAATTAGAAGAAGATCGACTATCTCGCGTCTTGCGAACTATAC
TAACAACACCTCGCACGACTACTACCTAGCGGCAGCGCAACACCGGCGCCTTTAACGCTATCGCTATCGAAGAACAAGAA
CAATAGCACTATTAATAGCTATTTTAAGCATCGCACGCCTAAGAAGCAGCGTAATCTAGCATAGAGCTATGCCCTATTCG
CCTCTAGCTATGCCTTCTTAACAGCAGACGCGACAGCGCATCTATAGTTCACTAATTTTATTAGGTTGTTC
>R=1904
GGACTCGGTCTTTTTGCTTGCGGACTATAACTTCGCTGCGAGATAGTTACTAGGGACTCGA
>R=1905
CTTTTACGCCTTTAATATAGCGATGCGTAGTTAAGCCTTAAAAGCGGCGGGCTTCTTCGCTAACCGATTCGAGGAAAAGG
GTAGTCTAGTTACTGCAGAAGCGATTTCCTACGCACTCGATAATCTACA
>R=1906
TATATATAAGCGATAAAATATAGCGAATTCCGTGTTTTTGTTGTTGCAACATACCTCTCTTTGTCGCATTTTTGCAAAGT
CGAAATTTTGCCAAAAGTTATAGTAGCGACAAAAGTCTTAGCGGCAAACT
>R=1907
GTGTTAGTTTATAGCGAGATAATAATTAGGAAATTATATAGGAAACTACGACTAATTACTACTTATAAACAGCTAGGATA
TAGTAATTCTACTGCCCCTTAAGCATCTGCCTAGCCTCTATACTAAATGCGCTATAC
>R=1908
AAAGTCCCGCTTGTCGCTTCCTATCCCTTATTCCGTCTAACGCCGTAAAACAAATCTATCTATCCGTAGGAGGTCGAGTC
CGGGAAGGGGTAGGAGAG
>R=1909
TAGTCCCGGACAGATTCTTAAACTCGGAGCAGGAGAAAGAGGCTAGTAATCTCGCCGATGCGCTATCTAACGCTAGATTA
GATACTAAC
>R=1910
ACTACTAAGAATACCTTAAGAAGGAGAAAGGTTACTGCAAGCGCTCTGCAGGAATCTTTAAGGACCTACTAGCCGCTAAA
ATCTAGGAGAAATACTACGACAAGAGCCTAGAGGATACAGACGCCC
>R=1911
CGAGACTGGGCTCAAACAATGGACTCTGCGCTGCTGCTGCTGCGCCTTGAGTTTGCTGGCTCTCACCGATAAC
>R=1912
ACGAAGCGGGTAGTGCGAGGAGGTTAAAGTTTGCCTTAATAACCTCGTCGAAGCAGCACTTTATAATGTTGCTATCGATC
TAATTAG
>R=1913
GCCTTTGCCGAAGCCGAAAGGCGGAGCTTCAACACTGAACCCCTACAACACCCGCAGTTCTCCGTTCTATTCCCTTGTTA
CTCACACAACAGGACCCTCCTCGATCATCACCGTCGCAGGACAGATTGGCGCTCGTC
>R=1914
ATTTATAGCGAGCACGTGCAAAGAGCGCTAGCACTTATATCCGCTAGATTCGT
>R=1915
CTAATCTCCTTTAAGCGTTCTTCGTTCTAATCGTCTACGGCTCTATTCGTATAGTAGATATAG
>R=1916
AGGGTCTGCGGGTCGAAGCCGATTGTTCTTCGAATTAAGAACTACTAGGACGAGAATTAAGACTAGAGAGACAACTTTGT
CTGCGGACATCCTTTCCTTAGTATAGATATATTCCTAATAGA
>R=1917
CTTTCCTTAGCTCCGAATCCCTCGTTTGCAGTTAACTACTACACAGGTACCGCCGCTATTCCGGCAATAGCTGCTGCAAA
GCACTAGGGAGCGATTATATAACCCTTCTTAACCCCGAAGGTATATATTACCCCTGCTATCGCGGGCCCGTACCTTAGAT
ATAACGCTATAACTAGCACGTGCTCCCTTAGGCACTAACAAAACTAAAGCTAGAGGTCGGGCTAAACATTTAACCTAAAA
GTTAAACTCGAAGTAAATATGCCGTAGAGGTAGCGGCTAGGGTAAGAGTAAGGGTAGGAGTAAAGGCGGAAGGGAACGTA
AAGTCGGAAGTAAAGGTAGAAGCAAAGGAAGAGGTAAAGTTAGGAGTAACAACCGAGGTAAGAATAGAAGTAAGGACAGA
GGTAAGAATAGGAGTAATAACAGAGGTAAAGATGCAAGTAATAGGAATAGGTTAGGTTACTAATAGAAGGCAGCGAGGAT
TAGTAAGCTATTTCCACGACTGTTATAAGCTAAATATAACGCACGAGCAATCCGTTTGTTATGTAGCTCTGTTTGCAGCC
TTAATCGCGAATGCCCTACTTTTATCGAGACGTTTCTCTTAGCCCTCTTCTACAATATCTACGGCTTCTTAACAACAACT
ATACCTCTTACT
>R=1918
GCCCTACCGAATACGTAGAAGCTATTCTCTTAAAGCGCTACTCTAATAAGAAGCTA
>R=1919
CCGGAGCTCTCGATAGTTAAAGAGATACTAATCTCTTATGTTTATATCTAGGTCGAGGTCTTTTAGATCCGTAGTTAATA
GTAGGGAGGCAGGGGTTATACTATCGCTTTCCTTCGTAATAT
>R=1920
AACCATCCGGAGACTGCCACCTTTGCTGCAGATCAACATCCCACGCATTGGTTTTAGCGAAGCACGAGGCGGCGCATACA
A
>R=1921
AATAATAGAGGCGTGCGGCTCTTAGTCTTTAGCCCTGTTATGCCGTCGACCGATCGGAATAGAAGCTTTATCTCCCTTCG
CCTACTACTCGTGCCGATCGAGCTAGGCAAGTTTAGCATATAAAGCGAACTCCTCCTAGGAAGTCGTAGCAGCAATAGCA
AGTAGTTTCGATAACGCTAAACGGCTAAGCTATGCGAAACTATAGCGCTTTACAACCTTCGAGTCCTATACGAAGGCAAG
CTTCTTAGCAAGTACTATCTTCCTCTAGGCGTTATTTCTCTCCTCGTCGTAACTCTTACCTTGCGGTCGCTCGAGCAGCG
TGCTTATCTAGTTAACGACCTTTTCTTCGACCTGTCCTTTC
>R=1922
ATTATCTAGACTTACACTTATGCGTAGGGCTAGTAGAGTATAGTACGAGCAGAACAACGCCCTATAGC
>R=1923
AACCGGCTAAAGCCTAGGACGGCGGGTTAGTTACAAGGAGTTAAAGTCGCAAAGTTATAGGGCTTCGCTTGC
>R=1924
GCCATATCACCCCATCACATAGAAAATGTATTACCAGCGCTCTCGACAGGTGACCCGCGCTTCTAACGCTGTACGGCTGA
G
>R=1925
GATAGATAACCGGACGGAGGTTAATTCTCGTTTAGCCCGAGCGAAGGGGGATAAGGGTAATCCGGAGGTGTATACTATTC
TACACTGCCGCATTAGACCCCTTAAGGAAGATCTCGAGCGTTAACTTAATTGCAAT
>R=1926
CTAGCGAGCTATCTGCCTCGTAAATAAGGCACTCGAGATATCGACGTTCTTCTTAGCCTTAAGCTATGCTCGCACGTCTT
TAGC
>R=1927
GACTTACGGGTTACGTCGAGCTTTAAGAGATAATCGCCTACTAAGAACCGTTTTTCGACCCGTCTAATAATAATAAACCG
TCTAGCGACCTCCTAC
>R=1928
CTAGTTCGGCGTAGCGTAGGCGCGAGTATAGTTCTTTAATATCGTAGACGCAGCGAAGGGGTCGATGCTTTTAATAACTC
GCTT
>R=1929
AGGAAAAGCTGTTCCGGAGATATATACCTTGTACGTATCTATCGATTTCAAACAGCTAATTCGCCCTTTTTACGGACAGG
GGAC
>R=1930
CTATTACTATTAGCTTAGACCCTCCGGTGCTATTAAGTCTATTACTAGCTAGT
>R=1931
ATGCCTTAAGCTTTGTAGATAGTTACTACGTACGATACTATTAGTAGGAACTGCTCTCTCTATGCTCCTAGCTTGCCTAG
ATAATAGAATGTTCGTCGCATTAGGTAGATTAGCAAAACCTTCTTGCC
>R=1932
TCTAAGCGCTAGAAGACGGACTAGACTAAGTCTAAGAAAAAGCCGGACGCAAAGAAGAAGACGCTAGCTAAGAAGCTA
>R=1933
GGATATTAACTCGGAATGCTATGTACGCGGGAGTGCTTACTTGTACCCGCTGAAAGTTATCCGGAGTGTTCTTTCCTGTT
GTTCTCCCCCG
>R=1934
TAAACTAGGTAGCGGACTAAGAGTCTGTGTTAATTACCGCGCATTAAACGCCCTTACTATTAAGGACAGGTACCCTATGC
CGCTCCTTAAAGAGACCCTTAACCGGCTGTGCAAAGCTAAGTTCTACACTAAGCTAGAT
>R=1935
GTCTAGGGGTTAAAGATAGATTAGCGTCGGCAACTTAGAGTTTAGAAAGGCGTTTAC
>R=1936
GGCAAAGTAATCTAGGTTGTCGAATATACTATATATAAGGTTAGACCGGCCGAATGCCTTAATACGAC
>R=1937
ATATAGATAAAACTCTCTCTAGAAGACTTATACCTTAGTTAGCTTAGGAACCCGGCTACTATT
>R=1938
CGTACGCTAGTAGAGGTTAATAATGCAGGTATAGAGAAGGTCGTGCTTTAGGCGCT
>R=1939
GTCCTAGCTTCGCTAGCCTTCTGCGGTAGAAGCCCTCGCGACTAGTAGAAGTCGT
>R=1940
ATAGGGGTTCTAGAACATGCAGAGAGACAACGGATAGCAAGCAGGGTGCCTTTGTGCGTGCAAACAGACAGAAGGTAGAT
ATAGCTTGCATCTTTCCGTAGATAGAAGAAT
>R=1941
GGCTTTCCGTCCCGAGGAAACATCCTTACGATAACAGGAAATTCGGATCGTATATAGCGCGGTAAGGTCCTAGAGGGCTA
CCGCGAGCTAATGTTCGGGCGGAAGCTAGAAAGTTCGAGAAGTAAAGTTTTGCGCGGCGTTTAACGGCTGTACGGCGTAG
CTGTCGGCGCTTAGGCGTAGGTCGAGTAGGATGCGCCGGACGGCAGGCGTATGCGATAGGTAGTAGTGCGGAGGATAGTA
GTATAGTAGATAGTAGTATAGGCAACTCTGTAGGCGATTAGTGTTCTAGCTAAGAAGTTATTCTTAGAGCAAAGCGAATT
TAAGTAACGTTTAAGAGGCTACCCTAGGGACCCCGC
>R=1942
CACTTGCCACGTGTCTCGCAGATGTTCTTGCCTTTAGCTCTAGTAAGAGCCTCGCAAGTTAGTCTCTTCTTCTTCTTGTT
AGAGCTAGAGCTAGAGCCTATGCCGGCTCCTTGTTTAATCTGCTTCTGCCTAGGAGGATTAGGAGGTTTGTTTCCTATAG
TCGCATTTGATTGATCTGGCTAACAGGATATAGCAGAGAAGGACAGCTTGCCTGGTCCCTTGTCACGCTTATGCTCTCTA
AAGAGCTTCAAGAGCGTAAGCAGAGGGATGTCTTGCTTCTAGTTCGACGTATAAAGCAGCAGATTTCTCT
>R=1943
AAGACCTTTAAAGAATCCGCTTTAGCTGCAATAAGGCTAAGAGAGAAATTAGGATTAGAAGCGAGATGCGGAA
>R=1944
AGAGTTTAAGAGTCTACAGCTGCTAGAGCGCATTAATGCCGTAGACCGAGTTAAAGTAGCGTTTATGCGTAT
>R=1945
TAAACGTAGTTAATATAGGATAACTTCTCTAATATATGTTAAGCGGAAGCGCAGGGCGTTAACTTCGCTAATTAACGTAT
CTAACATACCTAACCGCCTACCGGGTTAGAAGCGCAAAAGACGAAATTATAAGGCT
>R=1946
TAAGAATCTACCTCTTAACTTCCGCGTCTTGCCTTATACGCTTAAAGGATAAC
>R=1947
GGGACTCCTTTAGCTACGTCCGCATATTACTTATAGAGAGCTAATTGCCGTATATTAGAAGAATATACC
>R=1948
GTCGACTAGTTAGAGAGGGCTTTTTCTTAGTCTATAGGATAGGATTAGTCTCTCTTTACTAATATTACTTA
>R=1949
GAGTCCGAGTTTTGCTTAACCTCTACAAGTTTTGCCTATCCTCTACATGCCTAGTCGAATTGTTTTCTATAGTGCG
>R=1950
GCGTACGCTACTATATTACTATCGCGCACCCGATCTAAACTTTAAAGCTCGACTATAGAAGGC
>R=1951
ACGAGATAGTAGCCGCTTAGAAGAGGGTGCGGAAACGCGATAAATTCCGGAAGTCGCGAGGCTAGTGCGA
>R=1952
ATAGATAGCTCTAGCAGAGAAATATAGAAGGTTAGGTAGATCTTTAGTAAGTC
>R=1953
TCTTTACCGGCGCTAGAGGAACAGGTCTAGAAACTAAGATCCGACTCTAAAG
>R=1954
CACTTCACCAACGACCATCACGATGGACGACTCATTGGAAGACCGCATCAGACGAATGGTCTTATTGAACGACTCTGTAC
CGGATGACACAACAAGCAATCGTCCGACAGTACGATTGCCACCAGCATTAACAACGAATGTACATCGACAG
>R=1955
TAATCCTTAGGGCATTTACTACCGGTTTAGTAGTATTTGTATGCGTTAGACTAGCGATAGA
>R=1956
ATCTACTATAACAAGAACAACACTCTTTAGCTTAATTAACCCGGGTTCTACTAGCA
>R=1957
GCTAGCTCTAGATGTTATTTACTCCTTTTAGAAAATGCTCCTTTACTCTTTTGTAGATCTACTA
>R=1958
TTCGATGGACTTGATGACGCCCATGGACTTGGTGTCGCCGTCGGGGACACCGCCGAAGACGACGTGACGGCCATCCAACC
AGCCGGTGACGACGGTGGTGATGAATAATTGGGAGCCGTTGGTGTTGGGGCCGGCGTTGGCCATGGAGAGGAGGA
>R=1959
TTAAAACCGGATTAAAGAGGTTATTATTCCGTTAGCTTTGTTAAACTAAACGCTATACAAATATACATTCCGGAT
>R=1960
TTATGTCTTTAATCTCTGCGCATCGATCCTCGAAGTGCTTAGACTACACATCGGCTA
>R=1961
ATAGTCCCGGTAAAGAAGCGCGTGCCGCGTGCGAGCAAAGGTAGCAAGCGAGAAGAAACTTAGCTATTATTATTACTAAA
TAGAGTTACCTAGCAAGTGCGCATTAGCGAGATCTTCGA
>R=1962
CCTTCTACTAGTCTTAATTAATTATCCTCTTCCGCTTCTACTTATTAATTACTACCTATTTAGGTGCGTATCGAGCCTAA
CTAGTCGCTCGCAGCTACTAATATCTAAAGTTTAGTATATGC
>R=1963
CTAGTCGTAAACGGCTAAACCCTGTATCGCTACAACCTATCTATCCCCTTATGCAC
>R=1964
ATAATCTTAGTAGTCCGGGTTTAGCGACTAAGATAACTATAAATATTTATAACTAT
>R=1965
CTGCGAGCTCGATCCTACAGAGGTAAAGTGGAGCACACGAGTTGTGGAGTA
>R=1966
GCAGTCTCTTCGCAATCCTAGCGCTACGATAAGGGATAAAAGGCATAGCGGGGCTATAGCTAATATTATAGGTTCCGACT
ATTGTTATATCTGTCGATAATATAGCGAGCGTTATAGCAGAAGCGTCGCAGAGCGACTAGCCCGAGGGTCCTCTGTCCTG
TCCTTTATATCGCTTAA
>R=1967
ACCTTATAAGCGAGAGCGACCGCACGCACGTCGGCTAAGTTATTCCGCGCTAGCGTAACATAATAGCCGCTATTAAAGAG
AGCGGCGTGCCTTATGCTAATAAGGTTGCTTAGCGATTTAACGACCGCCTTGCTATTCAAACTACTAACATTTACTAGGC
TGCTTAGTCGCTTAACATCGCTAATCCGAGCGTCTTAAAGGACACCTTTACTATGCGCGAGCAAGAGCAGATAGACCGCT
TCTTCGACGACTACGTGCTAGCCGACCGCTTAACCGCCTTCCGCAAATAACACACTGCCTTTAGGCGGCAGCAAGGCATC
TTTAGCAACACTAATAACTACCTTATCGCTCTGCGCGATGATCTATTTACTTACTAGGACCGCGCGGCACACGATGCACT
AGACCTCGCCGAGTTAGCTATTCGTTTGTACAACACACTAGCTAATTTAGTGCCCTCAGAGCGCGCGTTCTTAGCGATAA
ACTACGTGCAAGATAACTACCGCATACGCCTCTCCGTCGACAAGCTCGAGATGCTAAAATTTATCTATTTTAACACTAAG
GCCCTTAACCGCGTAATCCCCCTTAGTAAGCAGGCTACCGAACGA
>R=1968
CTCCTTTAGCAAGACTTTAACGCTCTCCTTAGGTAGTAGAATATTAATAAGTGCTAGGGCAGCGGCTTAACGAAGGCGTT
AACGCTTAAG
>R=1969
TTTGCGTATTAGGGAATTAAACCTTAAATCTTCGACTTTAGCTACTAGACTAACCTTATATACTAAATTAATGTTACCTA
GCTAGAAACTTATAATGCCGCCCTTAGAGCAGCCTGCTTATTAGCTTATTAAATA
>R=1970
TAAGACCTAAACATTAACGACTTAACTAAGAACGAGTTGTTCTAGGCGTAGAAGAAACCTAAGTCTAAGTACGTGCGC
>R=1971
GGGTGCATAGTCCTAATAGCGTTAGCGATAAGGCCTCGTAAAACGGCCGGCGTCTAGTCCCCTACTGCACTATTAGACTT
GTATATATTATAGACGTCTAAAGG
>R=1972
TTTCTGTTATTACCTAAATCGTATAATAACAAAAACGATCCGCCTAGTTTAGACTAGATGCTTCCTACATTTACCTGCAG
CAAACTACAAACGTTACCTGCATTTCCCGCCCTACTATTCTTCTCTCCTTAGGCCTTAATTTACTAGCAACCGTTCTTCT
ACTTCGACTATCCCTCTCTCTCTCTTCTTCTCTTCTTCCCTTCTACCTTCTACTATCTACCTCCTTAACTAACCGAGCGC
AACTAACAGCGCATTTAACACTCGACATAGCAGACACCGGTGCTGCAAAGTCGGCTAAGCAGCGGCGCAAAGACAAGAGA
GATGCCGAAGCTAAGGCCGGCCCTTCTAACACTAAGAGCAGGAAGCCCGCCGCTAAGAAGGAGAAAGAGAAGAATATCCT
GCCGCCTGTAGTAAGGATCCTAGGTCGACTAGTAATTAGTCGCGCAGCACCCTAGTAGAGGTTTCTAGAAGATAAGCCGA
CACTGCTAGCTAAGGATGCGCTAGCCGATGT
>R=1973
GTCTTTCTATAGTATATCCTTTTAGCTTGCGAAGGGCGCTGCGCAGGATCCGCATCCTACTATCTTT
>R=1974
GAAATACTAGAGCATGTTAACGGCATTGAAGTTGTTAAGCATCCTACAGATCCAGAACAGAACATCGCAC
>R=1975
TCTTAATACGAGGTTAGTATAGATAACCCGCTAGCGGTATTAATTCTAAAGACGTCGGCGCAACGAGGCGGAGACCGCTA
TTAGATGCTATCTAATAAAGATTACGAAGACGGAGCCTAGTAAGATCGCGTAGATGTCCGCAAAAT
>R=1976
GTCGCTTTAGCTCACTTGGGAGAGCGCCAGACTGAAGTTCACTTCGGTCAAGCACCTGTGCGGTATCTGGAGGTACTGTG
GTGAGTAAC
>R=1977
ATAGAACTAAATATAGTTAAAGGCAAGCTTAAATCTTTGCGAGTCGAGGGCTCGGGTAAGATTTTCGAGGCCTTGCTAGA
GAGACCTATTCCCTAGGCTAATTGCTTTACTCCTG
>R=1978
GTAACGTTAATAGACCTTCCGAGACGCACGTAAGCTCCCGCTAATCCCGGCATACGGTACTACATTAGGTAAGCCGCGCC
TAGCGTAGTGCGGAGGATTTTTACCTCTAACCTTACCT
>R=1979
TTACGGATCGATTCAAAATGAAGGATCTAGGTATAGCTAAGTACCTACTCGGCATCCGGATCGAATA
>R=1980
GTATAGGCTACTTTACCGACCTCTCGAACGAGCTATAGGAGTCGATAGCCTAGACTAGCTCTATCCGCACTACCTCTAGC
GAGTTCGCGTACTACCTAGTCGCCGAGGAGTCTAG
>R=1981
TATCTAGCAATCCTGCTTAAAACTACGAGTTGCCTATTAATACCTAAGATCTTCGTCTAAGCCTCCTTAAAGTAGTCGAG
AATTCTTTCTAGGTCTCGCG
>R=1982
CGGTTCTTCTTTCTAGACTTTAACTACCTAGACCTAGTATTAACGCCGGTAAAGTTTTCGTCGTTAGCTTTATCTTAGCG
TTTGCGTTTTGCGGGCTTCTCGACTTTAATAGTAACGGCCTTAGTAGGCTGCTTCTTCGCTA
>R=1983
AAGGAAGACAGTACTTAGAATCCCTAGGCAGAACGTTGTTCGCTTAAGGGATGTTACCTTTAACGAGACTTATGTCTACA
CTAGGCACGACATTAACATTAGCTTTGTCCTTAACGAGCTAGAGCTTATTAACGCGTTCTGTGTACTACTAAGCGAAGGC
AATGCACAATAGCTAGCATCTGTTACGCAGTTTAATAAGCTTAAAGATGCTTATCTAACGCCTTTAAACTTAGATTAGCT
TAAAACTAAAGGGGTGCTAAGCTTACTTGCACTACGTCGGCTTCT
>R=1984
AAGCGAGCCTCTGACATATATCCCAGCTAACATGTCCTTCTTGCAGATAAGCGTTACGTGTCCATGT
>R=1985
TCGGAGGCTACCTCTCGGCGAACCTCGTCGCTCTTACTAGGGCGAGACCTACTCGATGCTTAATAATAGGGGATCCTTAG
CAACTGCGCGACCTAATCCTCTGCTTCCGAGATAGTACCTAATCTTCGTTTCCGTTTTAAGAGTCCCGTT
>R=1986
CTTAAACCCTAAGCTTCCTTCTTTGCATCTTATTCCTTCTTAGCCGCACTTGCAGGGACCTCTAAGATCGCTATAATGTT
CTCTAGCTG
>R=1987
CTAATAGTCTTCCTATAGTAATATTAATCTTGTCTTCTACTATCCGCACGAAGTCGTCTTTAAGAATACTAGCGGCCGGA
TAGTGTTCTCTAATTATCTTCTTTTTAAG
>R=1988
CCGAAAGTCTAGACTATACTCAATCCTTACTAGTTCCTACCGAATTAGGACTAGTCGGT
>R=1989
TTAAATTGCTACCTAGTTTCGAGATTAAGGGAAAAGTATGCAAACTAAAGAAAGCGCTCTACGGACTAAAG
>R=1990
TAGAAGAGCTATACCCGATAAAGAGACTAGAGTATGCCGAGTCTTCTAGCTTATCTGCTCGTCGCTCGTTCGGTATAAGC
GTATAGGTTATACACCCGAATACTCGAAGGTGTTTCCCGCTAGGCTTCGTAC
>R=1991
AATGGCAAGGACTCTTAGAGCCTCTAATGCCGCTACTGCTACTATCTGCATACGTAAAAAGGACTTAGTCCTGTGCCTTA
GTTAGTTCTTACTGCGTGAATATTAGTTAACCTATATAATAGTTAATTAATCCTTTCTTAG
>R=1992
CCAACGCTGCTGCGCCTGTTCAGACCGTTGCCGAGATCATGCCCACTGAAGTCAAGAATGAGGAGACCATGCCAATCCCA
ATTCCGGTGAAGAAGTTCGTCGAGAAGGTCACTACCGAGGCTCCTGCTTCCGTGCCAGCAACAAACGCCGCTTTGCTCAA
CGCTCACTTTGTTAAAGACATCGTTCCTGACGGCATGAAGTTCCTCCCCGAGGTCCGCTTCACCCAGAC
>R=1993
CCTACCCAGAACACTGGTACCAAGTACAGTGATATGTTGTCGTGACGGATATCTGGGAGATGGATCGCCATGG
>R=1994
GCTATATAGAAAGTCTAGTAGTAGAGCTCCGAGCTAGGTAGGAGGTTAGTATGCAGGAAGTTAGTTCTAGAGATAACTAA
TTAGTTGCAAAGAGA
>R=1995
GCGCCGGCGTCGGAATCCGCACCTTTTTAGTTAAATATCGAGCCCTAGAGCGGGCAACGAGATTAGATATATTAAAATAC
TTTATCTCTAGTACGTAGTCTAATCTAGACAT
>R=1996
ATCTTCGCCTTTTAAGGTTGCTTCTAGGGCTAGGTGCCGTGTCTAGCGGCCTATGTGCATTTTAAGACTTAACCTCCTAA
TGCGAGATTTGTGTAGGCGTCGAGATTAGATTAAAGTAGCCTAGTTCCTAT
>R=1997
GGAAGGATCTAGTATAATAAAGTCCAATTGCGGAGGGGATCGAGAGGGCGCTAT
>R=1998
GCAGTCGATTCGGTCGACTAACTAGTTGTTTAGCGAGCTATTCTACAACCTTCTAAATATATAGCCGAGCGATTAGGCCC
GGCGTCCTAGGG
>R=1999
CATCCGCGATACTATAGTTAGTTCCCGAACTAGCTAGGATTATATTTCTAGAGCTAGGGCGTAAAG
>R=2000
AATGCACTCGACATCTTAACTATCGAGACTCGTGTAACCGCTTCGGGAACGGCTCGGCACTAGTTAAAACCGACTCTGTC
TACTATAACGACGGAAG
>R=2001
ACTATATATTTCGATCGTCCCTGCAAAAGGTCGCCGAGCTCGTTAAAATCCTTCT
>R=2002
TCTAGACTGTTGCGCAGACTAGTTAGCGCTAGTTTACCTATTAATTAGTTATCTAAGGGTATTTAGTCTAGTTAGCTAGC
GAACTCTGTAGTACGAGT
>R=2003
AGATTAGCAGCTTTCGCCCCGACAGCATTAGTTTCTTCGATCCCTACCTAAGCG
>R=2004
ATCTGCGAGATAATAACACCCTTTAGGCGCGCTAAAGCCGTGTATTAAACGAGCGTT
>R=2005
CTACTACTAGCTAAGGACGCACTAATTTTCCCTTAGTTAGTCCGCGTAACGAT
>R=2006
TTACTCCTAAGCTACTAGCCGCGCCTACCTACAAGCCCCGTCGAGGATTTTAGTCTTAACCTCC
>R=2007
TTTTAAACGTCGGGCGGCGCGATATTTAATTGCCGGCTTGGCGCAAATGTTCACCTTATTTCGTCCGTGCGCAGCGAGCT
T
>R=2008
AACGCCGGCGCCGACACTATATCTAATAAGCTAAGCTCGTTAAGCCTCGAGGGCTCT
>R=2009
CCAATTATTGGTCAGTCGGGATACGGGGTCTGACCTTCAACCCCCGAGACACTTCCAA
>R=2010
TACCTTAGCGGATTTGGGGGTCCCTTAACACCGTGTTTCTACCGAGTAAACACT
>R=2011
TTCTTCTTCTTCCTCTTCTTCTCCTGCGGTAGCGGTAGCAGTAGCGGCGGCTCTAGGCTGTCGATAGCATCGAGATTGTT
TGTTAAAGCGTATTTAACGTTCTATCTACGCATTCTCTAGCCCGCCTTTATTAGCATCTATT
>R=2012
TATCGACTAGAGCAGACGTAGAAACGACTAGAGGAAGTTAAGGATCGGACGCGGCGTTATCGATGCATAAGCAAGTCGGC
GTAATCTAGACTACTAATATAGTAAAGTTCCCTATACTGCAACCGGCGAGCTTTATACTAGCACTCGGGTCCCTATTACG
AGTATTACGAGCATTACGGGCGAGAATAGTCGATCTTTTATTA
>R=2013
GAGGACTTAAGTTAATAAAGGGCGATTAAGATCGTAAATTAGTTACCGATAGAGCTTAGGAACTACTTAGTAGCAGTGCG
GAGGGAATAGGAGAGCTAGCGAAGGCGCTTAATAGAATAGGAGGCGGCAGCATAAAGCCCGAGCTAGGCACGGGCGTCGG
CGTTAGTAGGAAGTG
>R=2014
GCACGAGAGGCTAGAAAACCTACCCTAGTCTTACGTTTAGCACCGACTAGTATTGTAGCCTATGCAATTAACGGACAGAC
TCTATATAAGCTATTTAAGCT
>R=2015
GTTACAATGCGATGGATGGACGGCGTGATGGACGATTCATGTGGGAGCTTCTTTAATGCTGT
>R=2016
GCTGACCACCTTATTGACGAGGCTAGGGACGCATACTGAGGCGTACGGATAAGCTGGCCGAC
>R=2017
GCGTATAAAGAAGCTAGAAGATCTGTTATTTAAGGATACCTTTAATCTAGAGCGACTCTAGGCTAGCACTAGCTACCTT
>R=2018
ATAATAGCGCGTAATAGGTTTGCTGTCGCGCCTTGCACGTAGGTGTTTTGTAAGCACGATATTACTTATTATCGCGGTTA
GGTTATATAGTTTACTAGGCTTACTTCGGCAGTAAGATCTTAGCCGTAAAGTCGGTTATATAGCT
>R=2019
TCGACGTTGGTGAAGTCCGGCTGCTTCGATACCATGCCATCCCCTGCAAAGGAGCGGCAAGACACTCGCTGTCGTTTGGT
TTGAGGCTCCAG
>R=2020
TAGCCTTAGTTATGCAGTTTTCTGCGACGATTACAATATACTAGTTTTTAGGATTATATCTATAGAGGCTAGGAAATAAT
AAATTACAAACACCTGTGTTAAAAAGATTATCGTATTTAAGGTTAAACAGCACTATATACCGCGATTTACTATGCTAACA
CTATACTACTAAT
>R=2021
TTAGTATACCTGCAGGCCTATATAGAGCCTACTAATCTATTACCGAGCAGAATAACTAGTACTAGCTTCTACCTTAATAT
CGCGACGA
>R=2022
GCCTTATACCGGCCGGTAACTATAGCCGGGGTAAAGAACAACCTGTCGATATAGCGTAAGGGATTAGCGAGGCTAATCGG
CTTAGGTAGTTTAG
>R=2023
AATCCTTAGTGCAGAGCCGGGGCTCGAGCTAATAAGTAGTACGCTTGCTGCAGGGCTTGAAACCTTAT
>R=2024
GTGCCGACTCCAAAACGCCTTGCCATCGAGGCTTTCCAAAGTCTCAAACCCATGGATATCCAATTTGAAAACATGGCACC
CTCCCCGCGCA
>R=2025
GATAGTAGGGTATATAGGCTAATAACTATCTATGCGGAAGTAGTCGTTCTTATTAGCTATTCCGACTG
>R=2026
TATAACTTGCGAGCCTATCGAAAGGCAAAGAATAGCAGGAATTCCGCCGAAGTCGTCGTCCGGAAGCTTTGTCGAGGAGC
GTTTGTCGTGCCGGGCAACAATAGCAATTATAGGCCGCTTAGTAGCTCTTAACGACGCGGTATTATAGTCGGCAACAGCC
TTCCTCGTACCGAAGAGTCGTAAGGCCTTACTAAACGCTTCTAGCTCGCCCGG
>R=2027
ACCTAAACGAGAAACGAGATAAAGCGCTCTTAATATACGCGCAGATATCCGAGGACGACCCT
>R=2028
CTAGGTAGCTTAACGCCCCTCGCAAGTTAATACCTAGGTCTCGTACGCTATAGCCGCGTCTTAGAGCACCCTTTAGCACC
C
>R=2029
TTCTTAACCCTTATATACGAACGTTTCCTCCGCGTTAACGTTCGATAAGAGCGTGCGTGCGGGAGGGCGTGTGTTATACG
AGCGGCGTTAGGTCGT
>R=2030
GGACAGATTGGCGCTCGTCAAGATGGCAGCGTACCAGAGGACCCGGTCGAGCAAGTCGAGCAAGCGCTTCGCAA
>R=2031
AAGATAAATAACCGAGAGTTGTTATTTTCGTAAAGATTTCTTAAATCTTATTACGGATCCGGACCTACCT
>R=2032
AAAAGGGGTGGGAAATGCCAAGCCAAAATCGAACTCTAAACTTCGTCGACAACTTCTCGGATTTTCTAGTATATCCGCAA
TAACTAAAGTACTACAACTCCTAGAAAGACGAAAGGTAGCTTGTTAGATAGCTCTAAAGCCGGCGCGTAAGTCTACGTAA
TAAATTC
>R=2033
GATATAAGTGTAGCTTCTCCTTGTTATTGCTGTCTGTAGATTGCTAACTATAGTACTTATATAGGCATTTCTTAACGGCC
GCGCACGAGGACAAGCACGCGAAGATCCTAGAGATCTGCAGCGATATAGATGTAAACGGGCTAATATACGCCTAGGCCTA
GAATAAGTAGCTTAATAGTCGTAACTTTAAGGGTACGGCATCTAGT
>R=2034
ATACCTCTAAATCTACCCTTATAGCTAGCCTTACCTCCTACCGCTAGTACGGATAAACAGCTACGTTATAACTTC
>R=2035
TGTTCTTTATAACTATGTTTAGGCCTTATAGTCGAAGATCCGAGCCGGGGAACTAAGCGTTCTAATTGCAGCGCCTGTCC
TT
>R=2036
AGAATAGACTATCGAAGCTCTAAGGGGATTGCCGCAAATAGATTAAAGGTAGCTATGCGCGTGT
>R=2037
ACTCTAGTTCTTACGCTCCCGCTTATTATCTTTCTAGACGCCTTTAGCCTCTATCGCAATATGTACCGGTCGCTGCTTAG
ATACTACTTCCTTAATAGTGCGTTT
>R=2038
CGTACGCCCTAAGATCGCCGTAGGTTAGCTCTTCTATAGACCCTCCGTCGTACTAACCT
>R=2039
AGTAAAGAAGCTAACCTCTAGCTCTCGGATACCGCTAGCTAGCGCTCTAACCCTTACGCCGTTGCAAGAGCGCTCCGAGA
TTACGCCTATTAAGCTAGAGCCT
>R=2040
AGTCGTACCCGGCGGTAGATTTCATCAACGTGCAAGTGGCATAGAGAATACGATGCTCAGGTGGTGCTGTCGTCGTCGCG
GGCTGAATTCTTGGATTCATTGCTCCTCTTGTGCAGTGAAGT
>R=2041
TTGTTGAGGCGATCCGCAACACATCACAAACAACAGCTGGAAGAGATGCTGTGGCCAAGTTCGTCATGAGTCCCGAGCAA
ATGTACATTTTGAAGCTCGCGCCTC
>R=2042
ACGTAGGGAGAATACAAACTTATATCTAGTGCAAAGTCGGATCCTAGGCGCGACTAGTCGCCTCGGACTATAACCTACCG
CGGCGTCGCCTACTATA
>R=2043
ATAGCTAGTTTTAAGATGTTACTAGGCTCCTTCTTCCTTCTAAGAGCATATAAAACGCCTTCTTAAGAGCTGCAGAGTGC
TATATAGCTATAGTTAGATTAGTAGACTAATAAAGCGTTTACTAGCCGGTCGGAAGCTAACGCTAACCGCGCTAGTTACT
AGCTCGTGCGTTT
>R=2044
TTTTATAGCCGCTATATCTTCTATATCGGGACTATACTCTTCCGCCTCCCTATATTCCGATCTGCAGCTAG
>R=2045
ATCCCGGCTCCGTTTAAGCTTATAGAAGACGGCGCCTACTTAGACTATAACATACTTCT
>R=2046
TAGAAGTAGACGATATTAATTACATCGAACCGGCTACCTCTACCGGATTAATATTTAGGGACTCTAGCGGCATTGTCCTT
AGTTAGATCGATTAGCTAAGCACGCAAGACTGCAGTTATGTTCTCGATATAAGTGCGCCTATCCTCGAAGTTTAGCGTCT
TCTCGATCTTCTTAGGGGTTGCGGCGTTAGTTACTAGATCGACTACGTGCTTTAGTTCGAAGTACAGCATGTCGTAGTTG
CCGAGCTTGTCCTTAGGGATAGGCTTAAGAAGGTAGCTAATGTCGGTGCGGTCGATA
>R=2047
AGGAGGCTACGTGTTCTAATCGTTTCTTAGGCGACTTATAATTCTACTCGTGTTCTATCGTCGTCTATACGGCGATAATA
CACCTCCGACTAAACCGAAATTCGCTACTACTTAATTATCGCTACGATCGCAC
>R=2048
GCCGAGGCTTGCCTTCTAAATCCGGCTAATCGAGACCGACCCTTTATAGACGTT
>R=2049
ATACGCTTCTTGCAGGACACGCTTAACTAGACCCTTCGATTACTCCCTCCTGCCCTGCGGTATAGTCGTCTGCGATATTC
GCGCTAATAAGGAGACTAAGAAGGCTATCTGCAAGGACGCTCTCTACCTCTATAATTACATCGAG
>R=2050
TTAAAATTATAACGATATAATCGATACTCGTCGAGATATCTATTGCCGAACATGTCCGACTTCGTTAAGGATCCGAAGAC
TTCTATGCATCTTCCCGAGTTAAACAAGGATAACTAGCCGGACTAGAGCGATCTTATAAAG
>R=2051
TATATAAAAGATTAGAGTAGACTCGTATAGTAGCGAGATAATTATATTCTTCTATAGGATCCCTTTATTAGG
>R=2052
TAATACGACGAACTTAATCGGTTAGCGCAGACTCTATACCCTCGAACGCTCTAAGTAGAACGAAGCGAGTAGTTATCTTA
AAGTTTATGCGCTCGAGGAGATTACGCTCGGGATTGCGGAAGTTTGTGTCTATAATCTAATCTTTAAAGAGCTTATATAG
ATCCTTACCTGCGAGCACGTTAAAGTTGCTAGCTAGTCCGTACTCCTTAATCTACGCCGGGAAGTAAAGTCCTTAGT
>R=2053
CACCGCTGCTGTCCCGCCCTCTAATAGCAAACCCGCCTACCTTCCGCTAAACTACTAG
>R=2054
AAGATCTCGCTGCGCACGTCGCGAGCGTTAATATCGATAGAGACGAAGGTAATCTTCCT
>R=2055
CTATACTACCGGCGGCTGCTAGGCGTCGAGACCTAACCCCGAGTGCTAATATAAAC
>R=2056
AGGGATAGGGCGCTGCTTGGCTTCGAAGATGATTTGCTCGGTGGTAGGCATGATGTCCTGGCTCTTGGTAAAGTCGCCTG
AACGTGCGTGT
>R=2057
ATCTAATGCAGTAACTAGCTCTTCTCCTCCTCCTTGCTAGCGTATTTAACGATA
>R=2058
ATAAAAGAGGTCTGTGCGTAGGGGCGTAATAACCGGATTTCTTACCCCTTAGTAAGACTT
>R=2059
CACATTTGCACGGAGCATGTGCACGATCAACGCCGACGGGATGAGCAGCAGTCCTGTTCGCAGACACTGAAAAGAGATGA
CTCATGGGATGATAAGAATGAGTGGATGCGGAGGAGG
>R=2060
AGGGTCTTCTTGCCTATCTTTGCCGCGAAGGCTAGACTAACGCAACAAGCGTC
>R=2061
AGCGCCGCACGAGTATAAGCTAATTAGGCTCGCCGCACGAGCTCGATCGTGCGGCGC
>R=2062
GATACATTTTGTCGGCGGCCAGGGCAGACGACCGCTTCGTCCTTCTAAAGGGCCGTTTAGTCAGAGACCTCTTCCTGATT
TCCCGCATATCCATCGCTCGCTATGTGCGACAATGTCTATATGCTTAGCGCCATGATACTGTTA
>R=2063
ACGAGATTGTCGAGAGCGGAGAGGAGTCTTATCTTACTGCTATCTCGTCGC
>R=2064
TCTCGACAACGCACGAACCCTCAACAGCTCCAAGCGCTCGCAGTCTGCATTGGCAACGAGTAAGCTGTCT
>R=2065
ACCGAATACGCTCTTAAGGTAGACGAGGTATTCTTCGTATATAGCCGAGGCGATTACGA
>R=2066
GGCGCAAATCTCTGGTGACATGTAGAACGGGGTGCCGACGTAGGTGCTGGCGAAGTCGT
>R=2067
ACGCTATAGCTAACGCGCTTACCCTTAATCTAACGCTATAGCACGATGCAACGTAAGGGACTTCTTACTCGACGCTATCG
CCTTATAACTAATCGGAATTTACTAGATTGCTCCCCTTGCACTTATAAACCTTCCTTTTAATTACCTCGAATTACTACTT
ACTC
>R=2068
GACCGAGAAGATTAGACTAAACGACTTCCTCTTCGGTTATAATATACCTAGTATCCTAGACCCTATATACCTATGCCGGG
AAG
>R=2069
ATTAGCGGTAACCGCGGCGGCTTCTCGTTTAGCACCGAGGTTAATGCGTTTAAGGATGTTCTTAGCGGCATACTACTAGT
AATATTACTGCATAACTGCGTAGAAGGGTGTATTAGGGATAGCGGCAG
>R=2070
GCAGAGAATAATCGACTACTAGCTACCTCTAAGCTTTAACGCCGAGGTTATAGACTTTAACTTTAGCGAAATAACCTTAT
TCGA
>R=2071
AGTAGCAGATACTAGTTATATAACCTAGTATATATAATCCGATTTGTTCGACATCCGTAGTAAGACCTAGCGTAGGGGTT
AACTTAAAACCTTACGAGTTATAGCCTAGAAGGTCTAGCGAGGAACCCGGCTCCGGCGCGGCTGCGGCGTAGGATAA
>R=2072
CTAGAGAGGAGCTAATATCTAAGAGTAGTAGGGGATCTTAGATTGCACCTACTCTATTAGACCTAGGTAGTTAATTAGTT
CCGCGCCGGTAGTAGGGAAAGCGAGATTCCG
>R=2073
AGGAGTAGGCTTTCGCGTTTTTTAACGTTTTTACTAATAAAGTCGAAAAAACGAAAAAAGCCTAC
>R=2074
TAGTACTTATATAGCCTAGGAAAAATGTAGAAGGCCCGTTATATTAAAGTATTAGCTTAAAA
>R=2075
AGCGAATCGATATACTGTGGCGGGTCTGCAGGCACGTCTCATCAAACATCTGCTTGAGTACTTCAAACCTGGACGACGAC
AAGGCAACGGTGACGGGTC
>R=2076
ATCTTTGGATCTCCTACGTTCCCTCCGACTTCGAGAAATCCGCTATCTTTAGGTCTACTATATCCCCTCCGACTTCGAGG
AACCCGCCTTAACTGTGCTTTGTTACCGGCCTCGTAGATCGGATACCGAGACCT
>R=2077
GCCTAGGGGTTCGCCCTTACTAGAACCTCCTTCGGCGCTTGCGGTATATTATATTGCTTCTTC
>R=2078
GAAGGAAGTGATGTCGGTTGGGCTTCAAATTACGTCATATGGTGAAGAGTC
>R=2079
ACGTTAGCTCTAACGACTAAAGCGAGACAAACGATCTGCTCTATAGTTAGACGC
>R=2080
CCCCCCCCCTTTAAAGAACGGAGCTCTAGCGACGTAAAAAGAAGAAAGTAAAAGAG
>R=2081
TACGTCGGGAGAATAATTTAAAGGTCTCGCCTTCGTGCTATAGAGAACAGCACTTAG
>R=2082
TAGCGCGATAGCTTCGACGACTCCGCGGTTAAGGGCTATGCCTAGTTAATGCTTCTCGATAAAGGTTTTGCAAGGCAGAC
TATCTAAGGTGTCCGCCTGCTTTCGAATGCGCTCGATCTCGTAGTAGTAGCGGCCTTT
>R=2083
GTCTGCAGCCCGCTAAGGACAGACGACTCGGTAATTAGTAACGCTTAGTACGGTGCTATGCTACCCTGCGGTCGCCTTAG
CGAT
>R=2084
TCTAGGTCGGAAACACTACCGAGATTATCGCTAAGCTAGTTAATCTAGCCGCCTATAACCTAAGGTAGCGCTTGTAGCAG
ATGCGGACGGATATGCTCGGCCTTTAACTACGTAC
>R=2085
ACGCGGGCTATCTTAATAGCCTAGATAAATAGGCGCAGCGTGCGGTAGATAGTCGTGCCGTTACTAGTAGTAGTAATTAG
CTTCTAATCGTCCGGATTATCCTTATTCTAAAAGTTAG
>R=2086
TCTTCTCCAGCTGCTTCTCGCCAGCTTCGAGAGCCTCGCGATGCTCGTCATTCTGCTCAGCGCCCT
>R=2087
CGCAGCTCGGCAGCGTTAACGACACTACCGGCGTACGCGGCCGCTAGTATTACTA
>R=2088
AGCGTAGAACAGAGCGAGGACGCGAGCATTAAACGACTGCGCAATTAAAGGCCGCGTAATATAGTACTTAATATTATCGC
GTGCATAAGCGGT
>R=2089
CTACGGTGCCATCCAGCGTCGCTTCAGAAATCGACTCTTTGACCTCTGCGCTCGGCGAGTTGAC
>R=2090
TCCTTCTCTTTTTGCCCCGTCGAATCGTACTGTCCTAACCTTCGTAGATTACGATAGTACGACGGGGCAAAAAGAGAAGG
A
>R=2091
GCGCAAATCGTAGATCGTAGATATATAGACGTAGGTATTAAGGTACTTAAAAGTCTGCTCTTAGAAAGTCTGCTCT
>R=2092
AGATCTCGATAACCTCGCACGTCGTGTTTGGGCTCGCCCTTAAGGTCCTCTTCCTAGCGGATAATAACTATAATAGCGTC
CTTAATTAACGTAGCCGGAGGTAGAAGAACGCCCTCT
>R=2093
CTCTTCTCATCAACCACATTCCGTTCTGCTCAACTCTTGAACATTGCCACTCGAGTCACCAACACAACCATGCAGTCCCT
CGGCCTCGTTGAGAGGTTCTGCCTCGCGCGCATGCCGCAGCCTGCTGCGTGTCCGGCAGCACCGCCA
>R=2094
TGCTACACTATTATAGAAGCAGCCCCTAGTACCGTTACGGAAGACCGCTGCGTTCTTTATTTTCCGCTCTATAGTAGCGT
AGACACCCTCCGAGACTTAAAGCACGC
>R=2095
GCCGGCCGTCTAGAGCAAGGTCTAGTTGCAAATAACGACTAGCCTAGAGAAGATCTCGGCTA
>R=2096
ACGAATAGGATTGCGACCTCCGCCGAGCGCAAGGCCGAGCCGGAATAGCGTACAAGTCGTAAACGCTTCGCGAAGCTAGT
ACGTATCCTCTAACTTTATACGCTATCCTCTTGTAGGTCTAGCTAATAGCTCCTAACTATAATCCTAAAGTCCCTAATAG
GACATCCTAAAGCACTCCTGCCTCCTATTTAGGCGCTCTACTTCCGAGTCCTTGCTAGCTTAACGTTACTACGTAACGAG
AATTACCGGATCCGATAACTTCCTTCTATCTGCTATACTACCTTCCTTCTACTA
>R=2097
CGACGGATGATGAAAGGATCTTGTGGGCAGCCTGAGTGCAGAAATTGCAAGTGTCC
>R=2098
GCTTTATACTAACGAGGTATTGCTCCCTTAGATAGTACCGCACTCCGCGATATAGTACTAGTATTAATAGCGTGTTCGAA
TAGC
>R=2099
CTCTTTATAGTATAGTTACTAGTTAAGGTTAGTTACTTACTACTACTAACTACT
>R=2100
TAGCAAACTTCCTTTATTAATAACGTGCAGGAAGCAGCTTGCTCTCTATAGC
>R=2101
ACCGCCTACCAGACCAAGACAAAGGAGAAGTGGGACAGTCGTGCGCCGCGCGACTTCGTCAAAGC
>R=2102
TCCAAGAGAATGAGGACGGCGACGTCCAGATGGTCGACGATGACGAAGAAG
>R=2103
AGTGTCTATGCTATCCTATACTAGAAGCGCATCGTGCGGGAGGGACTCGAAGTTATGCTTAATCTGCTGCATCTAGGCAA
GGGTTTCTAGCCGTCTAAGTTCTAGGTCGATACGTTGTATGTATTTCTAAGGCGCATGTCCTTAAGGCG
>R=2104
ATCCGGATCTCGGTCGGCAGGTATAGAAAAGGCGATAAGTCTATTATACGTTCTTCGATTAGTATAGAAGGATTAA
>R=2105
GTAGAAAGATATGTCGTAGATAATAGCCGGCTTTTAAATTGCCCTCTAGAGATTAGCGTTCTCGAATTTCGGAGTATCGC
TATCTACGTCTATCGGCTTGTTCTCTAGTACCGGGATCTAG
>R=2106
TTATTAAACATAATATAGTAGAAGACGAGGATCTTGTATCGCTTAGGGCTA
>R=2107
CTCGGCCGGAAGCCCGACGGCGGATCTATTAAGCGCTATGCCTAGAGCGGGACGATCGTTCGCTAGAGTAGGTTTCTAGA
TAACGGAGGCTT
>R=2108
AGCTAGTATCTGCCTAAGATAACCTGCTTTCGCGAGGTCTCTAACGTCTACTACGAGGAGCATAT
>R=2109
TCGTCGCTACACCTGGCAAGCTGGCCATGTCCCAACGACCCGTCGTCTCCCGTCCTCTAGCGGTTCGACCGGCGACCACC
CCCTCTCGGCTGCCGCTCCCAAGGCCGAAGA
>R=2110
CAGGCATCGACCAGAAGAACATCAACATCGAGTTCTCGGACGCGCAGACTCTCACCATAAAGGGTCGCACTGAACACCAC
CGCGAAGAAGGCAC
>R=2111
ATAGAGCTCTTTAAGGCCGTATTCTAACTTCTAGAGCTTACGCTAGCACGTAGCGACATTAGGCTTGTAATCGTACTAAA
GCTGCTCGATCTAATTATCGAGACCTTCGCCTCCTCGCATCTATACTTAAGCCTCGGCTAAAAGTAAGCCT
>R=2112
CTCGCATCAGCATTGGTGTGAATCGAGAGACCGGCCAGAACATGTACCGCATGACACAGATCAAGGGTGAGCAAAGCGAA
CCTGTCTCATCCGACTATGTACTAATTCAGCGCAGGCTTTACGGAAGGCAA
>R=2113
GTTTTGCTATAGTAGGTCCTAGCAAACTGCAGATAGTAGGTTATAACTACTATTATAGACCGAAC
>R=2114
TGCGTAGACTCGCTGTGGGATGATAACTGCTGCGTCGAGTTAACAACGAGCGGCTT
>R=2115
AACCTGGCTGCAATCTTCTTAAAGTACGCTTGTTAGGAGAGCTAGAGTTTGCCGTTAACGCGGTCTCTAATAACTTCAAT
CCCTACAAACTACTTAAGATCGCCTAGGTCGTTTATGTCGTACTTGTTACACAGATTCTTCTTAAATTCCTGCGCTAACG
CCTTGTCTCT
>R=2116
CCGCCTATAGCGAGTATAGACTCGCTACTACTATAATATACTAAAGACTATCCCTAGTAATTTAC
>R=2117
TTATTAATATTCGATGCTATTTAATAGCGAGGACAAAGGAGAACTAATCGATTTATATAACTAAGAATCGAGCATATGCA
GGCGCATACTAGCGCCGAAATTACTACGACGCTCGC
>R=2118
ATCCTTCTCCTCTCCTCCTCGATTCTTCTCTTCTCCCCCTTAATCCTTCTTCTCT
>R=2119
AGGTAGAGGCTAGGCGCTAATAGAATAGCCGGGAGCAGATAGAGGAGGAGCTTTCGCCTTCCCTCGGCGGCGCTTAGAAC
TAGTAATAACTAAGGAGGTAGGCGATACTAGAGAAGGTATACGAGTAAG
>R=2120
ATATAGCGGCCTACTATACCTAAACCTAGCGACTACGCCGAAAGTAAGAATTAAGATTATTAACTAGCCGCTTAATAAGG
ACAGTTAACCCCTTAGCGTCGAGATAGCGTTAAAAAGGGATTAACTAGCCGA
>R=2121
TCTAGCAATTTTTAAATAGATTATTAGATACTACGGCAGTTAAACACGAACTAGACTAGCGAGACTTTAGGCCGAATAGT
AACGAAGCGAATCGTTCCCTTGCTAATTTATTAT
>R=2122
GTTAAAGTCTAGGGGATCGGGCTCCTCGGGAAGGTCTTCGAGTTCGTCCTCTATATCGTCGATATCCTCTGCCGTCTCGG
TCGGTATCTCCTCTAGTCCGTCGCGTCGCTCCTCTAGCCCTAGTACGTCTAGATTCTCTCTAAAGAACGTATAGGCGCTA
GGCTAATCCGTAAATACCCGGGCGGTCGGGTCGGTAGG
>R=2123
GAGAGGTCTCCTTCGGCTCGAAGTAACGCATTTGCTAACCCTAGCACTTTTTCCTTCTCGATACAAGCTAGCCGCTATTT
GCAACGTCTTATAGCTTCCTTACTATTAAAATTCCTCGTTAGGATCCTAAACGCGGCGCGATTCCTCT
>R=2124
TAAGCGGTAGGGCACCGGAACGTTTACCTTCCTTTACGACTAATAGATTATAGGCGCCT
>R=2125
GACCGGAAGATCGTGCTATTAACTAGCTAGTAGATCGACTTCGAGAGTTTTAAGCCTAGCGACTGCGTAAGAACTAAGAA
CTCTAGGCTCT
>R=2126
AAGAAATTTTCTAAACGCCTGCGACATCGAAAGAACCGCACTTAACGCTATAGCGCAAGAGA
>R=2127
AGCGAGGTCGAAAGGATGTCGACATACAGGCCTAAAAACCTGCTTCTTTTCGGGGCTATGTAGCCGATAGCTCGATAGAC
AGCGAGCAACG
>R=2128
TCTATCGCTCTATATATCGCCGTGCACCTACCTTAGTATTCTAGTTTTTAGGCAACGAGCCTTTAAGCGCATGTCCTCTA
GGCTACGCTAGCTTAACTTAGCCTCCGCCCCTCGCGCTGCGTCTATTTGTTTTATTATCGACTAGTTAGTTCCTACTTCC
TAGAGGAGTTAGATTAGAGCCGTACTCTCTTCGGTAGTCTAGCTAATACGCGGCCTCGGCCGTAAGGCC
>R=2129
GCTAATTGCGCGCGAAGTCTTTAGGCTCCCTTCTTAGTTCCTCTAGCTTCTCTTCTATCCTACTAGTTGTCTTCCGAGGC
GTCTTCTTCTTCGGACTCGTAGTCTTTACTCTTAGCCTTAAAATGCCTAAT
>R=2130
TATTAACCCTCGCTATATTATTAATCGACGCGTACTAAGTTTAGTCGGTTCGAAGCGGATAGTTACGTAGGCAAACTAAT
TTAGATCTTAGTAGATACTAACTAGGTATTAGCCTTAGGCCGTTAAGAATAATTTAGGCTAT
>R=2131
TGCTGTTGTATACACCTCTTTTAGCTCTAAATTGTCGATTACCGCTCTTAGAGCCCTTCTCTTATTAGCTTATTA
>R=2132
AGCTAAGGACCGACTTATATAGCGCCTTTAAAGCGGTCCGGTAAGGAGCTAAAAGCTAGTAATTAGCTTCTATATATA
>R=2133
ATGTAACTACTATCCTCGTGTATTAGTCGCTTTATTAAAGCGGGGCCGTGCCCTCGGCTAAATCTGCGTTAATGAGTGCA
TTAAT
>R=2134
TCTTCTATCGATTTAGAGAGATTAAGCTAATCCCTAATAAAGAGACTAAAACTAC
>R=2135
TAAAATTCTCTAAGGTAGAGAAAATTTTTAGGTAACTAGGAACCGGACTAAGGAGTCTATA
>R=2136
AGATATAGCCTATAAAGGTTCTTTTCTTTAACTGCTTTAGTAAGCAGTTTACCTTCTCGGTTATATATCTCTATTACGC
>R=2137
ACGCCTCCATGATCCTGATAGCTGGGCTTCGGCACCGCCAGCGATGGCTCCACCCAGCGATCCATAAACGTCTTCTCTTT
CGTCTTGTCTTTGACTGTATTTCTGCTCTGACTTCGCGATGTGGGCTCGATCGGTTGAGCAGTGCTGCGGTGTTCGTGGT
CTCTGCGCTCTGCGGCAGAGGGCA
>R=2138
TACGTGTTGCTAGGCTATAAAGGATTAGCGAACGACATTACTATTCTAAATGCAGCGGTAAAGAGGGGCCTAAAGATGCC
GGCTAGAAGGTACTACCTCGCAGATAGTAGTTATTCGAAGAAGAATCGCTATGTGCTAGTGCCTTATTAGAAGACACGAT
ATTACCTCCGCGAGTTTAAGGCTGCGAAGCAGAAGCCTCGCACTAAAGAGGAGCTCTTTAATCTACGCTATGCGCAGTTC
CGTAACTGCATAGAGCGGATCTTTAG
>R=2139
AGAACCTTTATAGGCTATATCTCTCTATCGCTCCCTGTAATAATAAAGAGGTAACTAGCCTCT
>R=2140
AAGGAGATTTTAAGCTCGAAAAGTCGGAGGCCCGGGCACTATTTCTTATTCTCAAAGTCTTACA
>R=2141
CTTCTTCCTATCCTCGCTATATACCTAGCATTCTAAATTGTCCTTAATGCAGCGCCCGCAGCGCTTATTACTAGTCTTCT
GCTTACCGAGATTAGTCTCTATAAT
>R=2142
AATAGTATATACTCTTCGGGTATCCGCATATACCTAGTCTAGCTAGGACCGCAAGAACGCGA
>R=2143
AATTAAGATGCAGAAGTAAAAGGTATAGACTTAGGTACTATGCGGAGCTT
>R=2144
TTAGTCTATAGCTTCTTAGCTTACTAACGACATAGCTATTAATCCGTCGCTCTTAGA
>R=2145
CTATATTACCGAATGCAAGACCTAGTATACATGCAACGCAGCCGAGCAAGTCTAGCTCGAGTACGGGGGAGGTATTAAAG
CTATCTATTAGCCCGAT
>R=2146
CTCTAAGCGTCTAAGAGGTAATAATAGTTACCGGTAATAGCTCTAAATAGATCGATAATAGCA
>R=2147
GTAGTTGTTGCGGCGGTATTCCTTTATCCTTATCTACCTCCTTATCCTTATTAACTATGCCGGCTATAGCTATCTTAACT
AGCTTATCGAGAGTCTCGTCGTCGACGTAGTTAAGCTATCGTAGTTATAGCCCTACTTCTACTAGCTCCTTCTCCTTCTC
TTTAATAAACTCGAGTTTAGCTATTCGTCGTGCCTTCGCT
>R=2148
ATAGTCTAGAAGTAGATCTTGTCGTCGATCGTAAATAGTGCGAGCATCTGCTCTGCGATCTCGTTAGCACCTTCTATAGT
CTCTAACTTTAGCTATAGCTAGACGAGCCTAGTAAGGGTCTCCTTCTCCTCTCTTATATAGCTAGGCTTGCGCGCACGGG
CTAGTAGTAGTGCTGTTTCTGCTGCTTCTAGCACTTCTGCGGCTTAAGTAGAGGATTCGGTAGTATTAGCTAGGCCGGCG
TAGCCTAGTT
>R=2149
GAATGGAATGGTGTCTGCGACACAACGGTCGTCTTCTCATTACTCATAGCTGCTGCGGAAGCTCA
>R=2150
GTCGACTAGTTAACTAAACCTCTATTCTCCTAGCTAGTATATAGCAGCCTCGCCTTCTCG
>R=2151
AACCTGAGCCTGCTCCTGTCCCGCTGGCGCATCTTGGATACATGGACGCCGAAATGCAAGCTGCGACCGGCACAGCACAA
ATACCAGACCCGGCCAAACTTCACACGCCGCCA
>R=2152
AGCCAATCAGCATATGCGCTCAGCTGGAAATCTAGCCCGCTGACGGCTAAAGTTCGGCGGTAAATTGGC
>R=2153
ATGTCAGTGACATCACCACATACCGAGCATGTCGATGTTTATCCCTCTGTTTCCTCCAGCATGAGATGCGAACATCGAGC
GACGCGAGCCCGCAAAGAAATGCTCCGCCGATGCCACACCTGCAGGTATGCATACCGTACAAGATGTCACGCAGCCG
>R=2154
TGTCGGCCTTCAGCAGTGATCAACGGACACAATGAAGTCGTTGCTACCGTCCAGTGTTGCGTTGGGGTGAAGGAGACTCA
AAGCGGCTATAAGCTGCAGATCATGGACTCCGACGAGAAGTACA
>R=2155
CCCCGCCGATGGCTCCTTCGCGCGTACATATGTCAACCTTCGTGCGCATGAGAAGCAATGCTTCGGCCGTCCTCTGGTTG
TTGATATTCCCTGCTACAACGAATGGGCCATTGATGCCGAGTCCGGTAGCTCAAACAACACCTCTGTCCGCTCCAAACGT
GGTACCACCGGTCCCGTGCGCAGGCCACCATACATTGTCGGCCACCTCGAGCTGCAGCTGTTGTACGT
>R=2156
GCTAAGAGCTGCTTTAGCTAATAGTTCTGCTACTAGCGTTTTATAATTATTTTCCTACGAGACTACGTAGCTAGAACGAG
TAGGTAATACTCT
>R=2157
GCGAGGTTAGCTAACGTAATCGTTTTCCGGTATAGTACGTAATAGACTATCTTAG
>R=2158
CGAAGTCTTGGAGAGCATCGTGGAGCTCACGATGACCGGGTGAGGCGGACCATCGTCCGCGGTGCTGTCCAGGTTGAG
>R=2159
GTTCTTTAAGATCTTCCCTAGATATACCTTAGCTAGCTCTAGAGGGATCTCGTCTAGCTTCTTCTATAGAACGCGAGATA
ATAG
>R=2160
GCCCTTTAGGCTATAACCTTAGCCTCGCGTGCATAGAGGCATACGACTAAA
>R=2161
GTTGCCGGTCGTAGGCCCCGGGCCGGCTAAAGCTTGCCTTACTAAGCAGCCTAAGTTTCCCGCGTGCCCTCGGGCTTCGG
GCT
>R=2162
ATTGATCGATCGATACCAGAATTTGCACATGCGTTGCTTCACGAAGATACTGCCGTTTATGCTATTGCTTCTCTC
>R=2163
TTATCCATGCCTCCAAGAAGACATTGATAGCAGGTGTGCTCGTCGGGAAGCCGAGGATCTTTGCTACCCGAGAATCCGTA
GCAGTGTATGTGCTGCCACGTATCACAGTGAACGCAGTTGACCTGCAGTAGTGGTTAGTGAAAGATTCCCTGAAGTTTCC
GCGCTCGCTCTCACCATATCACCTGCATCAAGTGCAAGTCCACATTGGCATAACACTATCTCTTCCTTGTCTGCGTCTGT
ATTGGTGGATTGACTGAGACTGCGCGCA
>R=2164
GAGTCCCCTCGAAACCGTCCTCGTCTTCGTCCTCGTTATTAAGTATAGTATTAAGCTCGTC
>R=2165
CCCTGCAGGTTATAATGCACGCTAAAGGGGTGCTCGTAAGGGAGTCCTTCGGAGTCGTCTAAAGGCTAAGG
>R=2166
AGCGCAGATATGCAGACTCGAATACGAACGCAGCAATCCGAGTTTAGCCTAGCGGCGCTCTTAAGAGTTACGGCCGACTT
AGCTAGAAAGCA
>R=2167
TCACCAGTCGGAAGCTGGGTCGCGTAATGGATTGGAATTTGCAGTGGAGTTGACGCCGGCGGCAGCGGAAGCGAAGGAAT
GCGCCAACTTGTTCGAGTGCAGATGTGCGAAAGAGCGAGAAGCAACGAACGCGAGTCGGTGGTTGGAGGATGGCAGCTGG
TCCAGAGGAGGATGCTGCGAGTCGG
>R=2168
AATACGCAGGCGGATAGTCCCGCAGTACTCCTTCCTATCGTTAGAATCCTACCT
>R=2169
CGTAGAGAGAAGCAATAGATCGTGCTAGTCGATAGTTAAGGCACGGTATTAACTCGTAGTAGACAGGCGGTT
>R=2170
AAGAGTCGCAACGTAGTTAGCCTTTTAAGCGTTGTTCTAAATGTCTAGTAGCTCTCGGTTCCCTCGAACAGGTTCTTCTA
AGGGTCGGCGAAATACTTATTCCGACGTTCCCGCAACTACTATCTACTACTCTTAGA
>R=2171
CATCAACATGCCGTCGACTCAAGCACCGACTGCAACACCACAAGAGCGCAACTTCAGTAGCAATGTTCCGCAGACCCTCG
AGCCGCCGCA
>R=2172
AATCTTACAAGTCGTTCTCGTAGGAGGCTATGCGGGCCGTGCGCTCCTCCTCTTCTTC
>R=2173
TTGGTATGACATTCAGAGTACTTTTCGAACTGTCTAGCCGTAGCTACACA
>R=2174
AGTACGCGTAGAATTAGTACTATATAGCTATCCTAAGATAAGATTTATAGCTAT
>R=2175
GGATCGAACAGCTGCTGAGAGCTGAAAGTGGCCGAGGACGAAGGCTCAGCAGGAGAAT
>R=2176
AGTCGACTGCTTTGTTGTGTTGCTTCATAGCCTTGGCTACCTCAGGCTTTGTTTGCCGCAGAGCCTTCGAAGCAGCGTCC
T
>R=2177
CGGCGAAGCGGTGTGTTACGCAGACCGGTCGTATCCGATCTAGTGCCGCCCTT
>R=2178
ACGAGACTATATAGGTCCTTGTCTAAGCTCTCTCCGCCCTAACCTACCTTTACGAACAAGCGCCTTCTAT
>R=2179
AATAATTACAATACTACTACTATTTTATATAAGCGCTTTCTTTATTGCCTCTTAGTAAACAGATAA
>R=2180
CGTAGGCTACTGTCCTTTTTCTTTATAAAGAGGATGCCTGCCCCCGCTAGGGAGGTCGAGGGGCGGATCTACCCCTTCTC
TAGGCTGTCGGCGAGGTAGTTGCGCAGAGTCTCTAGTTCT
>R=2181
CTAGCCTTTAGAAAGCGTCTAGTTTAGTAGTTTAAGAAGATTTCGTACGACGACAAGGACTCCGAGCATCGCGTTACGCT
CTAC
>R=2182
CCTCTAACTAACTTTTGCAAGAATCGTCTAATAGAAGAACACTAGTAGACGACGGT
>R=2183
TATAAGGTCTATATTATTAAGAAAGGATAAGCTAACGGTAACGGCTAGTGCACTATCTAGTT
>R=2184
AAGACTAGTATCCTTCGCATCTCGTATAGACTTATACGGCGTTTAAGTACCCCTTATAGAAGCCCTTTAGT
>R=2185
TCGATCAAAATAGATTCCAGCCTCACGAATCCATGCGAACGCAAGTGACCGGCACAGGAGCGAAACCGGCCCTTGACTAC
TATCGTGCCAGAGCATACGCACGCAGGAGTGCACTGAGCAGGAGGCAGCTGGTCCGCCCGTCGAGGATGGA
>R=2186
GACATAGTACTAGACAATCTCTACGGGCCTTTAAGAAAGCATGCGCCGGCAAGAAAAGATTC
>R=2187
TTAAGCTCGTTCTCGTCTCGATCGGAAACTTTAGCCGCAAGCTCGTCCTCGATATAATCTAC
>R=2188
CTAATTAGATAGCGACAGTGCAGGCAGCTCTAATTCTAGCTATCTTTAGAGTGC
>R=2189
CCTCCTCGCATCACCAGACGTTCGGCTACGAAGGGAAGGAGGACAAGTACGCGTGAGATTTGA
>R=2190
TATCTACTATTTTAGGGATAATTTTAGTGTCTTTCTCTTTATCCTATATA
>R=2191
TTAGTTAGATACTAGTAGGGCATAAACGAGTTAGTAAGGTTAATAGCTTTAAACGAGAAGTCG
>R=2192
GAATAGTGTATAAACGTAATTAAGTAACTATCTGCTGGTGGAGGAAACTATAAGGTAACTGCGGT
>R=2193
CCGATCCCATCGTACAACTACACCATTCCCTACTCCACTGGATCATCGGTCGATAGCCCGAT
>R=2194
TTCCTGAGCATCGCATACCTGTTGACGAGAATCGCATTCATCTACCTTTACATCCACAGTGAGACTGCTGGAGTCGCCAA
GGTTCGTAC
>R=2195
AGGCGCGCTAGCTAGCTCTTAAGCGACCGGTGCGTAAGGATCTAATTAATG
>R=2196
TAAAGAATAGTTAGGGGTAACTAAGTAGGTTATCCGCTAGCAGCCGACTAATTCTCTCTTAGATAGTATTCTATAGACTA
GCAAAGTAGCGCGCGTCTATCTTAAT
>R=2197
CTAAGAACTTAGAAATTAATAAACCTTTAAGTAAAAGATCTTATACTAATAGAGATAG
>R=2198
ATCTAAAGATTCCTCTAAGGAGTCTATAAAGGACTCCTCTAAGGGTTTAGGCATTAGGGCGGGCCCTAATAGTCTTAGTT
GCGAGGTATGTACTAAAGCAAACCAAACTCGCAAAATAAAC
>R=2199
TCTTTATAAAGGTCTAAAGTTCCTCGAAGTATCGTACTAGGCTCGCCTAATTAGCGTT
>R=2200
CGCCGTAATTTCTACCGCGAAGGCAAGCTAGGTACTTAGAGACTGCAGTTCCTAGTTAC
>R=2201
CCTTAGACTCCTTAAGCCCTATCTAAGATAGCCCGCTCTAACTTCTCTAA
>R=2202
TATATCGCAAATTTCTAATAGGTTGCTTAAAGCGATTCTAGTTAATATAAAGTTGTCCTATAAATTGCCTAATTATAGC
>R=2203
GCAGCGACTGTTAGCCTGTGCATCACCGGAACACCTCACTGGAAAGTGCGAAACACGTGCTCGTGCAG
>R=2204
GCTTAGTTACGCTATTAAGTATAGTAAAGCCTCGTATAGCGGAGGTACTAGTTCGTCGAGTATATAAGCCTCGG
>R=2205
GGTTAGAAGGGTAATAGTCTACTAATAGGTGCAGGTAGAGATAGTATCTAGCCGAGAGGATCGGTTATCTTAATATCTCT
AGCGCTAGCTTAGGTAGTAGCAGAGCTAGCTTAAGTATTAGCACTGCTAGCTCCTTCTCCTTCCT
>R=2206
ATTAAGCGCAGCCGTCCTAAAGAAGATAAAGAAGGCGGTAGGAGCTACGACTTTATAGGCACAGGCGGTGCCGACGAC
>R=2207
TTTTAGAGGGTTACTATATATATGCCTTGTAATATTACTATCGCTATATTACCGCAGGTAATAG
>R=2208
TCTTCTATATCCGCGCTAGTTTAAGCTTACTACTTAGGTCCTTGCTATACTCCCTCCGAATAAACCGTAGATAGAAATCG
ATATAACCCTAGTTCTCTACTGCCGAGTTCTTCTAGAATCCTTCCGACCCGAACTAGTTTTCGTACTTACGAAGCTTACC
TACGCAGACTTTTCCTACAGTCGGTCCGTGTATTAGTTCTAAGCTTTTCCTAAGAGACGTTATTATTAGCGAATGTAAGT
CTTAC
>R=2209
ATAGAATCTCGGATTCGACTAATTTAAGGCATTCCTGCGAGCGACGGCTTAGCTATACTACGACCTTTACG
>R=2210
TTAAAGAGTGTTTTAAGGTAGCAGCGCATGCGATATAGAAGTATAGAGCGGCGCTAAACTACTCTAGCTAGTGTATTAAT
TCGAGCGACTTTAAAGCGCATCCCTTGCTCTTAACTGCCTTATAGTAT
>R=2211
AAGAAGAAGGACACGCTTAGAAGTCTTGCAGGTTATAGTTATTAGGGTATCGAATTCTTCTAAAGTTAGTAGTAGGTAAG
TAATAAAGTCCGCGGCTACTAAGGTTATCGGAATAGCAGGGGCACTAATGTTCTTAAGTAAGCCTTTTGCCT
>R=2212
AGGATCTTCGAGTTCCTCTACAACGACATATTGCCTCGGGTGCTAGATAAAAGCCTATATAGCTAAATTC
>R=2213
ATAATTAATCGCAGCTCGTACTCCTTTAGCTCCGATACTAGAGCTACTTTTATTACCTCC
>R=2214
ACGCTTGGGAGTACGCGCCTTGGAGGATGCAATACTTTCTGCCGGTGATGCTCGTCCAGTCAAT
>R=2215
ACGTGCATTAACACGCCCTTTAGTAGTTAATATAGAATGTCTACTATTAACGTCTCGTAAACGTTAACGCCGGTATGTCT
CTAGGTAAAGCATACTACGTCGTAGACGTCCTAAAGCCCTATATTCTTGCTCGTCCTGCCTA
>R=2216
ACCTCCTTCGCGATCCCCATGGACCAGACTGTTACATGTGGCGATATCGTCGTCAGCCTTTGCCTGAATGTGGACAGGCC
GAGT
>R=2217
ATCTATATCTTTATATTAGAAGCGGTTACGGGCTTCTATATAGCACTATAGATCTTAA
>R=2218
CGATCGGACAACTTTGAGAAATTGGTCACGGAACATCTCGCACGCGCACAATCTGCTGAGACGCGTCTGCAAGATGTGGA
GGATATGTTGAGAGAGAAGGAGCAGGAGGTCGGGACATTACATGCCGAGAGTCGCGCGTTGCA
>R=2219
GTTATAGCGTCCTCCTCGGCGTATGCGTTACGCATTATCCGGTCGGGAGTAATAACGTTACCTAAA
>R=2220
ATTTCTAGAGAGAGTTAGTTATTATAAAGGTAACGAGCAGCGGAGCAGGGTAT
>R=2221
GACAAGCGGGACTTTATATACTAGGTCTAAATATACTATTTACTCTGCTACTATACTACGGATCCCTCCTACTATATACT
TGCTATCCCTACTATACTAATCTACTCTATACTAACATCTATTATAATTAAAACTATCTACTAGTAGGTTTCTCTCTCGA
TATCTTTCTAAC
>R=2222
TGAAGCTGAACTCGTCCGCTTCTTGCGCGATGAAGTTCTCGGCCTGATCGCGCTCA
>R=2223
GATCCATACAATCAGCAGCACCAAGAAGTTCTCGGCTCCCTAGCCAGAGTCAAGAGCATCATCCTCATAGATGACCT
>R=2224
GCACAATCATCAAGAGCTCCCTCTGTCTCAAGGCCGCCACCGGTGACAAGACCTGCATCGGTATCAAGAGTGCAGTCCAC
ATCCAAAGCTCCCATACTTCAACGGACGCCTCT
>R=2225
ATGCCGCGGATCATCTTCTGCATGGCCTCGCTTGTAGCTTCCAGCGTGAG
>R=2226
CTAAACAGGGTATACTCGACTAAGGTATAGGTTATTCTATGCAGTCGCACGACTCTTC
>R=2227
GACTCGATCGAGTATAGCGAGGCTAAGGATACTTAGCAGACTAACTCGAAGAACTATAAGCGAGATGCGCTTG
>R=2228
CTGAAGGCGCTTTGAGTGTGCTTGCTCCCCATGGGCCTTCATTCGAGCGCTGCGGTGGTGCGATGGAGCGGGA
>R=2229
AAGGCGTATCGAAGGCGGTAGCGCTAGTAAACTGCTAAGCAAGTTAATAGCATTAGAGACTCT
>R=2230
ATATTAGCCCTAAGACTTTATAGCAGACCTACGTTAAGCGCTAGCGCAGAGCAACGGCGTTCGTAGCTAGAGCGGTTTAT
ATTAC
>R=2231
TCTTCCATGGCGAGCGCAGTACTGTTCTCAATCAGGTAGACGGGTGCGAAGGT
>R=2232
AGCTAAACTTAAGAAGGACTACTTCGACGTCTACCTAGAAGCTAAAAACTTTACCTTTATCCTAAAGGGAAAGAAAGGCA
AAGCGAAAGTAGCCGC
>R=2233
CAGGTGATGGTCGACAAGGAGAAGAAGAAGGTCCGCGACGCCAAAGCCGCCGCCGGCGAAGCCAC
>R=2234
AGACAGGGCTATAAAGAGTAAGCTCGGAAGATTGTAATTACGTATCGGCCGCAAGCTTACT
>R=2235
TTGCGACTAAGTTAATTACCGCATTATTAATTTCCCTTATTCGCTCCTCGTTCCGGTTATCGACGAGGGCGTTAGTAAAG
TAGATGCGGGTAGCGTCTTCGAATTTGCGGCGGTCTTTACTAGAAAGCTGTCTACCGGTGCGGGTTGCTA
>R=2236
CTATATAAACTCTAGCGAGAGCTAGGAAATCTTCTTACTACGGCGACGACGTCGGCGGCTTACTAGCTAAT
>R=2237
ATTCGTGTAGGTCGCGAGCTCGGAAAATGAAGAATCTGGTAATAAGCACATCCATTGCTTCGCGGACAAAGTCGTCAGT
>R=2238
GCAGGGGCATAGCCCAATCCTACAATCAGGCATCAATCAGGCATGAATTCGAT
>R=2239
TATAGTCTTAGGATCTGCACTACTGCTAACTAGCGCAGGACGAACAATACGCTTATAGTATATTC
>R=2240
GTAAGCTGCCGAAGTATCTGCGACTTTCTTTTGTTACTAACGAGAACTATAAAGACAGGCCGGGACGTAGGCGGGAGCGG
AAGTAACGCTAAGGCAGCCTTATATTCGCTTAACAGAATTTCCTTCCCTTTCTAGGC
>R=2241
AACGAACGCTATAGAGCCCCTAAGGCGTCTAATAACTTCTTTAGCATACGCAAGCGGATTATCGATAAAGT
>R=2242
TTTAGAATTCTCGCCGACAAAGGAAAATAGACGAGTAACAATGCTCTTCTCTAAAGTTTTGTGCGCAACCTGCAAGCCTC
CTCGGAGGACTTGCACTTCCTTTCCACACCTAAGCTTAATCTTTAAAGTATCCTTCTACCTGTAGCACTAAGCACAGCTC
TTGAGTAGTGTAGTCTCTCGAAGGTCGGCTCGAT
